# Supplementary material for: Nucleated red blood cells explain most of the association between DNA methylation and gestational age
Source: Commun Biol. 2023 Feb 27;6:224. doi: 10.1038/s42003-023-04584-w (PMC9971030; doi:10.1038/s42003-023-04584-w)
Supplement: Supplementary file 3 — Supplementary Data 1 [file 42003_2023_4584_MOESM3_ESM.xlsx]

## Sheet: START
Supplementary Data 1. Estimated proportions of seven main cell-types in cord blood
	B-cell	CD4_T-cell	CD8_T-cell	Granulocyte	Monocyte	Natural_killer_cell	Nucleated_red_blood_cell
Min	0	0	0.01252	0.0541	0.001164	0	0.009761
1st Qu	0.04361	0.08002	0.07441	0.3899	0.057641	0.03133	0.106419
Median	0.05574	0.11484	0.09321	0.466	0.073558	0.05149	0.155001
Mean	0.05826	0.12051	0.09718	0.4571	0.074975	0.05438	0.178278
3rd Qu	0.07259	0.15366	0.11561	0.5355	0.090819	0.07341	0.221215
Max	0.15081	0.40819	0.21388	0.7832	0.213365	0.18087	0.67766

## Sheet: MoBa1
Supplementary Data 1. Estimated proportions of seven main cell-types in cord blood
	B-cell	CD4_T-cell	CD8_T-cell	Granulocyte	Monocyte	Natural_killer_cell	Nucleated_red_blood_cell
Min	0.0003619	0.006137	0	0.05071	0.007375	0	0
1st Qu	0.0427313	0.119331	0.04212	0.35744	0.065431	0.01488	0.1281
Median	0.0584513	0.155938	0.05934	0.43116	0.084131	0.0334	0.1808
Mean	0.0604298	0.15824	0.06311	0.42617	0.085371	0.03786	0.2072
3rd Qu	0.0745377	0.190823	0.07981	0.50269	0.103144	0.05452	0.2577
Max	0.160971	0.430003	0.22766	0.71244	0.252374	0.17523	0.9337
