# Supplementary material for: Nucleated red blood cells explain most of the association between DNA methylation and gestational age
Source: Commun Biol. 2023 Feb 27;6:224. doi: 10.1038/s42003-023-04584-w (PMC9971030; doi:10.1038/s42003-023-04584-w)
Supplement: Supplementary file 4 — Supplementary Data 2 [file 42003_2023_4584_MOESM4_ESM.xlsx]

## Sheet: Conventional EWAS
Supplementary Data 2. CpGs significantly associated with gestational age (Bonferroni adjusted p-value < 0.05) using the Conventional EWAS model in START
CpG	Effect_size	SE	p_value	Bonferroni_p	Chromosome	Position	Gene	Location	Island_status
cg00002776	-0.000223486	3.54898e-05	4.78227e-10	0.000368514	8	145264938	MROH1	Body	Open Sea
cg00006771	-0.000963925	0.00016028	2.65211e-09	0.00204368	11	122539625	UBASH3B	Body	Open Sea
cg00009786	-0.000776599	9.8133e-05	7.49856e-15	5.77828e-09	20	35905124		Intergenic	Open Sea
cg00013530	0.000554596	9.24338e-05	2.8828e-09	0.00222144	3	50266327	GNAI2	Promoter	Shore
cg00019511	0.000143108	2.46129e-05	8.51446e-09	0.00656111	14	101201288	DLK1	Body	Shore
cg00022826	0.000426924	7.64563e-05	3.13483e-08	0.0241566	4	47840733	LOC101927179;CORIN	Promoter	Shore
cg00026362	0.000838659	0.000134745	7.49361e-10	0.000577446	6	43858741	LOC100132354	Promoter	Open Sea
cg00026553	0.000585449	8.73889e-05	3.73445e-11	2.87771e-05	15	90562839	ZNF710	Promoter	Open Sea
cg00026554	0.000858779	0.000142913	2.72997e-09	0.00210367	11	62573814	NXF1	Promoter	Shore
cg00026958	0.00122518	0.000190159	1.92842e-10	0.000148601	14	64214753		Intergenic	Open Sea
cg00040738	0.000754051	8.99802e-05	2.0804e-16	1.60313e-10	1	31632794		Intergenic	Open Sea
cg00040744	0.000501623	7.5844e-05	6.4945e-11	5.00457e-05	1	101841920	LINC01307	Body	Open Sea
cg00041989	0.000665647	0.00011684	1.66223e-08	0.0128089	17	55828038		Intergenic	Open Sea
cg00042969	0.0015819	0.000263901	2.98083e-09	0.00229698	19	40882392	PLD3	Body	Open Sea
cg00043800	0.000896819	0.000114092	1.11704e-14	8.60774e-09	2	74612144	LOC100189589	Promoter	Open Sea
cg00046073	0.00136504	0.000197435	9.06701e-12	6.9869e-06	6	15401039	JARID2	Promoter	Open Sea
cg00052692	-0.00281468	0.000229805	5.87e-32	4.52333e-26	12	122442863		Intergenic	Open Sea
cg00053916	0.000737687	0.000113798	1.5032e-10	0.000115834	8	37457329		Intergenic	Open Sea
cg00055073	-0.00067466	9.8009e-05	1.10919e-11	8.54728e-06	2	43398118		Intergenic	Island
cg00056754	0.000715613	0.000113414	4.4263e-10	0.000341084	1	167063958	DUSP27	Promoter	Open Sea
cg00058626	0.000929881	0.000114309	1.4009e-15	1.07952e-09	6	36955582	MTCH1	Promoter	Shore
cg00059874	0.000706652	0.000110803	2.90481e-10	0.00022384	9	69146590	PGM5P2	Body	Shore
cg00060711	0.00131396	0.000177771	3.38435e-13	2.60793e-07	10	88134382		Intergenic	Shelf
cg00063284	0.000891501	0.000116578	5.38182e-14	4.14715e-08	11	72446697	ARAP1	Promoter	Open Sea
cg00067095	0.00108957	0.000160077	1.84959e-11	1.42527e-05	13	30938410	LINC00426	Body	Open Sea
cg00067518	0.00113157	0.000197254	1.32833e-08	0.0102359	1	7763225	CAMTA1	Body	Shore
cg00068153	0.000503606	7.64055e-05	7.5127e-11	5.78918e-05	1	201028602	CACNA1S	Body	Open Sea
cg00075967	0.00138065	0.000136533	8.15491e-23	6.28405e-17	15	74495354	STRA6	Promoter	Open Sea
cg00077264	0.000652904	0.000116387	2.71416e-08	0.0209149	2	127934558		Intergenic	Open Sea
cg00078456	-0.00148934	0.000195248	6.19515e-14	4.77389e-08	1	1564422	MIB2	Body	Island
cg00079598	0.000839545	0.000153799	6.24144e-08	0.0480956	11	123676903	OR6M1	Intergenic	Open Sea
cg00080483	0.000745075	0.000112605	6.37658e-11	4.9137e-05	6	34218054	C6orf1	Promoter	Shore
cg00081602	0.00115532	0.000121602	1.91459e-20	1.47535e-14	5	72922957	RGNEF	Promoter	Shore
cg00082939	0.00181544	0.000305636	4.10627e-09	0.00316423	10	77165293	C10orf41	Body	Island
cg00083091	0.000275563	4.6533e-05	4.56218e-09	0.00351555	8	102485892		Intergenic	Open Sea
cg00084577	0.000826198	0.000144906	1.62015e-08	0.0124846	16	30721139	SNORA30;SRCAP	Promoter	Open Sea
cg00088797	0.000938601	0.000145093	1.6366e-10	0.000126114	3	12976288	IQSEC1	Body	Shore
cg00089453	0.000634475	0.000102018	7.71697e-10	0.000594658	5	150003037	SYNPO	Body	Shore
cg00089550	0.000877991	0.000139584	4.99678e-10	0.000385044	11	57267181	SLC43A1	Body	Island
cg00092123	0.000776199	0.000107929	1.36835e-12	1.05443e-06	2	99415612	KIAA1211L	Body	Open Sea
cg00093643	-0.00181335	0.0002082	1.49341e-17	1.1508e-11	15	44579510	CASC4	Promoter	Shore
cg00093688	0.000589725	9.29385e-05	3.54993e-10	0.000273552	9	140113369	NDOR1	Body	Shore
cg00094538	-0.00105102	9.78457e-05	2.25056e-25	1.73425e-19	7	142505684		Intergenic	Open Sea
cg00094764	-0.000334756	5.92639e-05	2.18464e-08	0.0168345	16	9031878	USP7	Promoter	Open Sea
cg00095018	0.000597206	0.000106802	3.00151e-08	0.0231292	6	36101338	MAPK13	Body	Shelf
cg00095326	0.000780827	0.000136777	1.55589e-08	0.0119895	1	228940949		Intergenic	Open Sea
cg00095526	0.000925092	0.000114575	2.22861e-15	1.71733e-09	1	201081686	CACNA1S	Promoter	Shore
cg00097715	-0.00095143	0.000111546	6.37229e-17	4.91039e-11	22	23455419	RSPH14;GNAZ	Body	Open Sea
cg00099427	0.00134755	0.000161183	2.43165e-16	1.87379e-10	1	159870134	CCDC19	Promoter	Island
cg00099835	-0.00058953	0.000100245	5.79396e-09	0.00446474	2	97427033	CNNM4	Intergenic	Island
cg00102731	0.00155016	0.000138965	4.05805e-27	3.12707e-21	20	2729245	EBF4	Body	Shore
cg00103778	0.000744743	0.000134462	4.02642e-08	0.031027	20	30196041		Intergenic	Shore
cg00110832	0.000649154	0.000104618	8.41653e-10	0.000648566	6	32121130	PPT2;PRRT1	Promoter	Shore
cg00111235	0.00130108	0.00012515	5.90635e-24	4.55134e-18	16	88597526	ZFPM1	Body	Shore
cg00112238	-0.000958002	0.000155009	9.78043e-10	0.000753665	1	54719938	SSBP3	Body	Shelf
cg00112790	-0.00089777	0.000161632	3.69113e-08	0.0284433	13	28639071	FLT3	Body	Open Sea
cg00113074	-0.00235656	0.000274478	4.06617e-17	3.13333e-11	3	32345052	CMTM8	Body	Open Sea
cg00115747	0.000775346	0.000135175	1.33402e-08	0.0102798	17	74940026	MGAT5B	Body	Open Sea
cg00117599	0.00055295	9.36578e-05	5.06633e-09	0.00390404	17	45962589		Intergenic	Open Sea
cg00118342	-0.000160529	2.13304e-05	1.2964e-13	9.98983e-08	2	106777038	UXS1	Body	Open Sea
cg00119597	0.00103598	0.000143929	1.31186e-12	1.0109e-06	20	31235563	C20orf203	Body	Open Sea
cg00119811	-0.00077572	0.000103772	1.86307e-13	1.43565e-07	5	73092353	RGNEF	Body	Open Sea
cg00122854	0.000754096	0.000110142	1.41913e-11	1.09356e-05	2	218898491		Intergenic	Island
cg00128562	0.00094096	0.000143468	9.25303e-11	7.13025e-05	12	18905374		Intergenic	Open Sea
cg00130766	0.00072843	0.000132651	5.22355e-08	0.0402519	21	43136457	LINC00479;LINC00112	Promoter	Open Sea
cg00133727	-0.00116861	0.000155165	1.24531e-13	9.59618e-08	19	38524956	SIPA1L3	Promoter	Open Sea
cg00135888	0.000399401	7.10798e-05	2.57725e-08	0.0198599	11	57407543	MIR130A	Promoter	Open Sea
cg00141688	-0.00039732	6.86553e-05	9.95298e-09	0.00766962	2	10517352	HPCAL1	Promoter	Open Sea
cg00143376	0.00082868	0.000129128	2.26205e-10	0.00017431	2	232394702	NMUR1	Body	Shore
cg00145911	-0.000313009	5.18829e-05	2.36949e-09	0.0018259	1	867938	SAMD11	Body	Shore
cg00148618	0.000839932	9.54615e-05	7.22899e-18	5.57055e-12	1	159819894	C1orf204	Body	Open Sea
cg00151661	-0.000426733	7.74175e-05	4.66098e-08	0.0359168	9	139434133	NOTCH1	Body	Open Sea
cg00151922	-0.000799939	8.51748e-05	4.93011e-20	3.79907e-14	20	10652103	JAG1	Body	Shore
cg00153101	-0.00168968	0.000186604	8.65107e-19	6.66639e-13	1	2431753	PLCH2	Body	Shore
cg00153306	0.000598079	0.000108996	5.34353e-08	0.0411764	3	46741492	TMIE	Promoter	Shore
cg00154107	-0.00103453	0.000162619	3.20693e-10	0.000247121	7	8010695	GLCCI1	Body	Shore
cg00156427	0.000699792	0.000111791	6.01925e-10	0.000463834	11	119294322	THY1	Promoter	Shore
cg00157962	0.000927579	0.000158892	7.43851e-09	0.005732	1	109102212	FAM102B	Promoter	Shore
cg00161114	0.00236214	0.000241403	1.5643e-21	1.20543e-15	9	31542525		Intergenic	Open Sea
cg00162064	-0.00109194	0.000180443	2.12319e-09	0.0016361	1	44998151	RNF220	Body	Open Sea
cg00162806	0.00119348	0.000128209	1.00591e-19	7.7514e-14	10	135051929	VENTX	Body	Island
cg00166343	-0.000984029	0.000114684	4.24067e-17	3.2678e-11	17	29150100	CRLF3	Body	Shore
cg00170714	0.000582674	9.48199e-05	1.21062e-09	0.000932885	17	40724562	MLX;PSMC3IP	Body	Open Sea
cg00171690	0.00133492	0.000159118	1.93347e-16	1.48991e-10	20	58569565	CDH26	Body	Open Sea
cg00174279	0.000585124	0.000107234	6.31643e-08	0.0486735	17	75525361		Intergenic	Shore
cg00174500	0.000854735	0.000113532	1.27104e-13	9.79443e-08	14	23846479	CMTM5	Intergenic	Open Sea
cg00175605	0.000642731	0.00010336	7.75668e-10	0.000597718	22	43161412		Intergenic	Open Sea
cg00177203	0.000960299	8.8034e-05	4.51998e-26	3.48303e-20	1	149901142	MTMR11;SF3B4	Promoter	Shore
cg00178928	0.00113398	0.000115199	9.26551e-22	7.13987e-16	2	233366275		Intergenic	Shore
cg00179082	0.00117953	0.000199645	4.94372e-09	0.00380956	7	73698370		Intergenic	Open Sea
cg00179272	-0.000237205	3.94361e-05	2.63794e-09	0.00203275	1	112050099	TMIGD3	Body	Open Sea
cg00179699	0.000411022	7.35932e-05	3.11459e-08	0.0240005	20	52029503	TSHZ2	Body	Open Sea
cg00180711	0.00111677	0.000148175	1.19754e-13	9.22805e-08	19	55185696		Intergenic	Open Sea
cg00181731	0.000964305	0.000143862	3.64717e-11	2.81045e-05	13	41052081	LINC00598	Body	Open Sea
cg00185567	0.000704854	0.000125876	2.87295e-08	0.0221385	20	49272200	LOC100506175;FAM65C	Body	Open Sea
cg00186909	-0.00139521	0.000162822	4.64759e-17	3.58136e-11	12	93129288	PLEKHG7	Promoter	Open Sea
cg00187704	-0.000709758	0.000121583	7.44445e-09	0.00573658	5	146131753	PPP2R2B	Body	Open Sea
cg00187837	-0.000231712	3.2346e-05	1.66303e-12	1.28151e-06	2	102721024	IL1R1	Promoter	Open Sea
cg00190330	0.000891569	0.000148954	3.13878e-09	0.00241869	13	50702184	DLEU1	Body	Island
cg00193613	0.000788503	0.000128083	1.13177e-09	0.000872123	17	77042810	C1QTNF1	Body	Shore
cg00193959	0.000530138	8.28991e-05	2.60515e-10	0.000200749	10	129232405	DOCK1	Body	Open Sea
cg00199027	0.000735667	9.17715e-05	3.46005e-15	2.66627e-09	17	1040002	ABR	Promoter	Open Sea
cg00201196	0.000849667	0.000109864	2.85553e-14	2.20043e-08	16	8738469	C16orf68	Body	Open Sea
cg00204748	0.000770716	0.000139103	3.98364e-08	0.0306973	12	29376779	FAR2	Promoter	Open Sea
cg00204989	0.000835345	0.000142155	5.95126e-09	0.00458595	10	30404218		Intergenic	Open Sea
cg00205112	0.000930182	0.000130505	2.12974e-12	1.64114e-06	7	86759403		Intergenic	Open Sea
cg00207392	-0.000244988	4.18607e-05	6.83349e-09	0.00526579	16	27248847	NSMCE1	Body	Open Sea
cg00208555	-0.000527483	8.58177e-05	1.19972e-09	0.000924484	17	62982592		Intergenic	Open Sea
cg00209129	0.00141296	0.000197709	1.86804e-12	1.43949e-06	8	134261913	NDRG1	Body	Open Sea
cg00210856	-0.00136627	0.000195206	5.11014e-12	3.93779e-06	5	158466226	EBF1	Body	Open Sea
cg00213281	0.000533198	8.01044e-05	4.93877e-11	3.80574e-05	2	149639822	KIF5C;MIR1978	Promoter	Open Sea
cg00213487	-0.00160186	0.000150471	5.62097e-25	4.33143e-19	15	75341903	PPCDC	Body	Open Sea
cg00216131	0.000899842	0.0001189	9.56175e-14	7.36814e-08	19	916776	KISS1R	Promoter	Shore
cg00218409	-0.000464144	7.80095e-05	3.87274e-09	0.00298428	2	74963008		Intergenic	Open Sea
cg00219303	-0.000274201	3.82571e-05	1.62029e-12	1.24857e-06	22	38146969	TRIOBP	Body	Shelf
cg00219327	0.000295394	5.13688e-05	1.22767e-08	0.00946028	13	75949597	TBC1D4	Body	Open Sea
cg00220721	-0.00264891	0.000238787	7.45071e-27	5.74141e-21	11	36422443	PRR5L	Promoter	Open Sea
cg00222472	0.00180757	0.000267237	2.44838e-11	1.88669e-05	1	164545783	PBX1	Body	Island
cg00222799	0.00108002	0.000132164	1.05402e-15	8.12214e-10	21	43655464	ABCG1	Body	Island
cg00223245	0.000895444	0.000161144	3.64285e-08	0.0280712	3	64307530		Intergenic	Open Sea
cg00226651	0.00122833	0.000172222	2.06196e-12	1.58892e-06	17	2338521	METTL16	Body	Open Sea
cg00227093	-0.000997161	0.000160998	9.01925e-10	0.00069501	5	149979838	SYNPO	Promoter	Open Sea
cg00227932	0.000874887	0.000120166	7.37465e-13	5.68279e-07	16	81772902		Intergenic	Open Sea
cg00228496	0.00113529	0.000141228	2.91909e-15	2.24941e-09	2	85875472	USP39	Body	Open Sea
cg00228756	-0.000508654	6.08497e-05	2.45394e-16	1.89097e-10	20	47865161	ZNFX1	Body	Open Sea
cg00230074	0.000703924	8.43808e-05	2.80294e-16	2.15991e-10	17	72358042	BTBD17	Promoter	Shore
cg00231966	-0.00132475	0.000175099	9.72349e-14	7.49277e-08	17	80377299	C17orf101;HEXDC	Promoter	Shore
cg00232092	-0.00136067	0.00014388	2.80349e-20	2.16033e-14	7	5518887	FBXL18	Body	Shelf
cg00232450	0.000461073	7.88283e-05	6.96816e-09	0.00536956	7	80421169	SEMA3C	Body	Open Sea
cg00232483	0.000794476	0.000102752	2.89444e-14	2.23041e-08	16	19849514	IQCK	Body	Open Sea
cg00233198	-0.00125219	0.000194134	1.84266e-10	0.000141992	13	24844684	SPATA13	Promoter	Open Sea
cg00234046	0.000961776	0.000118379	1.51514e-15	1.16755e-09	10	73169245	CDH23	Promoter	Open Sea
cg00234616	0.000452034	7.56569e-05	3.34414e-09	0.00257695	2	74740572	TLX2	Promoter	Island
cg00237080	0.00115984	0.000182293	3.19012e-10	0.000245826	19	46899291		Intergenic	Open Sea
cg00238353	0.000654584	8.56351e-05	5.51512e-14	4.24987e-08	10	129785537	PTPRE	Promoter	Open Sea
cg00238508	0.000595142	9.95395e-05	3.26303e-09	0.00251444	3	71907737		Intergenic	Open Sea
cg00242839	0.00111006	0.000161756	1.27655e-11	9.83688e-06	10	6130578	RBM17	Promoter	Shore
cg00249503	0.000661863	0.000120716	5.47157e-08	0.0421631	17	76565078	DNAH17	Body	Open Sea
cg00251443	0.000521197	8.48151e-05	1.21033e-09	0.000932658	22	42052796	XRCC6	Body	Open Sea
cg00253228	0.000701467	0.000120453	8.07393e-09	0.00622165	8	145025610	PLEC1	Promoter	Shore
cg00255726	-0.00107726	0.000132737	1.62128e-15	1.24933e-09	8	21769114	DOK2	Body	Shore
cg00257455	-0.000962096	0.000104436	2.29169e-19	1.76594e-13	1	65530538		Intergenic	Shore
cg00257775	-0.00188154	0.000250225	1.35788e-13	1.04636e-07	6	37904681	ZFAND3	Body	Open Sea
cg00260715	-0.000492171	7.63631e-05	1.90153e-10	0.000146529	4	104120051	CENPE	Promoter	Shore
cg00264873	0.00146037	0.000250162	7.44228e-09	0.00573491	18	72917924	ZADH2	Promoter	Shore
cg00265022	0.000908886	0.000107591	1.22195e-16	9.41615e-11	12	6750467	ACRBP	Body	Open Sea
cg00268004	0.000501943	9.04378e-05	3.77932e-08	0.0291229	9	139268214	CARD9	Promoter	Shelf
cg00268744	0.00045932	7.71699e-05	3.82269e-09	0.00294571	16	68281186	PLA2G15	Body	Shore
cg00270616	0.000414323	6.41761e-05	1.77561e-10	0.000136826	2	7988355		Intergenic	Open Sea
cg00273658	-0.0022913	0.000227431	1.14877e-22	8.85226e-17	6	53791988		Intergenic	Open Sea
cg00275449	-0.0007042	0.000122295	1.17472e-08	0.00905223	3	195162127	ACAP2	Body	Shore
cg00277714	0.000823557	0.00012794	2.00091e-10	0.000154187	13	30459305		Intergenic	Open Sea
cg00280812	-0.000536717	8.31806e-05	1.81638e-10	0.000139967	12	52585844	KRT80	Promoter	Open Sea
cg00281664	0.00076854	7.9497e-05	4.4379e-21	3.41978e-15	13	113384048	ATP11A	Body	Shore
cg00282411	0.0011431	0.000151149	9.93461e-14	7.65546e-08	6	21992610	CASC15	Body	Open Sea
cg00284152	-0.000413016	6.25486e-05	6.95979e-11	5.36311e-05	1	94057529	BCAR3;LOC100129046	Body	Open Sea
cg00285620	0.000961118	0.000134464	1.85358e-12	1.42834e-06	11	102147694		Intergenic	Open Sea
cg00288391	-0.000239532	4.21992e-05	1.86993e-08	0.0144094	6	154541284	OPRM1;IPCEF1	Body	Open Sea
cg00290355	0.00145062	0.000169457	4.97581e-17	3.83428e-11	3	150996599	MED12L;P2RY14	Promoter	Open Sea
cg00294058	0.000535603	8.35422e-05	2.35394e-10	0.000181391	4	1593762		Intergenic	Shore
cg00294109	-0.000789393	0.000118957	5.63202e-11	4.33995e-05	3	3219781	CRBN	Body	Shore
cg00297832	-0.00136989	0.000187887	6.85889e-13	5.28535e-07	1	1565541	MIB2	Body	Island
cg00299736	-0.00107579	0.000116819	2.35525e-19	1.81492e-13	11	60869969	CD5	Promoter	Open Sea
cg00300303	0.000897422	0.000152594	5.78723e-09	0.00445956	1	1067223		Intergenic	Open Sea
cg00301203	0.000705927	0.000122856	1.2595e-08	0.00970552	11	118991566	HINFP	Promoter	Shore
cg00302379	0.000641904	9.67887e-05	5.77782e-11	4.4523e-05	14	65539151	MAX	Body	Open Sea
cg00303773	-0.000904178	0.000140226	1.86751e-10	0.000143907	17	17752575	TOM1L2	Body	Open Sea
cg00305774	0.000539996	8.60365e-05	5.43704e-10	0.00041897	1	1361077	TMEM88B	Promoter	Shore
cg00306459	0.00196179	0.000226589	2.27115e-17	1.75011e-11	5	57377289		Intergenic	Open Sea
cg00307818	0.00113241	0.000153671	3.96064e-13	3.05201e-07	1	55463592	BSND	Promoter	Shore
cg00307819	-0.00133912	0.000143833	9.93231e-20	7.65369e-14	17	47817938	FAM117A	Body	Open Sea
cg00309945	0.00115117	0.000187064	1.14791e-09	0.000884563	1	22148926	LDLRAD2;HSPG2	Body	Shore
cg00320094	0.00151838	0.000243571	7.0587e-10	0.000543933	1	68695183	GPR177	Body	Shore
cg00320876	-0.00136949	0.000238917	1.36309e-08	0.0105038	3	100581781	ABI3BP	Body	Open Sea
cg00321478	0.000236323	3.51973e-05	3.38933e-11	2.61177e-05	1	197238398	CRB1	Body	Open Sea
cg00322656	0.000912721	0.000134972	2.47493e-11	1.90714e-05	5	58883504	PDE4D	Promoter	Open Sea
cg00323313	0.000868894	0.000133588	1.30845e-10	0.000100827	1	23054915	EPHB2	Body	Open Sea
cg00324018	0.000791772	0.000133199	4.00125e-09	0.0030833	19	56048593	SBK2	Promoter	Shore
cg00324725	0.0010131	0.000149975	2.5937e-11	1.99867e-05	16	56581212		Intergenic	Open Sea
cg00327735	0.000700448	0.000121354	1.08592e-08	0.00836797	5	179793367		Intergenic	Open Sea
cg00327947	-0.00123685	0.00013542	4.46963e-19	3.44423e-13	16	85482849		Intergenic	Open Sea
cg00329441	0.000862917	0.000134823	2.51871e-10	0.000194088	5	178667879	ADAMTS2	Body	Open Sea
cg00330609	0.00125045	0.000178917	5.47182e-12	4.21651e-06	1	60345404		Intergenic	Open Sea
cg00332146	0.000672957	0.000102653	9.43338e-11	7.26922e-05	5	175975901	PCDH24	Promoter	Open Sea
cg00335124	0.00167822	0.000201813	3.44917e-16	2.65788e-10	5	58652808	PDE4D	Body	Open Sea
cg00335360	0.000605755	0.000102198	4.42114e-09	0.00340686	12	2793097	CACNA1C-AS1;CACNA1C	Body	Open Sea
cg00337090	0.000694967	0.000112779	1.09119e-09	0.000840857	8	23433037		Intergenic	Shelf
cg00338615	0.000790526	0.000138288	1.48892e-08	0.0114734	15	80265933		Intergenic	Open Sea
cg00339168	-0.00162684	0.000220221	3.48265e-13	2.68368e-07	11	95938227	MAML2	Body	Open Sea
cg00341387	0.000638098	0.000117015	6.43428e-08	0.0495816	18	43753238	C18orf25	Promoter	Shore
cg00343666	-0.000924028	0.000134626	1.26681e-11	9.76189e-06	1	45821490	TESK2	Body	Open Sea
cg00344572	0.000713799	0.000116151	1.20789e-09	0.00093078	2	137080313		Intergenic	Open Sea
cg00349736	-0.00132107	0.000191514	1.00762e-11	7.76456e-06	3	126373101	TXNRD3	Body	Shore
cg00350353	0.001942	0.000233749	3.66145e-16	2.82145e-10	14	94631746		Intergenic	Open Sea
cg00351443	0.00116257	0.000122705	2.40769e-20	1.85533e-14	10	105252720	NEURL	Promoter	Shore
cg00351750	-0.000191771	3.51732e-05	6.46689e-08	0.0498329	1	246038775	SMYD3	Body	Open Sea
cg00352785	0.000567881	8.85197e-05	2.29366e-10	0.000176746	1	208210471	PLXNA2	Body	Open Sea
cg00358895	0.00164229	0.000187622	1.04808e-17	8.07635e-12	4	36258205	LOC439933	Body	Open Sea
cg00360761	-0.00102824	0.00011082	1.30388e-19	1.00475e-13	2	43398079		Intergenic	Island
cg00361159	-0.00134733	0.000245134	5.08287e-08	0.0391679	1	167487871	CD247	Promoter	Open Sea
cg00363337	-0.00116554	0.000213099	5.8853e-08	0.0453512	3	111329355	CD96	Body	Open Sea
cg00365336	0.000624824	0.000101176	1.00627e-09	0.000775415	22	37378573		Intergenic	Open Sea
cg00365672	0.00104577	0.000155039	2.76835e-11	2.13325e-05	6	43670600		Intergenic	Open Sea
cg00369658	0.000709361	0.000106789	5.39563e-11	4.15779e-05	11	57365088	SERPING1	Promoter	Open Sea
cg00372369	-0.00109662	0.000198626	4.43712e-08	0.0341918	6	157169669	ARID1B	Body	Open Sea
cg00376735	0.00137758	0.000186302	3.31351e-13	2.55334e-07	19	11473212	LPPR2	Body	Island
cg00379635	-0.000289807	4.85328e-05	3.41225e-09	0.00262943	2	25635205	DTNB	Body	Open Sea
cg00379740	0.00243311	0.00020371	1.40413e-30	1.082e-24	17	38507518	RARA	Body	Open Sea
cg00382138	-0.00205942	0.000197418	4.23353e-24	3.26229e-18	4	110723299	CFI	Promoter	Open Sea
cg00386141	0.000883366	0.000112556	1.22393e-14	9.43138e-09	1	205419411	BLACAT1	Body	Open Sea
cg00386405	0.000404834	5.64887e-05	1.62794e-12	1.25447e-06	19	30863275	ZNF536	Promoter	Shelf
cg00387658	0.000844722	0.000126897	4.9241e-11	3.79444e-05	20	54986793	CASS4	Promoter	Open Sea
cg00388154	0.000766509	0.000103591	3.19621e-13	2.46296e-07	15	68498857	CALML4	Promoter	Open Sea
cg00388645	-0.000317381	3.07061e-05	1.03419e-23	7.96931e-18	19	3338915		Intergenic	Open Sea
cg00390484	-0.000791967	0.000130836	2.10209e-09	0.00161984	22	20019695	C22orf25;MIR185	Promoter	Open Sea
cg00391067	0.00059313	8.08853e-05	5.10975e-13	3.93749e-07	2	39145400	LOC100271715	Promoter	Open Sea
cg00393957	-0.00105513	0.000136107	2.4926e-14	1.92076e-08	6	16684297	ATXN1	Promoter	Open Sea
cg00399776	0.00101074	0.000143537	3.8292e-12	2.95072e-06	17	60198629		Intergenic	Open Sea
cg00403919	0.00107777	0.000188611	1.50801e-08	0.0116205	1	46872718	FAAH	Body	Open Sea
cg00403955	-0.000935708	0.000134193	6.10109e-12	4.70141e-06	16	11680241	LITAF	Promoter	Island
cg00404400	0.000514362	7.52407e-05	1.52e-11	1.17129e-05	3	186078568	DGKG	Promoter	Shore
cg00406098	-0.00365644	0.000200545	3.04766e-63	2.34848e-57	13	40716180		Intergenic	Open Sea
cg00407815	0.000690343	9.82168e-05	4.18055e-12	3.22147e-06	14	64909251	MIR548AZ;MTHFD1	Body	Open Sea
cg00409987	0.000712067	0.000102905	8.72006e-12	6.71955e-06	11	46340785	CREB3L1	Body	Open Sea
cg00410926	0.00103953	0.000133772	2.17254e-14	1.67413e-08	9	35563534	FAM166B	Body	Open Sea
cg00411107	-0.00109945	0.000189367	8.93641e-09	0.00688626	7	44139403		Intergenic	Open Sea
cg00411595	-0.000723263	9.48968e-05	6.48737e-14	4.99907e-08	9	136339349	SLC2A6	Body	Shore
cg00412294	-0.000158915	2.00426e-05	6.69328e-15	5.15774e-09	12	97300582	NEDD1	Promoter	Shore
cg00414717	0.000578112	9.49897e-05	1.72653e-09	0.00133044	1	230699458		Intergenic	Open Sea
cg00417068	-0.00109609	0.000181674	2.3654e-09	0.00182274	8	143926282	GML	Body	Open Sea
cg00420884	0.000632108	0.000107994	6.80464e-09	0.00524355	1	243657804	SDCCAG8;AKT3	Body	Open Sea
cg00421356	0.000740749	0.000135343	5.77011e-08	0.0444636	2	233843507	NGEF	Promoter	Open Sea
cg00422971	0.000507995	8.93601e-05	1.78152e-08	0.0137281	12	4135347		Intergenic	Open Sea
cg00424169	0.00190009	0.000324266	6.55416e-09	0.00505054	13	31506837	C13orf26	Promoter	Open Sea
cg00424785	-7.45793e-05	1.20929e-05	1.05899e-09	0.000816042	10	126731988	CTBP2	Promoter	Open Sea
cg00428025	0.00126874	0.000150942	1.70458e-16	1.31352e-10	16	11473477		Intergenic	Open Sea
cg00432659	0.00112923	0.000202898	3.47117e-08	0.0267483	18	11151283		Intergenic	Shore
cg00434119	0.00104485	0.000138108	9.74224e-14	7.50723e-08	3	186080868	DGKG	Promoter	Shore
cg00434573	-0.000881132	0.00013828	3.00577e-10	0.00023162	19	2041960	MKNK2	Body	Island
cg00439981	0.00107341	0.000173574	9.55427e-10	0.000736238	6	170684299	FAM120B	Body	Shore
cg00440980	0.000755696	0.000123664	1.48735e-09	0.00114613	17	74639894	ST6GALNAC1	Promoter	Open Sea
cg00441262	-0.000656818	0.000107902	1.71512e-09	0.00132165	7	47691423		Intergenic	Open Sea
cg00442282	-0.00133685	8.80102e-05	1.9028e-46	1.46627e-40	17	38471064	RARA	Promoter	Shore
cg00444883	0.000829319	0.000103645	3.86925e-15	2.98159e-09	8	92060568		Intergenic	Open Sea
cg00445377	0.000741683	9.53407e-05	2.04117e-14	1.57289e-08	5	71857759	LOC102503427	Body	Open Sea
cg00446123	-0.000779301	0.000141865	5.16822e-08	0.0398255	20	62367888	LIME1	Promoter	Shore
cg00449124	0.000367057	5.35692e-05	1.36883e-11	1.0548e-05	5	95652226	LOC101929710	Body	Open Sea
cg00449658	0.00131806	0.000210998	6.52019e-10	0.000502436	11	56981898		Intergenic	Open Sea
cg00451635	0.00096641	0.000170047	1.79785e-08	0.0138539	16	10675030	EMP2	Promoter	Shore
cg00452034	0.000768611	0.000139108	4.33505e-08	0.0334052	12	65108408	GNS	Body	Open Sea
cg00452639	0.000450668	8.15022e-05	4.23503e-08	0.0326345	18	44061297	LOXHD1	Body	Open Sea
cg00452806	-0.00140247	0.000156172	1.6138e-18	1.24357e-12	8	86100010	E2F5	Promoter	Open Sea
cg00457494	0.000615557	0.000110646	3.51436e-08	0.0270812	1	44034998	PTPRF	Body	Shelf
cg00458681	-0.00208288	0.000263445	7.92777e-15	6.10902e-09	22	19010419	DGCR10	Body	Open Sea
cg00459299	0.000617438	9.2628e-05	4.64449e-11	3.57898e-05	1	200422606		Intergenic	Open Sea
cg00463367	-0.000660393	0.000113563	8.47095e-09	0.00652759	10	8103673	GATA3	Body	Shelf
cg00463399	0.000478163	8.43357e-05	1.93933e-08	0.0149442	1	68220464	GNG12	Promoter	Open Sea
cg00463502	0.000747014	0.000133155	2.70929e-08	0.0208774	17	48912548	WFIKKN2	Promoter	Open Sea
cg00463859	0.00105093	0.000172069	1.51701e-09	0.00116898	1	23750101	TCEA3	Body	Shore
cg00464647	0.000854691	0.000127085	3.152e-11	2.42888e-05	9	37937279	SHB	Body	Open Sea
cg00464852	-0.00118614	0.000153136	2.61699e-14	2.01662e-08	14	68610155	RAD51B	Body	Open Sea
cg00464927	-0.000414848	5.84794e-05	2.68226e-12	2.06691e-06	11	68139121	LRP5	Body	Open Sea
cg00465247	0.00265845	0.000366616	9.04898e-13	6.97301e-07	13	50703477		Intergenic	Shore
cg00465315	0.000675925	9.59391e-05	3.73531e-12	2.87837e-06	2	25529995	DNMT3A	Body	Open Sea
cg00466071	-8.42934e-05	9.57681e-06	7.04373e-18	5.42779e-12	1	21621116	LOC100506801;ECE1	Body	Open Sea
cg00468042	-0.000356152	5.1578e-05	9.61107e-12	7.40614e-06	6	156744510		Intergenic	Open Sea
cg00469897	-0.00104429	0.000149085	4.92304e-12	3.79362e-06	7	47611829		Intergenic	Open Sea
cg00473633	-0.00100204	0.00016121	7.88407e-10	0.000607535	17	75260903		Intergenic	Open Sea
cg00474517	0.000525453	6.74475e-05	1.87807e-14	1.44721e-08	19	8767118		Intergenic	Open Sea
cg00475034	0.000722328	0.00013221	6.08144e-08	0.0468627	16	68501448		Intergenic	Open Sea
cg00481600	-0.000982033	0.000135778	1.03083e-12	7.94341e-07	15	65503829	CILP	Promoter	Open Sea
cg00483315	0.000736004	0.000120714	1.61588e-09	0.00124517	3	108737825	MORC1	Body	Open Sea
cg00484421	-0.000449242	5.60222e-05	3.38958e-15	2.61196e-09	7	8166010	ICA1	Body	Open Sea
cg00485704	0.000519876	9.155e-05	1.84501e-08	0.0142174	2	231445372		Intergenic	Open Sea
cg00486605	-0.00115978	0.000212652	6.40764e-08	0.0493763	8	28633612	INTS9	Body	Open Sea
cg00488784	-0.000965826	0.000165903	8.16385e-09	0.00629094	17	75260964		Intergenic	Open Sea
cg00489575	0.000737024	9.55912e-05	3.39675e-14	2.61748e-08	10	126405807	FAM53B	Promoter	Open Sea
cg00492381	-0.000666087	7.66225e-05	1.70836e-17	1.31643e-11	8	61740877	CHD7	Body	Open Sea
cg00499707	0.00106604	0.000110327	4.63595e-21	3.57239e-15	20	34679665		Intergenic	Shore
cg00501467	0.000784794	0.000119582	9.0112e-11	6.9439e-05	6	13015202	PHACTR1	Body	Island
cg00501876	-0.000776282	0.000111484	6.51298e-12	5.01881e-06	3	39193251	CSRNP1	Promoter	Shore
cg00504445	0.0012934	0.000162108	4.59963e-15	3.5444e-09	5	66712085		Intergenic	Open Sea
cg00504595	0.00112589	0.000205838	5.87608e-08	0.0452802	13	24144985	TNFRSF19	Promoter	Open Sea
cg00504599	0.000812804	0.000143606	2.04908e-08	0.0157899	17	79428036	BAHCC1	Body	Island
cg00506306	-0.00279569	0.000218332	1.52401e-34	1.17438e-28	7	51207974	COBL	Body	Open Sea
cg00510160	0.000775274	0.000103539	1.70393e-13	1.31302e-07	12	5311273		Intergenic	Open Sea
cg00512459	0.000708937	9.56053e-05	2.85668e-13	2.20131e-07	15	88266173		Intergenic	Open Sea
cg00516481	0.000748867	0.000135475	4.27725e-08	0.0329598	21	44073202	PDE9A	Promoter	Island
cg00516966	0.000696821	0.000107716	1.63521e-10	0.000126007	17	19651653	ALDH3A1	Promoter	Shelf
cg00519208	0.000343031	5.20465e-05	7.53055e-11	5.80293e-05	1	93258319	EVI5	Promoter	Open Sea
cg00522276	-0.00181796	0.000188773	6.15589e-21	4.74363e-15	8	67452722		Intergenic	Shore
cg00525964	-0.00173725	0.000193719	1.78874e-18	1.37837e-12	5	10802174		Intergenic	Open Sea
cg00526281	0.00104992	0.000131733	4.90646e-15	3.78084e-09	11	48101308	PTPRJ	Body	Open Sea
cg00528222	0.00175558	0.000229045	4.73552e-14	3.64912e-08	5	77837333	LHFPL2	Promoter	Open Sea
cg00531137	-0.000996442	0.000174873	1.65294e-08	0.0127373	16	57643932		Intergenic	Open Sea
cg00532474	0.000937399	0.000146135	2.30387e-10	0.000177533	18	43652594	PSTPIP2	Promoter	Shore
cg00533649	0.000529751	8.26679e-05	2.39849e-10	0.000184824	19	42431930		Intergenic	Island
cg00534516	0.00120336	0.000193901	8.36269e-10	0.000644416	5	118193625	DTWD2	Body	Open Sea
cg00538724	0.000738854	0.000105324	4.58842e-12	3.53577e-06	9	5586219		Intergenic	Open Sea
cg00539049	0.000594989	6.77105e-05	7.93614e-18	6.11547e-12	2	149933534	LYPD6B	Promoter	Open Sea
cg00540570	0.00231266	0.0001637	5.46492e-41	4.21118e-35	20	36024669	SRC	Body	Open Sea
cg00541072	0.000691052	0.000115828	3.51764e-09	0.00271064	8	37495063		Intergenic	Open Sea
cg00541544	-0.00177472	0.000166605	5.28081e-25	4.06932e-19	22	39150255	UNC84B	Promoter	Shore
cg00542975	-0.000782852	0.000125959	7.91272e-10	0.000609742	2	122392291	CLASP1	Promoter	Open Sea
cg00543288	-0.00135891	0.00012563	1.09305e-25	8.42291e-20	18	45748855		Intergenic	Open Sea
cg00543315	-0.00200496	0.000222965	1.46046e-18	1.12541e-12	11	121633759		Intergenic	Open Sea
cg00547143	0.00110997	0.000146622	9.40792e-14	7.2496e-08	11	68450618	GAL	Promoter	Shore
cg00547530	-0.000440871	7.96089e-05	4.04236e-08	0.0311498	16	3559687	CLUAP1	Promoter	Open Sea
cg00547553	0.000611408	0.000105486	9.45534e-09	0.00728614	3	172179478		Intergenic	Open Sea
cg00549798	0.00115243	0.000164273	4.57931e-12	3.52875e-06	22	40814431	MKL1	Body	Shore
cg00549876	0.000714692	0.000117475	1.7501e-09	0.0013486	16	85890442		Intergenic	Open Sea
cg00550955	0.000835395	0.00014995	3.36409e-08	0.0259232	22	22012657		Intergenic	Shore
cg00551345	0.00140906	0.000189658	2.58224e-13	1.98983e-07	11	64527494	PYGM	Promoter	Open Sea
cg00551972	0.000658069	0.000117449	2.81848e-08	0.0217188	2	121436650		Intergenic	Open Sea
cg00552318	-0.000233978	4.27748e-05	5.86888e-08	0.0452247	22	41633632	CHADL	Body	Island
cg00554603	0.000772983	0.000116392	5.44602e-11	4.19662e-05	6	159159434	SYTL3	Body	Open Sea
cg00559850	0.000670135	0.000103591	1.63538e-10	0.00012602	15	68498457	CALML4	Promoter	Open Sea
cg00564080	0.000878819	0.000136693	2.10276e-10	0.000162036	9	134554002	RAPGEF1	Body	Open Sea
cg00566158	0.000825258	0.000147569	2.99098e-08	0.023048	7	157461108	PTPRN2	Body	Open Sea
cg00567673	-0.000970556	0.000155758	7.17265e-10	0.000552714	8	61973939		Intergenic	Open Sea
cg00567854	0.000757367	0.000114717	7.00687e-11	5.39939e-05	1	203273693	BTG2	Promoter	Shore
cg00568907	0.000646207	0.000102907	5.33325e-10	0.000410972	19	18740236		Intergenic	Open Sea
cg00575744	-0.00109824	0.000166684	7.63302e-11	5.88189e-05	6	32908642	HLA-DMB	Promoter	Open Sea
cg00578334	0.000681556	9.53482e-05	1.85e-12	1.42558e-06	3	9201159	SRGAP3	Body	Open Sea
cg00578909	-0.000968289	0.000132048	5.11419e-13	3.94092e-07	1	206630667	SRGAP2	Body	Open Sea
cg00581334	0.000844688	0.000136964	1.05882e-09	0.000815912	3	137904059		Intergenic	Shore
cg00582562	0.00141828	0.000190901	2.58373e-13	1.99099e-07	17	46388465	SKAP1	Body	Open Sea
cg00583068	0.00122449	0.000198494	1.04807e-09	0.000807628	1	224972796		Intergenic	Open Sea
cg00584323	0.000633932	0.000115717	5.60859e-08	0.043219	1	33463340		Intergenic	Open Sea
cg00584370	-0.000691693	0.000102328	2.5191e-11	1.94118e-05	8	144954017	EPPK1	Promoter	Shore
cg00587301	-0.000717102	0.000118297	1.995e-09	0.00153732	6	156717406		Intergenic	Shore
cg00587472	-0.00200484	0.000193713	9.12719e-24	7.03327e-18	2	6952860		Intergenic	Open Sea
cg00588517	0.000596556	0.000102098	7.21896e-09	0.00556282	6	31895464	C2	Promoter	Open Sea
cg00589002	0.00101446	0.000175628	1.06014e-08	0.00816924	1	3606082	TP73	Promoter	Shore
cg00589699	0.000504437	8.53775e-05	4.93864e-09	0.00380565	3	50267754	GNAI2	Promoter	Shelf
cg00590152	0.000533983	9.55652e-05	3.07039e-08	0.02366	17	74003831	EVPL	Body	Island
cg00591515	-0.000313511	5.44794e-05	1.19859e-08	0.00923619	19	54971526	LENG8	Body	Shore
cg00593462	0.00137023	0.00023204	5.03062e-09	0.00387652	13	110768493		Intergenic	Open Sea
cg00593467	0.000840218	0.000141547	4.20158e-09	0.00323768	15	90590536	ZNF710	Promoter	Open Sea
cg00593607	0.00086337	0.000129664	4.86898e-11	3.75196e-05	12	93530780		Intergenic	Open Sea
cg00594952	0.00095722	0.000122646	1.69092e-14	1.303e-08	1	41130641	RIMS3	Promoter	Shore
cg00597876	0.00201289	0.000217949	1.87955e-19	1.44835e-13	15	74494909	STRA6	Promoter	Open Sea
cg00601836	0.00147695	0.000254333	8.87381e-09	0.00683803	6	152130332	ESR1	Body	Shore
cg00604410	-0.000662198	0.000105724	5.88537e-10	0.000453518	15	67417899	SMAD3	Promoter	Open Sea
cg00605373	0.000712944	0.000113003	4.44409e-10	0.000342455	6	36745054	CPNE5	Body	Open Sea
cg00608540	0.000876215	0.000117707	2.32741e-13	1.79346e-07	5	180627973	TRIM7	Promoter	Shelf
cg00608926	0.00131302	0.000147803	3.5964e-18	2.77133e-12	1	52995550	ZCCHC11	Promoter	Open Sea
cg00609731	-0.000215289	3.40823e-05	4.23802e-10	0.000326576	17	66342646	ARSG	Body	Open Sea
cg00610692	0.000759662	0.000121484	6.26964e-10	0.000483129	2	74668072	RTKN	Promoter	Island
cg00618185	-0.000206118	1.88864e-05	4.29261e-26	3.30782e-20	10	74079926		Intergenic	Shore
cg00621943	0.000534776	7.51342e-05	2.28052e-12	1.75733e-06	6	31646236	LY6G5C	Body	Shelf
cg00622552	0.000737816	0.000110082	3.65977e-11	2.82017e-05	15	76016335	ODF3L1	Promoter	Open Sea
cg00622618	0.0012038	0.000151653	6.25448e-15	4.81961e-09	6	38288376	BTBD9	Body	Open Sea
cg00623200	0.000721789	0.000119995	2.63441e-09	0.00203004	15	65715801	IGDCC4	Promoter	Shore
cg00623698	-0.000931477	0.000116098	3.2827e-15	2.5296e-09	20	40037799	CHD6	Body	Open Sea
cg00630276	0.000733024	9.56294e-05	4.71879e-14	3.63623e-08	8	144529052	ZC3H3	Body	Open Sea
cg00630991	0.00151152	0.000270897	3.20904e-08	0.0247284	12	12252249	BCL2L14	Body	Open Sea
cg00631856	0.00037938	5.30892e-05	1.87535e-12	1.44512e-06	10	101673866	DNMBP	Body	Open Sea
cg00632070	0.000832929	8.98277e-05	1.37202e-19	1.05726e-13	13	31506324	C13orf26	Promoter	Open Sea
cg00632486	0.000810677	0.000112458	1.217e-12	9.37804e-07	15	99140338		Intergenic	Open Sea
cg00632762	0.000642633	0.000106023	2.00232e-09	0.00154296	2	128338157	MYO7B	Body	Open Sea
cg00634475	-0.00115104	0.000165793	7.47642e-12	5.76122e-06	11	96000764	MAML2	Body	Open Sea
cg00634542	0.00176292	0.000136725	5.78047e-35	4.45435e-29	2	219254588	SLC11A1	Body	Shore
cg00636922	-0.00178729	0.000169226	1.24846e-24	9.62047e-19	10	44395010		Intergenic	Open Sea
cg00637015	0.000786012	0.000116298	2.53595e-11	1.95417e-05	1	31468126	PUM1	Body	Open Sea
cg00637299	0.00105357	0.000173736	1.96719e-09	0.00151589	6	96020209	MANEA-AS1	Body	Open Sea
cg00639575	-0.000613803	9.78779e-05	5.61544e-10	0.000432717	17	36711298	SRCIN1	Body	Shelf
cg00640284	0.00133469	0.000170665	1.50379e-14	1.1588e-08	22	27708023		Intergenic	Open Sea
cg00642615	0.000992225	0.000156318	3.50291e-10	0.000269929	15	69590937	PAQR5	Promoter	Shore
cg00643051	0.00119065	0.000185068	2.04516e-10	0.000157597	5	53455211	ARL15	Body	Open Sea
cg00646555	0.000877426	0.000150249	7.35082e-09	0.00566443	2	71130883	VAX2	Body	Shore
cg00654448	-0.000952431	6.91123e-05	2.92121e-39	2.25104e-33	8	142365315		Intergenic	Shore
cg00656410	-0.000476071	6.74385e-05	3.39633e-12	2.61716e-06	1	1157541	SDF4	Body	Shore
cg00658082	0.000812693	0.000146499	3.83645e-08	0.0295631	2	74669380	RTKN	Promoter	Island
cg00660272	-0.000602933	8.28828e-05	7.69686e-13	5.93108e-07	1	24231353	CNR2	Promoter	Shore
cg00662002	0.000600758	9.43482e-05	3.09333e-10	0.000238367	14	104314734	PPP1R13B	Promoter	Island
cg00666845	0.000803671	0.000131458	1.46426e-09	0.00112834	17	39943423	JUP	Promoter	Shore
cg00667851	0.00100156	0.000156252	2.37259e-10	0.000182828	10	44408164	LINC00841	Body	Open Sea
cg00672936	0.000936671	0.000170366	5.03553e-08	0.0388031	8	38832728	HTRA4	Body	Shore
cg00675721	0.00110437	0.000157295	4.40643e-12	3.39553e-06	19	39739215		Intergenic	Island
cg00676161	0.000909958	0.000130743	6.6562e-12	5.12917e-06	9	116620364		Intergenic	Open Sea
cg00678668	0.000249056	4.32099e-05	1.13724e-08	0.00876343	14	55221389	SAMD4A	Promoter	Open Sea
cg00679184	0.000974917	0.000127572	5.588e-14	4.30603e-08	14	75447722		Intergenic	Island
cg00682367	-0.000857487	9.49658e-05	1.07081e-18	8.25149e-13	20	48963280		Intergenic	Shelf
cg00683922	0.00127651	0.000155766	8.80715e-16	6.78665e-10	1	207242569	PFKFB2	Body	Open Sea
cg00688820	0.000600304	0.000104265	1.17937e-08	0.00908803	7	138603496	KIAA1549	Body	Open Sea
cg00688840	-0.00330072	0.00037954	1.65986e-17	1.27906e-11	14	106363051		Intergenic	Open Sea
cg00688932	0.00128857	0.000158971	1.75135e-15	1.34956e-09	15	67175702		Intergenic	Open Sea
cg00689340	0.000884959	0.000142631	8.43879e-10	0.00065028	2	74668672	RTKN	Promoter	Island
cg00690498	0.00116619	0.000193196	2.3234e-09	0.00179037	14	89345625		Intergenic	Open Sea
cg00691123	0.000788391	0.000131756	3.17278e-09	0.00244489	3	11632974	VGLL4	Body	Open Sea
cg00693172	0.000464507	7.38786e-05	5.07857e-10	0.000391347	17	8053426	PER1	Body	Shore
cg00695271	0.000890823	0.000150234	4.36213e-09	0.00336139	3	99569486	FILIP1L;MIR548G;CMSS1	Promoter	Open Sea
cg00697108	0.000421696	6.47669e-05	1.25403e-10	9.66338e-05	20	32331551	ZNF341	Body	Open Sea
cg00698575	0.00103153	0.000160434	2.0961e-10	0.000161522	9	140388604	PNPLA7	Body	Shore
cg00701706	0.000798822	0.000133288	2.99954e-09	0.0023114	17	72931632	OTOP3	Promoter	Shore
cg00712841	0.000810836	0.000135966	3.57355e-09	0.00275372	5	37835548	GDNF	Promoter	Shore
cg00713294	-0.00090421	0.000155098	7.78384e-09	0.00599811	1	55678649	USP24	Body	Shore
cg00714854	0.000680318	0.000114237	3.74991e-09	0.00288962	2	105593105	LOC102724691	Body	Open Sea
cg00717259	-0.00155974	0.000186789	2.63127e-16	2.02762e-10	19	39742656		Intergenic	Shelf
cg00717494	0.000963298	0.000123342	1.62603e-14	1.25299e-08	2	129202877		Intergenic	Open Sea
cg00718902	0.00081201	0.000139623	8.44719e-09	0.00650928	2	220389965	ASIC4	Body	Shore
cg00719864	0.000946806	0.000141997	4.58489e-11	3.53305e-05	9	124408700	DAB2IP	Body	Open Sea
cg00720629	0.00130568	0.00016797	2.13407e-14	1.64448e-08	22	19752228	TBX1	Body	Shore
cg00721016	0.00105171	0.000127491	5.78849e-16	4.46052e-10	11	76745087	B3GNT6	Promoter	Open Sea
cg00725635	-0.000140083	1.99933e-05	4.86117e-12	3.74595e-06	1	193155806	B3GALT2;CDC73	Promoter	Open Sea
cg00727590	0.000510235	8.47345e-05	2.53571e-09	0.00195398	22	31536549	PLA2G3	Promoter	Open Sea
cg00728973	0.000848238	0.00013874	1.46097e-09	0.0011258	17	37036448	LASP1	Body	Open Sea
cg00730441	0.0011748	0.000166386	3.36526e-12	2.59322e-06	17	59483863	TBX2	Body	Shore
cg00733328	-0.000576939	9.35435e-05	1.05627e-09	0.000813945	14	101001145		Intergenic	Shelf
cg00733441	0.00130032	0.000138298	4.49967e-20	3.46738e-14	11	119189717		Intergenic	Shore
cg00734532	0.00119374	0.000177747	3.35105e-11	2.58227e-05	8	66974246	DNAJC5B	Body	Open Sea
cg00735586	-0.000757417	5.69543e-05	6.67434e-37	5.14314e-31	1	1711716	NADK	Promoter	Shore
cg00737506	0.00068709	9.65439e-05	2.29227e-12	1.76639e-06	15	58731317	LOC101928694;LIPC	Body	Open Sea
cg00739778	-0.0017808	0.000143694	1.26876e-32	9.77685e-27	17	2908023	RAP1GAP2	Body	Open Sea
cg00740089	0.000641895	8.8559e-05	9.24765e-13	7.1261e-07	7	29842121		Intergenic	Shelf
cg00740389	-0.000339556	3.93519e-05	2.87515e-17	2.21555e-11	12	53590448	ITGB7	Body	Shore
cg00740474	-0.000887835	0.000162627	6.22028e-08	0.0479326	14	105760759	BRF1	Promoter	Open Sea
cg00745288	0.00122993	0.00015943	3.28985e-14	2.53511e-08	5	179187489	MAML1	Body	Open Sea
cg00745823	0.00103053	0.000179213	1.22869e-08	0.00946809	2	174477256		Intergenic	Open Sea
cg00748720	0.000584925	0.000101228	1.04709e-08	0.00806869	15	49284453	SECISBP2L	Body	Open Sea
cg00750555	0.00109993	0.000154662	2.37291e-12	1.82853e-06	16	22204290		Intergenic	Shore
cg00752478	0.000916408	0.000124379	3.99519e-13	3.07864e-07	16	67430359	ZDHHC1	Body	Shore
cg00753112	0.00160404	0.000151292	8.48936e-25	6.54178e-19	8	136593301	KHDRBS3	Body	Open Sea
cg00755846	0.000494921	8.60355e-05	1.21333e-08	0.00934976	22	43072480		Intergenic	Open Sea
cg00759329	0.0012287	0.000219147	2.76069e-08	0.0212734	1	82208723		Intergenic	Open Sea
cg00759741	-0.000482779	6.03781e-05	4.03715e-15	3.11097e-09	16	88603887		Intergenic	Shelf
cg00761718	0.00171712	0.000197632	1.77374e-17	1.36681e-11	15	33481054	FMN1	Promoter	Open Sea
cg00761968	0.000724563	0.000117537	1.07598e-09	0.000829137	13	53314142	LECT1	Promoter	Shore
cg00764217	0.000385217	7.02007e-05	5.33738e-08	0.041129	7	116660240	ST7	Body	Open Sea
cg00765623	0.00081384	0.000139949	8.47078e-09	0.00652746	20	56035616		Intergenic	Open Sea
cg00766824	-0.00172133	0.000198179	1.81296e-17	1.39704e-11	13	20599142	ZMYM2	Body	Open Sea
cg00767119	-0.00120375	0.000155885	3.11232e-14	2.39831e-08	3	15482647	EAF1	Body	Open Sea
cg00769590	0.000775897	0.000120403	1.91335e-10	0.000147439	12	1756074	WNT5B	Body	Shore
cg00771469	0.00148398	0.00014818	1.98259e-22	1.52775e-16	14	23260933	SLC7A7	Body	Open Sea
cg00777074	0.0008949	0.000122696	6.73325e-13	5.18854e-07	9	124061615	GSN	Promoter	Shore
cg00780414	0.00182604	0.000287169	3.26542e-10	0.000251628	15	89932484	LINC00925	Body	Open Sea
cg00781658	-0.00137098	0.000140076	1.53248e-21	1.18091e-15	19	41805850	HNRNPUL1	Body	Open Sea
cg00782811	0.00118205	0.000112492	2.07062e-24	1.59559e-18	6	46293734	RCAN2	Promoter	Open Sea
cg00784009	0.000600681	8.35501e-05	1.39032e-12	1.07136e-06	3	195769614		Intergenic	Shore
cg00784329	0.00151594	0.000235674	2.0607e-10	0.000158795	2	122530032		Intergenic	Open Sea
cg00785980	0.00100005	0.00015436	1.53894e-10	0.000118588	13	32984237	N4BP2L1	Body	Open Sea
cg00787942	0.00065343	7.94504e-05	7.02173e-16	5.41084e-10	5	135382373	TGFBI	Body	Open Sea
cg00791181	-0.00123423	0.000126165	1.59837e-21	1.23168e-15	3	114569943	ZBTB20	Promoter	Open Sea
cg00792751	0.00126889	0.000176479	1.38513e-12	1.06736e-06	11	44979029		Intergenic	Island
cg00794055	-0.000322635	4.97075e-05	1.42657e-10	0.000109929	16	2544909	TBC1D24	Promoter	Shore
cg00796821	0.00153566	0.000209384	5.06648e-13	3.90415e-07	7	128551757	KCP	Promoter	Shore
cg00797407	0.00151966	0.000225368	2.80835e-11	2.16408e-05	20	23113340	LINC00656	Promoter	Open Sea
cg00800397	0.000945696	0.000118859	5.44027e-15	4.19219e-09	12	50460438	ASIC1	Body	Open Sea
cg00803638	0.000631624	0.000100109	4.43566e-10	0.000341805	6	35464304	TEAD3	Promoter	Island
cg00806138	0.00101303	0.000135972	2.22698e-13	1.71608e-07	1	47881404	FOXE3	Promoter	Shore
cg00812081	0.000679987	0.000116512	7.50751e-09	0.00578518	20	32228408	CBFA2T2	Body	Shelf
cg00812761	0.000764399	0.000132744	1.17307e-08	0.00903952	4	53799391	SCFD2	Body	Open Sea
cg00814985	0.0016896	0.000239662	3.62058e-12	2.78996e-06	13	114801132	RASA3	Body	Shelf
cg00816240	0.000935565	0.000157791	4.37217e-09	0.00336913	2	232477075		Intergenic	Shore
cg00816313	-0.000976372	0.000158976	1.23584e-09	0.000952318	3	113631947	GRAMD1C	Body	Open Sea
cg00816609	-0.000925599	0.000136263	2.02589e-11	1.56112e-05	3	13679471	FBLN2	Body	Shore
cg00825177	0.000868213	0.000123192	3.67754e-12	2.83386e-06	12	56476000	ERBB3	Body	Shore
cg00826603	0.000456281	7.38129e-05	9.70345e-10	0.000747733	1	32231019	BAI2	Promoter	Shore
cg00832112	0.000578151	8.73625e-05	6.33073e-11	4.87837e-05	4	146828774	ZNF827	Body	Open Sea
cg00832329	0.00128291	0.00018012	2.20501e-12	1.69915e-06	14	105860985	PACS2	Body	Shelf
cg00835464	0.000620796	0.00011107	3.04317e-08	0.0234502	5	122373892	PPIC	Promoter	Shore
cg00836308	0.00175283	0.000136444	9.68146e-35	7.46039e-29	1	36552959	TEKT2;ADPRHL2	Promoter	Shore
cg00839584	0.00186121	0.000219096	8.38836e-17	6.46394e-11	2	113542091	IL1A	Promoter	Open Sea
cg00839850	0.0016331	0.000237579	1.1832e-11	9.11755e-06	4	87872419	AFF1	Body	Open Sea
cg00840791	-0.00263041	0.000216489	1.63974e-31	1.26356e-25	19	16453259		Intergenic	Open Sea
cg00841631	0.000791651	0.000141563	2.99304e-08	0.0230639	7	141257320	AGK	Body	Open Sea
cg00841988	-0.000461889	7.65519e-05	2.35984e-09	0.00181846	14	100204153		Intergenic	Island
cg00844756	-0.000506208	8.42038e-05	2.68871e-09	0.00207188	3	13256421		Intergenic	Open Sea
cg00845245	0.000702726	0.000128082	5.36136e-08	0.0413138	17	70536103		Intergenic	Shore
cg00848128	0.00117499	0.000204125	1.18805e-08	0.00915493	8	102386386		Intergenic	Open Sea
cg00851028	0.00111187	0.00012043	1.93029e-19	1.48745e-13	1	234905772		Intergenic	Open Sea
cg00851361	0.00077064	0.000111638	9.74696e-12	7.51086e-06	1	234835623		Intergenic	Open Sea
cg00856626	-0.000841319	0.000128873	1.12348e-10	8.6574e-05	16	2576247	AMDHD2	Body	Shore
cg00858078	0.000914879	0.00010975	2.94226e-16	2.26727e-10	17	80540329	FOXK2	Body	Shore
cg00858400	0.000720831	0.00010906	6.68115e-11	5.14839e-05	16	87904580	SLC7A5	Promoter	Shore
cg00859792	0.00229159	0.000283881	2.25895e-15	1.74072e-09	6	10556069	GCNT2	Promoter	Open Sea
cg00861646	-0.00105652	0.000180127	6.3392e-09	0.00488489	4	160026608		Intergenic	Shore
cg00866476	-0.00133923	0.000121784	1.91213e-26	1.47346e-20	2	95740682		Intergenic	Shore
cg00868131	-0.000251908	4.5881e-05	5.24822e-08	0.040442	1	54952901		Intergenic	Shore
cg00869550	0.00106873	0.00010306	7.53925e-24	5.80963e-18	16	58046537	USB1	Body	Open Sea
cg00870527	0.000926318	0.000139319	5.18023e-11	3.9918e-05	22	45094680	PRR5	Promoter	Shelf
cg00875779	-0.000810121	0.000100058	1.87809e-15	1.44723e-09	6	45401563	RUNX2	Body	Open Sea
cg00881696	0.00142322	0.00019068	2.02014e-13	1.55669e-07	2	43328003		Intergenic	Island
cg00882418	0.00118883	0.00021756	6.0524e-08	0.0466389	11	68400491		Intergenic	Open Sea
cg00883212	0.0010859	0.000197452	4.99327e-08	0.0384774	2	173795201	RAPGEF4	Body	Open Sea
cg00884041	0.00100775	0.000146226	1.05125e-11	8.10076e-06	19	56048470	SBK2	Promoter	Shore
cg00886293	0.000915567	0.000142599	2.21898e-10	0.000170992	20	49956410		Intergenic	Open Sea
cg00889210	0.000937149	0.000170577	5.14776e-08	0.0396679	16	14280183	MKL2	Body	Open Sea
cg00889363	0.00185711	0.000138448	1.84571e-37	1.42228e-31	2	206255841	PARD3B	Body	Open Sea
cg00894216	-0.000656256	9.21083e-05	2.17036e-12	1.67244e-06	9	123688885	TRAF1	Promoter	Shore
cg00896287	-0.00115403	9.51865e-05	2.16285e-31	1.66666e-25	21	45768217		Intergenic	Open Sea
cg00897087	-0.000256421	4.59826e-05	3.26669e-08	0.0251726	15	78342826	TBC1D2B	Body	Open Sea
cg00897703	0.00150743	0.000257469	6.74181e-09	0.00519514	2	135434956	TMEM163	Body	Open Sea
cg00898492	-0.00141089	0.000186915	1.10282e-13	8.49818e-08	20	4970397	SLC23A2	Promoter	Open Sea
cg00903077	0.000718901	0.000131414	5.85312e-08	0.0451033	1	93288833		Intergenic	Open Sea
cg00904823	0.000868293	0.000125759	9.65685e-12	7.44142e-06	10	112418708	RBM20	Body	Open Sea
cg00907612	-0.00157206	0.000270769	8.93879e-09	0.0068881	8	81960038	PAG1	Promoter	Open Sea
cg00912793	0.00120938	0.000199289	1.91798e-09	0.00147797	1	236229607	NID1	Promoter	Shore
cg00913191	-0.000817753	0.000146919	3.46158e-08	0.0266745	1	198998712	LINC01221	Body	Open Sea
cg00913360	0.00116765	0.000166183	4.2519e-12	3.27645e-06	7	151594392		Intergenic	Open Sea
cg00916981	-0.00203062	0.000158319	1.20881e-34	9.31492e-29	16	68321503	SLC7A6	Body	Open Sea
cg00917154	-0.000145905	2.45445e-05	3.9965e-09	0.00307965	18	77559235		Intergenic	Shore
cg00918179	-0.00143739	0.000158111	6.38674e-19	4.92152e-13	19	8517024	HNRNPM	Promoter	Open Sea
cg00920892	0.000649889	0.00011546	2.44177e-08	0.0188159	8	37732224	RAB11FIP1	Promoter	Open Sea
cg00921266	0.00110991	0.000127261	1.35614e-17	1.04502e-11	7	27153663	HOXA3	Promoter	Shore
cg00921839	-0.00486206	0.000354009	4.96666e-39	3.82724e-33	1	11467299		Intergenic	Open Sea
cg00923305	0.000467869	7.50851e-05	7.17308e-10	0.000552747	6	163760146	DKFZp451B082	Body	Open Sea
cg00926069	0.000838999	0.00012468	3.07324e-11	2.36819e-05	17	37370459	STAC2	Body	Shelf
cg00926345	0.000815143	0.000134877	2.22464e-09	0.00171427	9	123477918	MEGF9	Promoter	Shore
cg00927594	0.00152386	0.00021749	4.85864e-12	3.744e-06	15	101514299	LRRK1	Body	Island
cg00927883	0.000850439	8.0539e-05	1.27472e-24	9.82277e-19	22	29932369	THOC5	Body	Open Sea
cg00927911	0.00189844	0.000305258	7.72088e-10	0.000594959	3	24534677	THRB-AS1;THRB	Promoter	Shore
cg00928711	-0.00115268	0.000192035	2.84067e-09	0.00218898	22	18350448	MICAL3	Body	Open Sea
cg00930707	0.000421139	7.63764e-05	4.61249e-08	0.0355431	1	201951162	RNPEP	Promoter	Shore
cg00931181	0.00171672	0.000204356	1.77065e-16	1.36443e-10	2	6910631		Intergenic	Open Sea
cg00934045	0.000641894	7.52959e-05	6.60669e-17	5.09101e-11	15	83471868	FSD2	Promoter	Open Sea
cg00940577	-0.000876085	0.000119273	4.68809e-13	3.61257e-07	17	28803884	GOSR1	Promoter	Shore
cg00941280	0.000961363	0.000168156	1.48426e-08	0.0114375	3	66907126		Intergenic	Open Sea
cg00944181	0.00105966	0.000190614	3.59481e-08	0.0277011	14	23062298		Intergenic	Shelf
cg00948111	-0.00187994	0.000148582	7.91039e-34	6.09563e-28	18	72550342	ZNF407	Body	Open Sea
cg00950381	-0.00055006	7.82969e-05	4.27973e-12	3.2979e-06	17	74272364	QRICH2	Body	Open Sea
cg00950627	0.00146277	0.000160584	5.48783e-19	4.22884e-13	9	111614587		Intergenic	Shelf
cg00962459	0.000843646	0.000103022	9.2308e-16	7.11311e-10	2	68871642	PROKR1	Promoter	Shore
cg00964751	0.00101368	0.000142761	2.56333e-12	1.97526e-06	17	36828900	C17orf96	Body	Shore
cg00965635	0.00049828	8.24223e-05	2.2002e-09	0.00169544	21	35558582	LINC00310	Body	Open Sea
cg00969087	0.000853608	0.000121295	3.94104e-12	3.0369e-06	1	116710331		Intergenic	Island
cg00969154	0.00113492	0.000204151	3.59497e-08	0.0277023	6	15401024	JARID2	Promoter	Open Sea
cg00969950	0.000799727	0.000135529	5.16087e-09	0.00397689	15	80447581	FAH	Body	Open Sea
cg00971892	0.00102894	0.000174783	5.59377e-09	0.00431047	2	27135367	DPYSL5	Body	Open Sea
cg00978517	0.000606266	8.57814e-05	3.21102e-12	2.47436e-06	14	55850801	ATG14	Body	Open Sea
cg00980287	0.0009926	0.000154865	2.37976e-10	0.000183381	5	67483621		Intergenic	Open Sea
cg00980870	0.00112359	0.000119913	5.94385e-20	4.58024e-14	9	133643478	ABL1	Body	Open Sea
cg00982136	-0.000940961	0.000170719	4.66994e-08	0.0359859	2	201726139	CLK1	Body	Shelf
cg00983697	0.00109585	0.000180062	1.72745e-09	0.00133115	1	217314284		Intergenic	Shelf
cg00987237	0.00145458	0.000167742	2.03432e-17	1.56761e-11	4	140770576	MAML3	Body	Open Sea
cg00989249	-0.00134618	0.000118924	7.95013e-28	6.12625e-22	5	177548398	N4BP3	Body	Open Sea
cg00990385	0.00116751	0.000171045	1.62878e-11	1.25511e-05	12	113587690	CCDC42B	Intergenic	Shelf
cg00991744	0.000679253	9.79389e-05	7.84368e-12	6.04423e-06	12	41581484	PDZRN4	Promoter	Shore
cg00992042	-0.000397044	6.4824e-05	1.3667e-09	0.00105316	17	27465579	MYO18A	Body	Open Sea
cg00995520	0.00172928	0.000278291	7.96911e-10	0.000614088	1	111218282	KCNA3	Promoter	Shore
cg00996623	0.000649379	0.00011001	5.09624e-09	0.00392708	19	15635682	CYP4F22	Promoter	Open Sea
cg00996847	0.000625493	9.26721e-05	2.69096e-11	2.07362e-05	1	59902528	FGGY	Body	Open Sea
cg01001049	0.000661876	0.000113344	7.36295e-09	0.00567378	16	8995730	USP7	Body	Open Sea
cg01001422	0.000647311	8.72407e-05	2.76525e-13	2.13086e-07	19	13135631	NFIX	Body	Island
cg01001759	-0.000860152	8.11685e-05	8.91535e-25	6.87003e-19	15	41199858		Intergenic	Open Sea
cg01005605	-0.000413857	6.26927e-05	7.03897e-11	5.42412e-05	2	60757902	BCL11A	Body	Open Sea
cg01005925	0.000511274	6.85627e-05	2.12178e-13	1.63502e-07	2	171621555	LOC101926913	Body	Open Sea
cg01007270	0.00104926	0.000166183	4.31271e-10	0.000332331	11	76550284		Intergenic	Open Sea
cg01007872	-0.000343068	6.11238e-05	2.6705e-08	0.0205785	6	158185915		Intergenic	Open Sea
cg01009427	0.000955856	0.000116583	8.54828e-16	6.58717e-10	6	35473856	TULP1	Body	Open Sea
cg01010913	0.00092363	0.000133278	8.13073e-12	6.26542e-06	18	10400704		Intergenic	Open Sea
cg01011769	0.00073279	0.000108541	2.66078e-11	2.05036e-05	16	85648749	KIAA0182	Promoter	Island
cg01012339	0.000631497	9.84108e-05	2.27014e-10	0.000174934	3	50268043	GNAI2	Promoter	Shelf
cg01012950	0.000767813	0.000132333	9.13477e-09	0.00703911	3	45205186		Intergenic	Open Sea
cg01013171	-0.000503243	7.53973e-05	4.38763e-11	3.38104e-05	14	75716369		Intergenic	Open Sea
cg01013370	-0.000242298	2.87479e-05	1.42253e-16	1.09618e-10	19	1077051	HMHA1	Promoter	Shore
cg01014262	-0.00100005	0.00018203	5.1505e-08	0.039689	16	48533930		Intergenic	Shelf
cg01015662	0.00129974	0.000202399	2.20385e-10	0.000169825	1	40598394		Intergenic	Shore
cg01016466	0.00045941	8.16343e-05	2.45622e-08	0.0189273	1	27369367		Intergenic	Open Sea
cg01016793	-0.00110541	0.000154896	2.00396e-12	1.54423e-06	15	64894722	ZNF609	Body	Open Sea
cg01017257	0.00106269	0.0001784	3.71834e-09	0.0028653	1	15059738	KIAA1026	Body	Open Sea
cg01024098	0.000795351	0.000127392	6.65971e-10	0.000513187	16	31111692		Intergenic	Open Sea
cg01025774	0.00109877	0.000197038	3.26729e-08	0.0251772	5	42944457		Intergenic	Island
cg01026898	0.000840732	9.47761e-05	3.99888e-18	3.08148e-12	11	44995262	LOC221122	Promoter	Open Sea
cg01027469	0.000691503	0.000102443	2.68067e-11	2.06568e-05	2	3268135	TSSC1	Body	Open Sea
cg01027941	0.000691797	0.000111377	8.09822e-10	0.000624037	3	56951598	ARHGEF3	Promoter	Open Sea
cg01027976	0.00102075	0.000153903	5.76335e-11	4.44115e-05	22	42734612		Intergenic	Island
cg01040434	0.000874357	0.000150662	9.06504e-09	0.00698538	1	86081443		Intergenic	Shore
cg01041449	-0.00137839	0.000221559	7.61744e-10	0.000586988	4	156679817	GUCY1B3	Promoter	Shore
cg01042284	0.00094289	0.000163643	1.15038e-08	0.00886469	3	138080692	MRAS	Promoter	Open Sea
cg01044094	-0.000413124	5.65562e-05	6.23388e-13	4.80373e-07	14	89884344	FOXN3;FOXN3-AS1	Promoter	Shore
cg01044589	0.000298009	3.74025e-05	4.9998e-15	3.85277e-09	2	202937872	KIAA2012	Promoter	Open Sea
cg01046186	-0.000568316	8.94907e-05	3.43639e-10	0.000264803	4	16086292	PROM1	Promoter	Shore
cg01046644	0.000861863	0.000137816	6.24863e-10	0.00048151	9	91605695	S1PR3;C9orf47	Promoter	Shore
cg01052993	-0.000185475	3.31514e-05	2.95065e-08	0.0227373	7	141615491		Intergenic	Open Sea
cg01053551	0.000791398	0.00013656	9.50373e-09	0.00732343	2	26367161		Intergenic	Open Sea
cg01054402	0.000903001	0.000149613	2.33346e-09	0.00179813	2	85551850	TGOLN2	Body	Shelf
cg01057635	0.00123703	0.000151013	9.04932e-16	6.97327e-10	1	46914672		Intergenic	Shore
cg01057899	0.000995303	0.000134662	3.38905e-13	2.61155e-07	7	166359		Intergenic	Open Sea
cg01057945	0.00118965	0.000192424	9.65278e-10	0.000743829	12	50303785	LOC283332	Body	Open Sea
cg01061679	-0.00176256	0.00030674	1.25852e-08	0.00969794	5	159880054		Intergenic	Open Sea
cg01064725	-0.00121031	0.000194804	8.01551e-10	0.000617663	1	204461714		Intergenic	Shore
cg01064979	0.000746898	0.000133997	3.31183e-08	0.0255205	22	37309487	CSF2RB	Promoter	Open Sea
cg01066053	0.000887654	0.00012832	8.84649e-12	6.81697e-06	3	51860265	IQCF3	Promoter	Open Sea
cg01067940	0.00103742	0.000127413	1.32423e-15	1.02043e-09	19	47834455	C5AR2	Promoter	Open Sea
cg01068906	-0.000972072	0.000134256	9.76222e-13	7.52262e-07	16	50745944	NOD2	Body	Open Sea
cg01069468	0.00048695	8.36524e-05	8.18921e-09	0.00631048	6	33389107	SYNGAP1	Body	Shelf
cg01070424	0.00143866	0.000153058	4.61309e-20	3.55478e-14	16	50298046		Intergenic	Open Sea
cg01071770	-0.00115976	0.000120575	6.83304e-21	5.26544e-15	4	141264538	SCOC;SCOC-AS1	Promoter	Open Sea
cg01071811	0.00101299	0.000177142	1.4721e-08	0.0113438	20	42143080	L3MBTL	Promoter	Shore
cg01071966	-0.00174701	0.000199331	9.56669e-18	7.37195e-12	5	76248923	CRHBP	Promoter	Shore
cg01072106	-0.000555495	0.000101457	5.70559e-08	0.0439665	9	138952311	NACC2	Promoter	Open Sea
cg01076459	-0.000713974	8.41398e-05	9.04034e-17	6.96635e-11	17	2908230	RAP1GAP2	Body	Open Sea
cg01079345	-0.000984724	6.96453e-05	4.77519e-41	3.67969e-35	7	138437551	ATP6V0A4	Body	Open Sea
cg01081456	-0.00107323	0.000144315	2.45256e-13	1.8899e-07	6	123072613		Intergenic	Open Sea
cg01081636	0.000793107	0.000130517	1.8263e-09	0.00140732	6	33994263	GRM4	Body	Shore
cg01083159	-0.00112914	0.000139385	1.8169e-15	1.40007e-09	15	78918220	CHRNB4	Body	Open Sea
cg01083804	-0.00157855	0.000159818	6.86263e-22	5.28824e-16	2	45405216	LINC01121	Body	Open Sea
cg01083910	-0.00116173	0.00012738	4.99594e-19	3.8498e-13	2	47537713	LOC101927043	Body	Open Sea
cg01084048	-0.00172144	0.000177539	3.44739e-21	2.65651e-15	17	66347949	ARSG	Body	Open Sea
cg01087950	0.000578107	0.00010487	4.64815e-08	0.035818	18	42415231	SETBP1	Body	Open Sea
cg01090821	0.000932669	0.000159959	7.74961e-09	0.00597173	2	239066990		Intergenic	Shore
cg01091117	-0.000853918	6.06113e-05	8.58185e-41	6.61305e-35	5	40682333	PTGER4	Body	Shore
cg01093786	-0.000130151	2.2166e-05	6.1143e-09	0.00471159	11	96047698	MAML2	Body	Open Sea
cg01097465	0.000925497	0.00011706	7.93567e-15	6.1151e-09	7	150658088	KCNH2	Body	Shelf
cg01098955	-0.000541488	9.25487e-05	6.89708e-09	0.00531479	14	106322163		Intergenic	Shore
cg01101459	0.000696574	9.06634e-05	4.14251e-14	3.19216e-08	1	234871477		Intergenic	Open Sea
cg01102073	-0.000762138	0.00013232	1.1639e-08	0.00896887	3	128204813	GATA2	Body	Shore
cg01102638	-0.00134005	0.000233841	1.37453e-08	0.010592	10	87679282	GRID1	Body	Open Sea
cg01104208	0.000882592	0.000128443	1.20279e-11	9.26849e-06	14	103566172	C14orf73	Promoter	Shelf
cg01104829	0.000215508	3.80276e-05	1.96793e-08	0.0151646	9	126370566	DENND1A	Body	Open Sea
cg01107874	0.00144092	0.000226094	2.98611e-10	0.000230105	10	77165618	C10orf41	Body	Island
cg01108476	0.000791524	0.000109393	1.00953e-12	7.7793e-07	6	35109383	TCP11	Promoter	Island
cg01108653	-0.0016352	0.000149187	2.71735e-26	2.09395e-20	15	101668270		Intergenic	Open Sea
cg01109135	-0.000577917	9.88265e-05	7.02021e-09	0.00540967	14	105532252	GPR132	Promoter	Open Sea
cg01109227	0.000886601	0.000127351	6.56896e-12	5.06194e-06	6	35480779	TULP1	Promoter	Shore
cg01110155	0.000739119	0.000104112	2.58614e-12	1.99284e-06	18	9899324		Intergenic	Open Sea
cg01110222	-0.000577821	0.000102702	2.4766e-08	0.0190843	19	35540021	HPN	Body	Open Sea
cg01111041	0.00134566	0.000191678	4.42375e-12	3.40887e-06	6	32121055	PPT2;PRRT1	Promoter	Shore
cg01115857	0.00059102	0.000105803	3.09775e-08	0.0238708	14	73695018		Intergenic	Open Sea
cg01115938	0.000665639	0.000120492	4.35763e-08	0.0335792	8	87524895		Intergenic	Shore
cg01117410	0.000806186	0.000125204	1.97683e-10	0.000152332	3	157649453		Intergenic	Open Sea
cg01119336	0.000553512	9.60612e-05	1.14898e-08	0.00885383	1	204170872	GOLT1A	Body	Open Sea
cg01119831	0.000893309	0.000154991	1.13893e-08	0.00877639	7	2119608	MAD1L1	Body	Shelf
cg01121022	0.000595975	8.08982e-05	4.02082e-13	3.09839e-07	14	104338788		Intergenic	Open Sea
cg01121441	0.000772099	0.000111727	9.2677e-12	7.14155e-06	16	357750	AXIN1	Body	Shelf
cg01124546	0.0010597	0.00014378	3.92726e-13	3.02629e-07	11	117515332	DSCAML1	Body	Open Sea
cg01125463	0.000718617	0.000121642	4.95791e-09	0.00382049	6	42946178	PEX6	Intergenic	Shore
cg01125548	0.00118695	0.000132295	1.72924e-18	1.33253e-12	14	101143669		Intergenic	Open Sea
cg01126905	-0.00140718	0.000196419	1.65582e-12	1.27595e-06	7	44920466	PURB	Body	Open Sea
cg01126993	0.00189229	0.000257788	4.84712e-13	3.73512e-07	2	39719711	LOC728730	Body	Open Sea
cg01129238	0.000815691	9.51784e-05	4.60365e-17	3.5475e-11	6	11779817	C6orf105	Promoter	Open Sea
cg01129810	-0.000889377	0.000156163	1.68005e-08	0.0129462	1	43407645	SLC2A1	Body	Open Sea
cg01130991	0.00170306	0.00013978	1.15356e-31	8.88915e-26	17	46510392		Intergenic	Shelf
cg01133215	-0.00164091	0.000125352	6.70096e-36	5.16366e-30	6	45399681	RUNX2	Body	Open Sea
cg01135648	0.000850681	0.000141881	2.95487e-09	0.00227698	4	41983611	DCAF4L1	Promoter	Shore
cg01135863	-0.00186474	0.000177863	2.5905e-24	1.9962e-18	4	17788258		Intergenic	Open Sea
cg01136169	0.000816938	0.000126991	2.0521e-10	0.000158132	2	55339820		Intergenic	Open Sea
cg01136942	0.000522815	8.30662e-05	4.87864e-10	0.000375941	9	124060155	GSN	Promoter	Shore
cg01137366	0.00150927	0.00024827	1.79936e-09	0.00138656	16	53120120	CHD9	Promoter	Open Sea
cg01140515	0.00259068	0.000413239	5.68148e-10	0.000437806	20	50419033	SALL4	Promoter	Island
cg01142407	-0.000607856	0.000111447	6.3955e-08	0.0492828	16	66587144	CKLF;CKLF-CMTM1	Body	Shore
cg01142526	-0.000145878	1.99923e-05	6.5907e-13	5.0787e-07	5	177541754	N4BP3	Promoter	Shore
cg01143068	-0.00131693	0.00015904	4.53957e-16	3.49812e-10	15	42888179	STARD9	Body	Open Sea
cg01143454	-0.00159674	0.000168448	2.31204e-20	1.78162e-14	20	2795601	C20orf141;LOC100288797	Promoter	Open Sea
cg01149053	0.00157757	0.000131927	1.21628e-30	9.37244e-25	16	89342195	ANKRD11	Body	Shelf
cg01152055	-0.000190444	3.29028e-05	9.90154e-09	0.00762998	20	62266767		Intergenic	Open Sea
cg01154283	-0.00165206	0.000135023	6.71199e-32	5.17216e-26	2	36603543	CRIM1	Body	Open Sea
cg01154445	0.000526637	8.67121e-05	1.86221e-09	0.00143499	2	206548171	NRP2	Body	Shore
cg01155426	0.00134982	0.000186371	9.61261e-13	7.40734e-07	1	36039423	TFAP2E	Body	Island
cg01158456	-0.00112668	0.000119277	3.08699e-20	2.37879e-14	1	169677921	SELL	Body	Open Sea
cg01160818	-7.69008e-05	1.04705e-05	4.70956e-13	3.62912e-07	5	131747058	C5orf56	Promoter	Shore
cg01163369	0.000575611	8.64278e-05	4.82094e-11	3.71494e-05	3	128370232	RPN1	Promoter	Shore
cg01164760	0.00108869	0.000133839	1.40665e-15	1.08395e-09	1	178903807		Intergenic	Open Sea
cg01168584	-0.000947458	0.000168405	2.47824e-08	0.0190969	18	2903245	EMILIN2	Body	Shelf
cg01169778	0.000629288	0.000110989	1.93884e-08	0.0149404	9	136038690	GBGT1	Promoter	Island
cg01171193	-0.000257117	4.26472e-05	2.42744e-09	0.00187055	11	67037425	ADRBK1	Body	Shelf
cg01177321	0.00087496	0.000126222	8.03363e-12	6.19059e-06	15	68499369	CALML4;CLN6	Body	Open Sea
cg01178924	0.00169053	0.000155528	6.57281e-26	5.06491e-20	13	76430722	LMO7	Body	Open Sea
cg01179550	0.00079961	0.000123378	1.5166e-10	0.000116867	2	96774249		Intergenic	Open Sea
cg01180348	0.00111173	0.000120425	1.94338e-19	1.49754e-13	12	31524029		Intergenic	Open Sea
cg01181681	0.0007712	0.000135209	1.60079e-08	0.0123354	1	223317364	TLR5	Promoter	Shore
cg01185345	-0.00127703	0.000122691	5.26418e-24	4.0565e-18	13	99218287	STK24	Body	Open Sea
cg01187055	0.000670317	0.000117339	1.52207e-08	0.0117288	1	52132416	OSBPL9	Body	Open Sea
cg01189606	-0.000798113	0.000139387	1.41203e-08	0.0108809	3	48471901	PLXNB1	Promoter	Shore
cg01191788	0.000587688	8.10847e-05	9.27279e-13	7.14548e-07	16	30967493	SETD1A	Promoter	Shore
cg01193320	0.00097816	0.000149814	1.11701e-10	8.6075e-05	16	53926049	FTO	Body	Open Sea
cg01194390	-0.00125754	0.000134508	7.11188e-20	5.48031e-14	17	80241424		Intergenic	Open Sea
cg01198738	-0.00142786	0.000201072	2.55143e-12	1.9661e-06	8	121597619	SNTB1	Body	Open Sea
cg01199327	-0.000799673	0.00011295	2.95256e-12	2.2752e-06	11	44626750	CD82	Body	Open Sea
cg01201024	0.000925654	0.000153134	2.20952e-09	0.00170262	1	49120388	AGBL4	Body	Open Sea
cg01205087	0.00113061	0.000129074	9.96365e-18	7.67784e-12	2	47008202		Intergenic	Open Sea
cg01206378	0.000855909	0.000153504	3.27846e-08	0.0252633	1	95698827	RWDD3	Promoter	Shore
cg01207474	-0.00138839	0.000243468	1.61148e-08	0.0124178	10	35736855	CCNY	Promoter	Open Sea
cg01208318	-0.00210325	0.000324967	1.60321e-10	0.000123541	14	106329652		Intergenic	Shelf
cg01209168	-0.000625247	0.000114181	5.68217e-08	0.0437859	3	5179022	ARL8B	Body	Open Sea
cg01210965	-0.00105741	0.000144493	5.67195e-13	4.37072e-07	3	126259452	CHST13;C3orf22	Body	Shore
cg01211097	0.000831291	0.000146416	1.8557e-08	0.0142997	16	84732969	USP10	Promoter	Shore
cg01211396	0.000823083	0.000122568	3.36541e-11	2.59334e-05	6	30624478	DHX16	Body	Open Sea
cg01213864	0.000973849	0.000157889	1.05418e-09	0.000812333	20	30400422		Intergenic	Open Sea
cg01214909	0.000971649	0.000176828	5.12202e-08	0.0394695	1	8214978		Intergenic	Open Sea
cg01215778	0.0007839	0.0001145	1.42175e-11	1.09558e-05	8	142150462	DENND3	Body	Open Sea
cg01218053	-0.000193417	3.27288e-05	4.89945e-09	0.00377544	2	233940417	INPP5D	Body	Open Sea
cg01221151	-0.000665994	8.53153e-05	1.67151e-14	1.28804e-08	17	27225086	DHRS13;FLOT2	Body	Shore
cg01223463	0.00125755	0.000177012	2.49805e-12	1.92496e-06	6	116813585		Intergenic	Open Sea
cg01225948	0.000874544	0.000140052	6.61576e-10	0.0005098	1	22366897		Intergenic	Open Sea
cg01226614	0.000865395	0.000122184	2.89533e-12	2.2311e-06	13	44947593	SERP2	Promoter	Island
cg01227199	0.00103821	0.000182515	1.74597e-08	0.0134542	1	59364482	LINC01135	Body	Open Sea
cg01229785	0.000621184	9.43613e-05	7.9181e-11	6.10157e-05	12	133072748	FBRSL1	Body	Shore
cg01229865	-0.00211906	0.000191213	8.2992e-27	6.39524e-21	13	113528751	ATP11A	Body	Open Sea
cg01229901	0.000301331	5.04478e-05	3.37702e-09	0.00260228	16	49609056	ZNF423	Body	Open Sea
cg01231543	-0.000669099	9.42209e-05	2.54879e-12	1.96406e-06	16	68741748		Intergenic	Open Sea
cg01236347	0.000869119	0.000124699	6.23079e-12	4.80135e-06	12	101854174		Intergenic	Open Sea
cg01236573	0.000973648	0.000148109	8.39763e-11	6.47109e-05	1	26248897		Intergenic	Shore
cg01238811	0.000776905	0.000137558	2.19369e-08	0.0169043	2	97074410		Intergenic	Open Sea
cg01239499	0.000926922	0.000164157	2.20955e-08	0.0170265	7	30210587		Intergenic	Open Sea
cg01240152	0.000691585	0.000109596	4.40996e-10	0.000339825	2	29193646		Intergenic	Open Sea
cg01242988	0.000636095	0.000107903	5.33539e-09	0.00411137	18	56437758		Intergenic	Shore
cg01243072	-0.00104822	0.000126462	4.25582e-16	3.27947e-10	2	43398171		Intergenic	Island
cg01248108	-0.0022534	0.000253128	3.08311e-18	2.3758e-12	7	114619572	MDFIC	Body	Open Sea
cg01254034	0.000386411	4.08022e-05	2.49585e-20	1.92326e-14	6	28543667	SCAND3	Body	Open Sea
cg01257834	0.000607044	8.18023e-05	2.74486e-13	2.11515e-07	2	103251465	SLC9A2	Body	Open Sea
cg01258108	-0.00102407	0.000157132	1.2048e-10	9.28402e-05	3	71946068		Intergenic	Open Sea
cg01260219	0.000704346	0.000127698	4.56889e-08	0.0352072	11	130299333	ADAMTS8	Promoter	Shore
cg01262865	0.000657535	0.000106942	1.1854e-09	0.000913452	16	75282094	BCAR1	Promoter	Shelf
cg01266287	0.000755926	0.000124339	1.79505e-09	0.00138324	16	66959833	RRAD	Promoter	Shore
cg01266546	0.000474741	6.7476e-05	3.98835e-12	3.07336e-06	3	193919979		Intergenic	Shore
cg01267165	0.000961265	0.000137808	5.99702e-12	4.62121e-06	16	11681599	LITAF	Promoter	Shore
cg01267709	0.00093394	0.000145839	2.46372e-10	0.000189851	14	23623756	SLC7A8	Promoter	Open Sea
cg01270444	0.00112105	0.000163667	1.39136e-11	1.07216e-05	7	91809085	CYP51A1-AS1	Body	Shore
cg01270709	0.001077	0.000182872	5.51419e-09	0.00424916	11	57519364	BTBD18	Promoter	Shore
cg01275661	0.00117975	0.000125028	3.36466e-20	2.59276e-14	10	5504438		Intergenic	Open Sea
cg01276970	-0.000489256	7.88868e-05	8.57108e-10	0.000660474	20	31148893	NOL4L	Body	Open Sea
cg01282418	-0.000225412	3.48679e-05	1.6806e-10	0.000129504	7	129591517	UBE2H	Body	Shore
cg01282822	-0.000673212	6.29126e-05	3.32625e-25	2.56316e-19	18	22744458	ZNF521	Body	Open Sea
cg01284182	0.000365049	6.22289e-05	6.3086e-09	0.00486131	15	39823154		Intergenic	Open Sea
cg01285783	0.00143641	0.000212749	2.65385e-11	2.04502e-05	6	2623778	C6orf195	Body	Open Sea
cg01286726	0.00128123	0.000158849	2.37642e-15	1.83123e-09	12	52249782		Intergenic	Open Sea
cg01287088	0.00125443	0.000164421	6.1302e-14	4.72384e-08	5	176827392	PFN3	Intergenic	Island
cg01289541	0.00119749	0.000122106	1.28587e-21	9.9087e-16	3	170282058	SLC7A14	Promoter	Open Sea
cg01293143	0.00067977	0.000119452	1.72287e-08	0.0132762	20	62688326	TCEA2	Promoter	Shore
cg01297180	0.000964047	0.000136262	3.05363e-12	2.35308e-06	11	16625289		Intergenic	Shore
cg01297627	0.00100641	0.000165398	1.73939e-09	0.00134035	19	55874586	FAM71E2	Promoter	Shore
cg01297872	0.000856543	0.000144724	4.65413e-09	0.00358641	6	45674277		Intergenic	Open Sea
cg01298990	-0.000919673	0.000143915	2.68098e-10	0.000206592	9	100818423	NANS	Promoter	Shore
cg01299229	0.00115419	0.000128749	1.83748e-18	1.41594e-12	17	4639738	CXCL16	Body	Shelf
cg01301319	0.00105268	0.00013652	3.38088e-14	2.60525e-08	7	27153580	HOXA3	Promoter	Island
cg01302823	-0.001891	0.00021687	1.37877e-17	1.06246e-11	22	40437213		Intergenic	Shelf
cg01305625	0.000964903	0.000107925	2.24622e-18	1.7309e-12	5	131593812	PDLIM4	Body	Island
cg01306563	0.000927978	0.000147194	4.57234e-10	0.000352338	7	114055074	FOXP2	Promoter	Open Sea
cg01307684	0.000445863	4.226e-05	1.38625e-24	1.06823e-18	4	80886143	ANTXR2	Body	Island
cg01308419	0.000671727	7.47965e-05	1.60755e-18	1.23875e-12	7	6565891	GRID2IP	Body	Shore
cg01308520	0.00102437	0.000124928	8.49651e-16	6.54728e-10	17	74102274		Intergenic	Shelf
cg01308664	0.00150356	0.000191977	1.38097e-14	1.06415e-08	9	107537691	NIPSNAP3B	Body	Open Sea
cg01309328	-0.00167673	0.000179093	6.35173e-20	4.89455e-14	6	32811253	PSMB8	Body	Shore
cg01310332	-0.000682831	9.07699e-05	1.32604e-13	1.02183e-07	12	116799230		Intergenic	Open Sea
cg01315054	0.000620054	0.000103858	3.4349e-09	0.00264688	22	39869399	MGAT3	Promoter	Open Sea
cg01315512	0.000861087	0.000119284	1.13465e-12	8.7434e-07	14	74761320	ABCD4	Body	Open Sea
cg01320200	0.00122384	0.00019832	1.03461e-09	0.000797255	10	112248821		Intergenic	Open Sea
cg01320985	0.00142963	0.000231838	1.06336e-09	0.000819407	17	75737441		Intergenic	Open Sea
cg01323602	0.000603627	8.37405e-05	1.22032e-12	9.40363e-07	9	89381669		Intergenic	Open Sea
cg01323720	-0.000825794	0.000100024	5.496e-16	4.23513e-10	17	55342462	MSI2	Body	Open Sea
cg01324489	0.00110959	0.000127771	1.83583e-17	1.41466e-11	21	40114053	LINC00114	Body	Open Sea
cg01324550	0.00146144	0.000160467	5.56716e-19	4.28997e-13	17	46676099	LOC404266;HOXB6	Promoter	Shore
cg01325331	0.00113245	0.000169608	4.32317e-11	3.33137e-05	5	82766619	VCAN	Promoter	Shore
cg01326012	0.0013972	0.000234482	3.67711e-09	0.00283353	20	61632959		Intergenic	Shelf
cg01328467	-0.00142929	0.000216783	7.41807e-11	5.71626e-05	17	27684995		Intergenic	Open Sea
cg01329973	0.000315448	5.57687e-05	2.09104e-08	0.0161133	16	86912065		Intergenic	Shore
cg01332054	0.00142618	0.000203243	4.52397e-12	3.4861e-06	15	74494861	STRA6	Promoter	Open Sea
cg01332491	0.000966732	0.00016723	1.03203e-08	0.00795269	12	109297228		Intergenic	Open Sea
cg01332882	0.000900605	0.000153356	6.07906e-09	0.00468443	20	47874155	ZNFX1	Body	Open Sea
cg01334602	0.000618761	9.10356e-05	1.97085e-11	1.51871e-05	2	96059039		Intergenic	Shelf
cg01335922	0.000672725	8.1391e-05	5.10841e-16	3.93646e-10	17	37350200	CACNB1	Body	Shelf
cg01338762	-0.000855745	0.000129901	7.68459e-11	5.92163e-05	2	48125586	FBXO11	Body	Open Sea
cg01339512	0.000893069	0.000126207	3.02737e-12	2.33285e-06	8	141583704	AGO2	Body	Open Sea
cg01346718	0.0010172	0.000153719	6.35404e-11	4.89633e-05	22	38713874	CSNK1E	Promoter	Shore
cg01347566	0.000803432	0.000134708	3.55852e-09	0.00274214	9	111926380	FRRS1L	Body	Shelf
cg01348086	-0.000326681	5.18701e-05	4.75634e-10	0.000366517	5	176785296	RGS14	Body	Open Sea
cg01350253	0.00077517	0.000104248	2.46746e-13	1.90139e-07	2	204524311		Intergenic	Open Sea
cg01352212	0.00145639	0.000233561	6.98126e-10	0.000537965	6	40504380	LRFN2	Promoter	Open Sea
cg01354879	0.000327214	5.72743e-05	1.51818e-08	0.0116989	6	84140050	ME1	Body	Shore
cg01355282	-0.00136296	0.000239955	1.82973e-08	0.0140996	17	40264320	DHX58	Promoter	Open Sea
cg01356139	0.000666389	0.00012174	5.74586e-08	0.0442767	7	40925162		Intergenic	Open Sea
cg01356374	0.00127296	0.000150921	1.35427e-16	1.04358e-10	19	3227982	CELF5	Body	Shore
cg01356504	0.000807491	0.000127469	3.78888e-10	0.000291965	8	8209715	SGK223	Body	Open Sea
cg01356849	0.00114609	0.000140791	1.34223e-15	1.0343e-09	5	58652753	PDE4D	Promoter	Open Sea
cg01357997	0.000752738	0.000100472	1.65215e-13	1.27312e-07	9	129056064		Intergenic	Open Sea
cg01359111	0.000539357	9.43562e-05	1.4918e-08	0.0114956	19	12271904		Intergenic	Shore
cg01360622	0.000810897	0.000144227	2.52981e-08	0.0194944	17	40463425	STAT5A	Body	Shore
cg01360720	0.000680868	0.000108383	5.25037e-10	0.000404586	4	48832037	OCIAD1	Promoter	Shore
cg01361328	0.00105086	0.000139936	1.4568e-13	1.12259e-07	12	121623552	P2RX7	Body	Open Sea
cg01361579	0.00105086	0.000159691	8.04373e-11	6.19838e-05	9	38039369	SHB	Body	Open Sea
cg01362515	-0.000474702	8.69301e-05	6.17289e-08	0.0475674	17	39782091	KRT17	Promoter	Open Sea
cg01363734	0.00170153	0.000295917	1.23081e-08	0.00948443	12	117482953	TESC	Body	Shore
cg01364442	0.000906527	0.000152526	4.02131e-09	0.00309876	3	152357181		Intergenic	Open Sea
cg01364674	0.000624575	9.55998e-05	1.08859e-10	8.38848e-05	1	24348512		Intergenic	Open Sea
cg01366462	-0.00117181	0.000180036	1.27166e-10	9.79922e-05	4	39307651	MIR1273H;RFC1	Body	Open Sea
cg01367140	0.000818194	0.000102468	4.38827e-15	3.38153e-09	1	54618821	CDCP2	Promoter	Open Sea
cg01367627	-0.000444123	4.33873e-05	2.60868e-23	2.01021e-17	7	98477438	TRRAP	Promoter	Shore
cg01367852	-0.000730982	0.000131922	3.9744e-08	0.0306261	3	111431423	PLCXD2	Body	Open Sea
cg01368217	-0.000564104	9.13575e-05	1.01185e-09	0.000779719	10	127836603	ADAM12	Body	Open Sea
cg01368219	0.00207813	0.000191134	6.38156e-26	4.91754e-20	3	54999791	CACNA2D3	Body	Open Sea
cg01370759	-0.000323761	4.73743e-05	1.54148e-11	1.18784e-05	7	2701419	TTYH3	Body	Island
cg01373189	-0.000978397	0.000146812	4.68985e-11	3.61393e-05	13	33002820	N4BP2L1	Promoter	Shore
cg01375414	-0.000765711	7.81869e-05	1.45298e-21	1.11964e-15	20	62475161		Intergenic	Open Sea
cg01377899	0.000628483	0.000107954	8.15882e-09	0.00628707	5	59136051	PDE4D	Body	Open Sea
cg01377932	0.00150217	0.000219247	1.37383e-11	1.05865e-05	10	44476838		Intergenic	Open Sea
cg01383475	0.000484712	7.82544e-05	8.9957e-10	0.000693195	1	21634438	ECE1	Body	Open Sea
cg01383911	0.000762878	0.000135227	2.2734e-08	0.0175185	6	30297627	TRIM39	Body	Shelf
cg01384099	0.00163357	0.000265587	1.16937e-09	0.000901098	5	85822677		Intergenic	Open Sea
cg01393790	-0.000652187	0.000116091	2.59421e-08	0.0199906	7	5518916	FBXL18	Body	Shelf
cg01394847	0.0013448	0.000188919	2.26833e-12	1.74794e-06	16	73101069		Intergenic	Shore
cg01397515	0.000371994	6.73238e-05	4.33091e-08	0.0333733	3	61406001		Intergenic	Open Sea
cg01401037	0.000775833	0.00011502	2.76871e-11	2.13353e-05	3	185839955		Intergenic	Open Sea
cg01402735	0.000862023	0.000138436	7.36497e-10	0.000567534	1	79472558	ELTD1	Promoter	Shore
cg01403010	0.000617281	9.73889e-05	3.70785e-10	0.000285721	22	38609534	MAFF	Promoter	Shore
cg01403030	0.0013995	0.000255764	5.81009e-08	0.0447717	9	19026479	FAM154A	Body	Shore
cg01405107	0.00116358	0.000205482	2.018e-08	0.0155504	17	46671635	LOC404266;HOXB5	Promoter	Shore
cg01405582	0.000513501	8.91979e-05	1.18357e-08	0.00912039	6	29692365	HLA-F	Body	Shore
cg01409343	-0.00113757	0.000173647	9.71552e-11	7.48663e-05	17	57915740	TMEM49	Body	Open Sea
cg01410515	0.000379579	5.61263e-05	2.46426e-11	1.89892e-05	19	3339991		Intergenic	Open Sea
cg01410991	0.000795985	0.000109536	8.1207e-13	6.25769e-07	14	75081499		Intergenic	Shore
cg01413632	0.000817791	0.000148898	5.19535e-08	0.0400346	12	76078445		Intergenic	Open Sea
cg01414772	0.000848568	0.000105523	2.8563e-15	2.20102e-09	4	187002764	TLR3	Body	Open Sea
cg01418351	0.000790219	0.000118648	4.81584e-11	3.71101e-05	4	1294432	MAEA	Body	Open Sea
cg01418457	0.000744667	6.11001e-05	1.10839e-31	8.54111e-26	2	8258592	LINC00299	Body	Open Sea
cg01421646	-0.00204459	0.000324612	4.74189e-10	0.000365403	14	106370562		Intergenic	Open Sea
cg01426808	-0.0011588	0.0002083	3.51709e-08	0.0271022	8	117487124		Intergenic	Open Sea
cg01427685	-0.00102896	0.000182048	2.14117e-08	0.0164996	20	48883946	LINC01272	Promoter	Open Sea
cg01429256	-0.000869184	0.000115536	1.32213e-13	1.01882e-07	17	17687834	RAI1	Promoter	Shore
cg01429653	0.000818257	0.000131747	8.12238e-10	0.000625899	12	48583991		Intergenic	Open Sea
cg01429657	0.00140209	0.000159553	7.91262e-18	6.09735e-12	3	54985660	LRTM1;CACNA2D3	Promoter	Open Sea
cg01433654	0.00082765	0.000101974	1.61443e-15	1.24405e-09	5	53605192	ARL15	Body	Shore
cg01434938	0.00066869	0.000107623	8.00407e-10	0.000616782	14	50833146	CDKL1	Body	Open Sea
cg01436624	0.00104172	0.000182402	1.53541e-08	0.0118317	6	43674465		Intergenic	Open Sea
cg01438174	0.000711676	0.000119681	3.9504e-09	0.00304412	9	130640301	AK1	Promoter	Shore
cg01439383	-0.00102007	0.000129062	8.07974e-15	6.22613e-09	7	2728776	AMZ1	Promoter	Shore
cg01440916	0.000625527	0.000105912	5.00354e-09	0.00385566	5	133274140		Intergenic	Open Sea
cg01441152	0.000825392	0.000132571	7.40131e-10	0.000570334	5	176069770	EIF4E1B	Promoter	Open Sea
cg01441777	0.00112106	0.000123887	9.0819e-19	6.99838e-13	22	38714416	CSNK1E	Promoter	Shore
cg01443467	0.000853951	0.000117964	9.8557e-13	7.59466e-07	2	232333030		Intergenic	Shelf
cg01444374	-0.000298959	5.159e-05	9.52123e-09	0.00733692	10	73976899	ANAPC16;ASCC1	Promoter	Shore
cg01444716	-0.00219184	0.000353336	8.5055e-10	0.000655421	20	11898557	BTBD3	Promoter	Open Sea
cg01447475	0.000989396	0.000165872	3.5465e-09	0.00273288	2	30510887		Intergenic	Open Sea
cg01447559	0.00128771	0.000199082	1.64399e-10	0.000126684	9	90707760		Intergenic	Open Sea
cg01450133	0.000508961	9.20026e-05	4.17687e-08	0.0321863	11	12136467	MICAL2	Promoter	Shelf
cg01450566	0.000841564	0.000141649	4.07395e-09	0.00313932	20	9484340		Intergenic	Shelf
cg01452878	0.000977053	0.000124456	1.20265e-14	9.26747e-09	12	110319423	GLTP	Promoter	Shore
cg01456831	0.000771645	0.000123297	6.0699e-10	0.000467737	8	126557912		Intergenic	Open Sea
cg01457573	0.000885593	0.00011133	5.51139e-15	4.247e-09	11	72003887	CLPB	Body	Open Sea
cg01461862	0.000554328	9.84488e-05	2.41579e-08	0.0186157	10	27548591		Intergenic	Shore
cg01464484	0.000545101	8.55747e-05	3.04702e-10	0.000234799	11	67089352	LOC100130987	Body	Shelf
cg01469583	0.000865223	0.000139096	7.66379e-10	0.00059056	2	113380344		Intergenic	Open Sea
cg01470610	-0.00121902	0.000115315	1.13939e-24	8.77997e-19	13	49946235	CAB39L	Body	Open Sea
cg01471713	0.000991253	0.000118007	1.78056e-16	1.37208e-10	1	220864279	C1orf115	Body	Shore
cg01472047	0.00123863	0.000214359	1.04722e-08	0.00806969	13	101161403	PCCA	Body	Open Sea
cg01472749	0.00124677	0.000140953	4.93107e-18	3.79981e-12	20	56593246		Intergenic	Open Sea
cg01475205	0.000942238	0.000153389	1.22737e-09	0.000945791	11	64412026	NRXN2	Promoter	Shore
cg01476222	0.000247654	4.36124e-05	1.84584e-08	0.0142238	11	36522143	TRAF6	Body	Open Sea
cg01477133	0.000525755	9.46229e-05	3.65249e-08	0.0281455	20	33878142	FAM83C	Body	Shore
cg01478234	0.00168654	0.000231755	7.55217e-13	5.81959e-07	12	107975299	BTBD11	Body	Island
cg01486421	0.000731507	0.000124897	6.66074e-09	0.00513266	13	109788203	MYO16	Body	Open Sea
cg01487409	0.000673533	0.000118929	2.0109e-08	0.0154957	9	129243910	FAM125B	Body	Shore
cg01487803	0.00122207	0.00019083	2.46283e-10	0.000189782	17	4674220	TM4SF5	Promoter	Open Sea
cg01489177	0.0007202	0.000108539	5.6524e-11	4.35565e-05	19	55828178	TMEM150B	Body	Shelf
cg01489274	0.000637326	0.000104067	1.37283e-09	0.00105788	6	43008333	CUL7	Body	Open Sea
cg01491360	-0.000543396	8.63695e-05	4.95213e-10	0.000381603	19	2421956	TMPRSS9	Body	Shelf
cg01492860	0.000498148	8.20896e-05	1.91926e-09	0.00147895	5	158411655	EBF1	Body	Open Sea
cg01493680	0.00041093	6.27314e-05	9.742e-11	7.50704e-05	5	94926462	ARSK	Body	Open Sea
cg01496136	0.00100181	0.000140677	2.22274e-12	1.71281e-06	16	57375219		Intergenic	Open Sea
cg01497154	0.000703905	0.000122306	1.19435e-08	0.00920345	20	3661910	ADAM33	Body	Shore
cg01498832	-0.000914898	0.000153365	3.53266e-09	0.00272221	17	78682934	RPTOR	Body	Open Sea
cg01506627	-0.00128438	0.000147691	1.66377e-17	1.28208e-11	3	46449289	CCRL2;LOC102724297	Promoter	Open Sea
cg01507087	0.00126569	0.000162974	2.24885e-14	1.73293e-08	6	123038784	PKIB	Promoter	Open Sea
cg01510718	-0.000624804	0.0001062	5.71424e-09	0.00440331	15	66065837	DENND4A	Promoter	Open Sea
cg01513913	-0.000889966	0.000152445	7.43066e-09	0.00572595	14	106329158		Intergenic	Open Sea
cg01514075	0.000785594	0.000128986	1.68042e-09	0.0012949	1	7832357	VAMP3	Body	Shore
cg01515508	0.000504025	8.25134e-05	1.50979e-09	0.00116342	1	10728270	CASZ1	Body	Shelf
cg01516505	0.000939314	0.000130396	1.26137e-12	9.71992e-07	5	149284026	PDE6A	Body	Open Sea
cg01520681	0.000803459	0.000117121	1.29783e-11	1.00009e-05	3	32810320	CNOT10	Body	Open Sea
cg01526705	-0.00130655	0.00022458	8.34977e-09	0.0064342	14	55921491		Intergenic	Open Sea
cg01526748	0.00136583	0.000166613	8.63628e-16	6.65499e-10	3	191930926	FGF12	Body	Open Sea
cg01527379	-0.000318348	4.10567e-05	2.46314e-14	1.89806e-08	9	130332104	FAM129B	Promoter	Shore
cg01528488	0.000889722	0.000142898	7.39208e-10	0.000569623	11	117170518	BACE1	Body	Open Sea
cg01530032	0.000849467	0.000112881	1.30107e-13	1.00259e-07	17	19435805	SLC47A1	Promoter	Shore
cg01531008	0.000894318	0.000120913	3.26608e-13	2.51679e-07	10	11955363		Intergenic	Open Sea
cg01532463	-0.000680829	0.000117083	8.48589e-09	0.0065391	11	928117	AP2A2	Body	Shelf
cg01536284	0.000456392	7.95348e-05	1.31599e-08	0.0101408	2	174585199		Intergenic	Open Sea
cg01538731	-0.00217217	0.000266147	1.14044e-15	8.78808e-10	16	87757018	KLHDC4	Body	Shelf
cg01538842	0.00111159	0.000168872	7.94806e-11	6.12466e-05	3	129673817		Intergenic	Open Sea
cg01538969	0.00113054	0.000143201	8.6457e-15	6.66225e-09	6	30624636	DHX16	Body	Open Sea
cg01539699	0.000716104	0.000130231	5.01519e-08	0.0386463	19	10926087	DNM2	Body	Open Sea
cg01542401	-0.000906859	0.000110074	6.28582e-16	4.84376e-10	16	11593298		Intergenic	Open Sea
cg01543057	0.000574315	9.46737e-05	1.94341e-09	0.00149756	2	27928983		Intergenic	Open Sea
cg01548777	-0.000523676	7.24133e-05	1.03694e-12	7.99051e-07	20	62433998	ZBTB46	Promoter	Island
cg01551133	0.000853347	0.000121858	4.98412e-12	3.84069e-06	1	10875522		Intergenic	Open Sea
cg01552035	0.000781491	0.000120003	1.24393e-10	9.58556e-05	6	123056132		Intergenic	Open Sea
cg01552966	0.000888197	0.000124856	2.34158e-12	1.80439e-06	2	25528330	DNMT3A	Body	Open Sea
cg01558110	0.000893215	0.000157615	1.9687e-08	0.0151705	22	50607681	PANX2	Promoter	Shore
cg01560020	0.00140673	0.000220213	2.72024e-10	0.000209618	8	38369795	C8orf86	Body	Open Sea
cg01560052	0.00108185	0.00018255	4.44452e-09	0.00342488	7	91465543		Intergenic	Open Sea
cg01561259	0.00109477	0.000144604	9.37008e-14	7.22044e-08	17	78560781	RPTOR	Body	Open Sea
cg01562302	0.000538813	9.86228e-05	6.0851e-08	0.0468909	14	23250488	SLC7A7	Body	Open Sea
cg01566288	0.000987067	0.000150976	1.0566e-10	8.14201e-05	1	43225039	P3H1	Body	Open Sea
cg01566982	0.000690586	0.000121891	1.98537e-08	0.015299	10	134063449	STK32C	Body	Open Sea
cg01568397	0.000855394	0.000133532	2.43294e-10	0.000187478	1	25393447		Intergenic	Open Sea
cg01571001	0.000861968	0.000124862	9.72335e-12	7.49267e-06	3	128215433		Intergenic	Island
cg01572884	0.000782735	9.16995e-05	6.05541e-17	4.66621e-11	1	110610266	ALX3	Body	Island
cg01575061	0.00107245	0.000191422	2.82537e-08	0.0217719	7	91809117	CYP51A1-AS1	Body	Shore
cg01577760	-0.000853843	9.26897e-05	2.30068e-19	1.77287e-13	11	67776123	ALDH3B1	Promoter	Open Sea
cg01578442	0.000936153	0.000103156	7.30068e-19	5.62579e-13	5	124223911		Intergenic	Open Sea
cg01581098	0.00063549	0.000115127	4.46501e-08	0.0344067	7	105754353	SYPL1	Promoter	Shore
cg01582937	-0.000595751	9.75544e-05	1.52389e-09	0.00117429	8	22411211	SORBS3	Promoter	Shore
cg01583875	-0.0018482	0.00023151	4.44394e-15	3.42443e-09	4	80979859	ANTXR2	Body	Open Sea
cg01584377	0.00109103	0.000158991	1.27942e-11	9.85901e-06	7	139521372	TBXAS1	Promoter	Open Sea
cg01585096	0.000711757	0.000122172	7.96733e-09	0.0061395	19	35981517	KRTDAP	Promoter	Open Sea
cg01586330	-0.000907128	0.000132465	1.40535e-11	1.08294e-05	9	140067764	TMEM210	Promoter	Shore
cg01586351	-0.000586089	5.17309e-05	7.20176e-28	5.54957e-22	5	80302883	RASGRF2	Body	Open Sea
cg01587052	0.000925382	0.000133677	8.55505e-12	6.5924e-06	8	124000360		Intergenic	Open Sea
cg01587424	-0.000711329	0.000121737	7.21106e-09	0.00555673	8	142173149	DENND3	Body	Open Sea
cg01587585	0.000886447	0.000128826	1.12902e-11	8.70006e-06	2	228631179		Intergenic	Open Sea
cg01588592	0.00080263	0.000130026	1.02326e-09	0.00078851	1	157069325	ETV3L	Promoter	Open Sea
cg01591190	0.000876941	0.000143834	1.61776e-09	0.00124662	12	25500964		Intergenic	Open Sea
cg01594949	0.000917051	0.000133324	1.14906e-11	8.85448e-06	9	140197890	NRARP	Promoter	Shore
cg01596292	0.00121532	0.000158416	4.50151e-14	3.46879e-08	8	101315505	RNF19A	Promoter	Open Sea
cg01596520	0.000558535	9.52656e-05	6.43116e-09	0.00495576	19	14225029	PRKACA	Promoter	Shelf
cg01598007	0.00101065	0.000131244	3.6442e-14	2.80817e-08	1	167063581	DUSP27	Promoter	Open Sea
cg01599770	-0.000200271	3.43392e-05	7.68446e-09	0.00592153	1	66799262	PDE4B	Body	Open Sea
cg01599826	-0.000762362	0.000122623	7.81701e-10	0.000602367	9	116648438	ZNF618	Body	Open Sea
cg01604411	-0.000744432	0.000113061	7.85203e-11	6.05065e-05	19	41834514		Intergenic	Shelf
cg01604946	0.00116691	0.000129387	1.17124e-18	9.02538e-13	5	148398804	SH3TC2	Body	Open Sea
cg01607367	0.000682731	9.96618e-05	1.38292e-11	1.06566e-05	12	57594690	LRP1	Body	Shelf
cg01607849	-0.000661762	9.20679e-05	1.40684e-12	1.08409e-06	12	6976129	TPI1	Promoter	Shore
cg01611777	0.000856889	0.000133817	2.47065e-10	0.000190385	2	102359027	MAP4K4	Body	Open Sea
cg01616956	-0.000544296	8.37458e-05	1.34983e-10	0.000104016	2	232393196	NMUR1	Body	Shore
cg01618938	-0.00183168	0.000261678	5.08834e-12	3.921e-06	3	72870430	SHQ1	Body	Open Sea
cg01618988	0.00197482	0.000229676	3.67283e-17	2.83023e-11	20	61635995		Intergenic	Shore
cg01621943	0.00125611	0.000159418	9.70188e-15	7.47612e-09	17	53531409		Intergenic	Open Sea
cg01622872	-0.000532017	6.45572e-05	6.17168e-16	4.75581e-10	11	74975244	ARRB1	Body	Open Sea
cg01630691	0.000772788	9.74225e-05	6.52189e-15	5.02567e-09	2	203359167	BMPR2	Body	Open Sea
cg01632493	0.000735068	9.88205e-05	2.42276e-13	1.86694e-07	10	71581967	COL13A1	Body	Open Sea
cg01634146	0.00160513	0.000224129	1.68516e-12	1.29856e-06	19	13127389	NFIX	Body	Shelf
cg01635063	0.000848468	0.000128737	7.53829e-11	5.80889e-05	19	728385	PALM	Body	Shore
cg01638101	0.000498511	8.67339e-05	1.24791e-08	0.00961617	2	74612812	LOC100189589	Promoter	Open Sea
cg01643605	0.00064153	0.000111011	1.04296e-08	0.00803688	16	29040623		Intergenic	Open Sea
cg01645892	0.000868435	0.00010788	2.67895e-15	2.06436e-09	17	45378625	ITGB3	Body	Open Sea
cg01646828	0.000867772	0.000124383	5.94814e-12	4.58355e-06	5	134367680	C5orf66;PITX1	Promoter	Shore
cg01649647	0.00052612	9.22024e-05	1.57919e-08	0.012169	20	35177530	MYL9	Body	Open Sea
cg01654432	-0.00142025	0.000220855	2.08284e-10	0.000160501	10	63235347	TMEM26-AS1	Body	Open Sea
cg01660220	0.000659324	0.000116601	2.11262e-08	0.0162795	20	35083213	DLGAP4	Body	Open Sea
cg01660934	0.000640368	9.19752e-05	6.54586e-12	5.04414e-06	16	68269041	ESRP2	Body	Island
cg01661956	0.000539874	9.71629e-05	3.65134e-08	0.0281366	16	86671546		Intergenic	Open Sea
cg01663953	0.0013619	0.000230233	4.74108e-09	0.00365341	11	86133777	CCDC81	Body	Open Sea
cg01666652	0.000520451	8.7319e-05	3.64106e-09	0.00280574	14	22987689		Intergenic	Open Sea
cg01670771	0.000652969	9.21034e-05	2.7643e-12	2.13013e-06	16	31009232	STX1B	Body	Shore
cg01672042	0.00125707	0.00021409	6.11294e-09	0.00471054	16	49623820	ZNF423	Body	Open Sea
cg01673185	-0.000447772	7.02528e-05	2.97474e-10	0.000229229	9	130823837	NAIF1	Body	Open Sea
cg01673856	0.00157918	0.000127225	1.03087e-32	7.94372e-27	10	114847319	TCF7L2	Body	Open Sea
cg01675241	0.000595649	0.000104127	1.45654e-08	0.0112239	8	22074029		Intergenic	Open Sea
cg01676795	0.000929267	0.000137067	2.20826e-11	1.70166e-05	7	75586348	POR	Body	Open Sea
cg01678580	0.000297281	4.43922e-05	3.79964e-11	2.92795e-05	16	4674018	MGRN1	Promoter	Shore
cg01679475	0.00113937	0.000139049	8.87993e-16	6.84274e-10	3	197239698	BDH1	Body	Open Sea
cg01685380	0.000764309	0.000139976	6.18808e-08	0.0476844	3	16562674		Intergenic	Open Sea
cg01687862	0.000774284	0.00012917	2.98063e-09	0.00229683	7	75814979		Intergenic	Open Sea
cg01689405	0.000683716	0.00012	1.65695e-08	0.0127682	1	26370407	SLC30A2	Body	Shore
cg01692018	0.000570028	9.61989e-05	4.46621e-09	0.0034416	14	64014184		Intergenic	Shelf
cg01692771	-0.000871922	0.000137853	4.02685e-10	0.000310303	19	15590732	PGLYRP2	Promoter	Open Sea
cg01692968	0.00105683	0.00018285	1.03856e-08	0.008003	9	108005349		Intergenic	Shore
cg01693519	0.000413555	7.26319e-05	1.69289e-08	0.0130452	3	181446790	SOX2-OT	Body	Shore
cg01693598	0.00123139	0.000132203	9.59308e-20	7.39228e-14	1	47998637		Intergenic	Shore
cg01695643	0.000912099	0.000131273	7.20737e-12	5.55389e-06	14	95237330	GSC	Promoter	Shore
cg01699967	-0.000390687	5.87022e-05	4.96721e-11	3.82766e-05	22	26132921		Intergenic	Open Sea
cg01701837	0.000940634	0.000152898	1.1607e-09	0.000894416	9	140374285	PNPLA7	Body	Shore
cg01702356	-0.000266123	4.67771e-05	1.73829e-08	0.013395	8	143811384	C8orf55	Body	Shelf
cg01702476	0.0015438	0.000240403	2.20334e-10	0.000169786	3	2756732	CNTN4	Body	Open Sea
cg01703004	-0.000180355	3.28551e-05	5.2787e-08	0.0406769	12	51718155	BIN2	Promoter	Open Sea
cg01704198	-0.000433593	7.50673e-05	1.0607e-08	0.00817357	3	33757893	CLASP2	Body	Shore
cg01704534	0.000636443	0.000108363	6.0571e-09	0.00466751	4	40518024	RBM47	Promoter	Open Sea
cg01710649	0.0017543	0.000263251	4.69921e-11	3.62114e-05	14	101036064	BEGAIN	Promoter	Shore
cg01710903	-0.00193853	0.000293187	6.57623e-11	5.06754e-05	8	30244710	RBPMS	Body	Shore
cg01711619	0.00113719	0.000119779	2.02988e-20	1.5642e-14	10	122395671	MIR5694	Body	Open Sea
cg01711721	-0.000449449	6.89541e-05	1.19867e-10	9.2368e-05	9	116110382	BSPRY	Promoter	Shore
cg01712671	0.000629319	0.000108572	9.4437e-09	0.00727717	2	218938889	RUFY4	Body	Open Sea
cg01715745	0.00117577	0.00012585	7.52662e-20	5.7999e-14	1	54930156		Intergenic	Open Sea
cg01723892	-0.00143339	0.000147275	2.49157e-21	1.91997e-15	1	233004866		Intergenic	Open Sea
cg01725479	0.000804563	0.000126962	3.73758e-10	0.000288013	2	85976448		Intergenic	Open Sea
cg01726977	-0.00103404	0.000158912	1.28599e-10	9.90965e-05	2	60757640	BCL11A	Body	Open Sea
cg01728173	0.00118299	0.000178895	6.54166e-11	5.0409e-05	1	40783590	COL9A2	Promoter	Shore
cg01730666	0.000664433	0.000115432	1.18918e-08	0.0091636	17	41924302	CD300LG	Promoter	Open Sea
cg01732617	-0.00136438	0.000148134	2.32768e-19	1.79367e-13	19	11691153	ACP5	Promoter	Shore
cg01734951	0.000925983	0.0001541	2.7323e-09	0.00210547	10	51594280	TIMM23;TIMM23B	Body	Open Sea
cg01735049	-0.000441722	7.00564e-05	4.55043e-10	0.000350649	16	9187613	C16orf72	Body	Shore
cg01738152	-0.000501637	7.4847e-05	3.66676e-11	2.82555e-05	17	43301209	FMNL1	Body	Shore
cg01739167	-0.000677573	0.000119697	2.0405e-08	0.0157238	17	4806344	CHRNE	Intergenic	Shore
cg01742261	-0.00064093	0.000102671	6.69058e-10	0.000515566	3	50119972		Intergenic	Open Sea
cg01742370	0.00125703	0.00019484	1.82581e-10	0.000140694	1	228352412	C1orf69	Promoter	Shore
cg01746055	0.000738916	0.000109091	2.30058e-11	1.77279e-05	1	109842568	MYBPHL	Body	Open Sea
cg01748082	0.00076981	0.000115007	3.87662e-11	2.98727e-05	9	137772580	FCN2	Promoter	Open Sea
cg01749651	0.000668543	0.000117011	1.51483e-08	0.0116731	8	143279569	NCRNA00051	Promoter	Open Sea
cg01751057	0.00146151	0.000250097	7.18585e-09	0.00553731	8	134261928	NDRG1	Body	Open Sea
cg01752308	0.000809723	0.000137845	6.02514e-09	0.00464288	10	30014179	SVIL	Promoter	Open Sea
cg01755100	0.000794924	0.000113036	4.07561e-12	3.14061e-06	17	79459490		Intergenic	Shelf
cg01757168	0.000872584	0.000159023	5.34348e-08	0.0411761	3	128215565		Intergenic	Island
cg01765641	0.00055685	6.67091e-05	2.69088e-16	2.07355e-10	3	17781888	TBC1D5	Promoter	Shore
cg01765653	0.00143115	0.000196316	6.90802e-13	5.32322e-07	6	29599160	GABBR1	Body	Shore
cg01768056	0.00100912	0.000140077	1.25704e-12	9.68653e-07	19	19477670		Intergenic	Open Sea
cg01770296	0.000890128	0.000158973	2.87854e-08	0.0221816	1	222792554	MIA3	Body	Shore
cg01770362	0.000842613	0.000150885	3.12464e-08	0.024078	8	23385913	SLC25A37	Promoter	Shore
cg01771590	0.000499601	8.42521e-05	4.35479e-09	0.00335573	6	71107325	EVADR	Body	Open Sea
cg01772842	0.00063022	8.95987e-05	4.03997e-12	3.11314e-06	2	220265394		Intergenic	Open Sea
cg01776299	0.000788293	0.000130713	2.4021e-09	0.00185102	1	1067163		Intergenic	Open Sea
cg01776373	0.000748403	0.000105875	3.18501e-12	2.45432e-06	11	46353961	DGKZ	Promoter	Shore
cg01777815	0.000403146	6.392e-05	4.49987e-10	0.000346753	22	50542610	MOV10L1	Body	Open Sea
cg01779847	0.00107391	0.000142624	1.26097e-13	9.71686e-08	7	150599373		Intergenic	Open Sea
cg01782059	0.000158705	2.78959e-05	1.73794e-08	0.0133923	1	44715942	ERI3	Body	Open Sea
cg01783894	0.00159237	0.000231452	1.13731e-11	8.76395e-06	1	27858917		Intergenic	Shelf
cg01784075	0.0008282	0.000144831	1.47337e-08	0.0113536	10	112186766		Intergenic	Open Sea
cg01785096	0.000948836	0.000131908	1.35532e-12	1.04439e-06	1	156957993	ARHGEF11	Body	Open Sea
cg01787084	-0.00232115	0.000204647	6.35263e-28	4.89524e-22	16	87371097	FBXO31	Body	Shelf
cg01787553	0.000370515	5.73043e-05	1.67007e-10	0.000128693	8	134241398	WISP1	Body	Open Sea
cg01790438	0.000385179	6.06724e-05	3.48028e-10	0.000268186	5	10332117		Intergenic	Shore
cg01790646	-0.000950919	6.88846e-05	2.23199e-39	1.71994e-33	2	240321229	HDAC4	Promoter	Shore
cg01795309	0.00112067	0.000134659	3.27818e-16	2.52611e-10	18	12302631		Intergenic	Open Sea
cg01795674	-0.000307902	3.56088e-05	2.48506e-17	1.91495e-11	6	52254755	PAQR8	Promoter	Open Sea
cg01797501	-0.00220466	0.000186705	5.68796e-30	4.38305e-24	12	65671924	MSRB3	Promoter	Shore
cg01798157	-0.00205051	0.000214436	1.11894e-20	8.62237e-15	1	203276595	BTG2	Body	Shore
cg01798813	0.000553956	6.75089e-05	8.11513e-16	6.2534e-10	17	3906674		Intergenic	Shore
cg01799671	-0.00286473	0.000316667	9.28013e-19	7.15113e-13	16	81560752	CMIP	Body	Open Sea
cg01802545	-0.000158259	1.71243e-05	1.78318e-19	1.37409e-13	14	93196432	LGMN	Body	Open Sea
cg01804017	0.000354528	6.33207e-05	2.88344e-08	0.0222193	1	202994144		Intergenic	Shore
cg01807131	0.00084024	0.000129921	1.65335e-10	0.000127405	7	73856280		Intergenic	Open Sea
cg01807648	-0.00120894	0.00019921	1.9154e-09	0.00147598	8	30299203	RBPMS	Body	Open Sea
cg01807909	-0.000865163	0.000119308	9.03937e-13	6.96561e-07	11	457243	PTDSS2	Body	Shore
cg01807946	-0.000757551	0.000125226	2.14827e-09	0.00165542	17	80205481	CSNK1D	Body	Shore
cg01809941	0.0012501	0.000177711	4.02238e-12	3.09959e-06	5	14581404	FAM105A	Promoter	Shore
cg01810953	-0.000159747	2.60371e-05	1.28362e-09	0.000989142	1	68150400	GADD45A	Promoter	Shore
cg01813126	0.000521682	7.82636e-05	4.64649e-11	3.58051e-05	11	1799651		Intergenic	Open Sea
cg01822585	0.000686648	0.00011672	5.72829e-09	0.00441414	12	6658846	IFFO1	Promoter	Shore
cg01824466	-0.00202586	0.000193244	2.60738e-24	2.00921e-18	8	95959531	TP53INP1	Promoter	Shore
cg01829436	0.000866875	0.000109903	9.12046e-15	7.02809e-09	6	106582496		Intergenic	Open Sea
cg01833485	0.00169887	0.000263509	1.87817e-10	0.000144729	1	216860692	ESRRG	Promoter	Open Sea
cg01833890	0.000879446	0.000109667	3.38405e-15	2.60769e-09	12	2564063	CACNA1C	Body	Open Sea
cg01840333	0.00100276	0.000118565	1.12971e-16	8.70536e-11	6	26225767	HIST1H3E	Intergenic	Island
cg01843128	0.00132178	0.000228467	1.0054e-08	0.00774745	11	117346519	DSCAML1	Body	Open Sea
cg01844798	0.00085822	0.000148589	1.06236e-08	0.00818641	13	31317247	ALOX5AP	Body	Open Sea
cg01847344	-0.000765061	8.43042e-05	7.30857e-19	5.63187e-13	21	45929576	C21orf29	Body	Shelf
cg01849721	0.000718308	0.000106585	2.87716e-11	2.21709e-05	2	223264309		Intergenic	Open Sea
cg01855540	0.0003004	4.77626e-05	5.01648e-10	0.000386562	12	12716653	DUSP16	Promoter	Shore
cg01857597	0.0018836	0.000187237	1.31345e-22	1.01212e-16	20	2682595	EBF4	Body	Open Sea
cg01857718	0.000532376	9.68247e-05	5.02593e-08	0.0387291	2	121304074		Intergenic	Open Sea
cg01858696	0.000626793	0.00010694	6.49623e-09	0.0050059	10	81151288	ZCCHC24	Body	Open Sea
cg01861913	0.000687397	0.00010356	5.57045e-11	4.29251e-05	3	61550569	PTPRG	Body	Island
cg01863006	0.00116475	0.000212893	5.83498e-08	0.0449635	18	74214729		Intergenic	Open Sea
cg01863731	0.000917856	0.000138295	5.59717e-11	4.31309e-05	18	60810665	BCL2	Body	Open Sea
cg01865132	0.000818282	0.000131847	8.35042e-10	0.000643471	3	14216944	XPC	Body	Shelf
cg01869116	0.000766235	0.000102224	1.61013e-13	1.24074e-07	12	7014688	LRRC23	Promoter	Open Sea
cg01869154	0.000500453	7.08838e-05	3.37657e-12	2.60193e-06	3	154848990	MME	Body	Open Sea
cg01870058	-0.00060325	6.75782e-05	2.51788e-18	1.94024e-12	1	27668112	SYTL1	Promoter	Open Sea
cg01874730	0.000922032	0.000130575	3.3503e-12	2.58169e-06	16	57406425	CX3CL1	Promoter	Open Sea
cg01875467	0.000718237	0.000122752	6.8863e-09	0.00530648	5	149493008	CSF1R	Promoter	Open Sea
cg01877084	0.00102658	0.000139759	4.68196e-13	3.60785e-07	1	160341106	NHLH1	Body	Shore
cg01877565	0.000748491	0.000120047	7.00768e-10	0.000540002	7	129414746	MIR183;MIR96	Promoter	Shelf
cg01879260	0.00102541	0.000179693	1.57649e-08	0.0121482	4	38932087	FAM114A1	Body	Open Sea
cg01880484	-0.000708199	0.000118565	3.37744e-09	0.0026026	1	206306236		Intergenic	Open Sea
cg01881782	-0.000346574	6.27449e-05	4.37679e-08	0.0337269	10	126364085	FAM53B	Body	Open Sea
cg01881899	-0.000671304	8.62675e-05	2.00586e-14	1.54569e-08	21	43652704	ABCG1	Body	Shelf
cg01882991	0.0004865	7.61278e-05	2.67786e-10	0.000206352	6	6677756		Intergenic	Open Sea
cg01883759	-0.00087813	8.48165e-05	8.81198e-24	6.79038e-18	7	28220576	JAZF1	Promoter	Shore
cg01884499	0.00151809	0.000192506	9.23435e-15	7.11585e-09	22	30518035	HORMAD2	Body	Open Sea
cg01885832	0.000545457	9.31542e-05	6.7169e-09	0.00517594	17	47091038	IGF2BP1	Body	Island
cg01887468	0.000877431	0.000150504	7.78195e-09	0.00599666	1	179847349	TOR1AIP2	Promoter	Shore
cg01887689	0.00106142	0.00013713	2.72233e-14	2.09778e-08	1	53128627		Intergenic	Open Sea
cg01891966	-0.00106391	0.000172167	9.82767e-10	0.000757305	7	27202344	HOXA9	Body	Shore
cg01893321	0.000429525	6.6756e-05	2.0365e-10	0.00015693	1	235256920		Intergenic	Open Sea
cg01894038	-0.00150721	0.000125541	7.40687e-31	5.70762e-25	11	77741873		Intergenic	Open Sea
cg01898222	-0.00136344	0.000188817	1.11769e-12	8.61276e-07	2	102212942		Intergenic	Open Sea
cg01898573	0.000996678	0.00016197	1.15055e-09	0.000886593	18	46479537		Intergenic	Shore
cg01899130	-0.00271429	0.000380491	2.04289e-12	1.57422e-06	14	55348681	GCH1	Body	Open Sea
cg01899253	0.000986343	0.000160584	1.23151e-09	0.000948986	13	29070056	FLT1	Promoter	Shore
cg01900413	0.000567564	8.97499e-05	4.05595e-10	0.000312545	11	128419356	ETS1	Body	Island
cg01901101	-0.000733662	0.000116408	4.62772e-10	0.000356605	1	9486939		Intergenic	Shore
cg01906801	0.00110192	0.000142948	3.43797e-14	2.64925e-08	17	38191472	MED24	Body	Open Sea
cg01907094	-0.00215564	0.000300681	1.59959e-12	1.23262e-06	1	169677406	SELL	Body	Open Sea
cg01908551	0.000840261	0.000131886	3.02367e-10	0.000232999	17	81036175	METRNL	Promoter	Shore
cg01911996	-0.000477331	8.33494e-05	1.4041e-08	0.0108198	4	171418860		Intergenic	Open Sea
cg01912119	0.000657231	7.02129e-05	6.44986e-20	4.97017e-14	5	90471712		Intergenic	Open Sea
cg01912286	0.000973146	0.00017401	2.98905e-08	0.0230331	9	111870842	TMEM245	Body	Open Sea
cg01916632	0.00109036	0.00017112	3.009e-10	0.000231869	6	107781506	PDSS2	Promoter	Shore
cg01917340	0.00113019	0.000181176	6.87838e-10	0.000530038	14	90720130		Intergenic	Shelf
cg01918773	0.001034	0.000156556	6.89238e-11	5.31116e-05	15	40144688	GPR176	Body	Open Sea
cg01919343	0.00116633	0.000187035	6.97032e-10	0.000537123	15	40719413		Intergenic	Open Sea
cg01919369	0.000372207	6.69566e-05	3.60022e-08	0.0277427	8	73975908		Intergenic	Open Sea
cg01919814	0.000887725	0.00013145	2.62446e-11	2.02237e-05	17	41980242	MPP2	Promoter	Shelf
cg01920382	-0.00102017	0.00018082	2.26754e-08	0.0174733	1	60196606	FGGY	Body	Open Sea
cg01921773	-0.00281952	0.000287085	1.13287e-21	8.72974e-16	16	75661691	KARS	Body	Open Sea
cg01923917	0.000663038	0.00011868	3.08475e-08	0.0237707	10	98081607	DNTT	Body	Open Sea
cg01924952	-0.000314301	5.43346e-05	1.01034e-08	0.00778551	2	8627933		Intergenic	Open Sea
cg01927645	-0.00201152	0.000211834	2.00108e-20	1.542e-14	15	75423359		Intergenic	Open Sea
cg01928516	0.0014845	0.000143482	9.40813e-24	7.24977e-18	17	2208377	SMG6;SRR	Promoter	Shore
cg01930719	-0.00112624	0.000150687	1.87916e-13	1.44805e-07	16	67575562	FAM65A	Body	Shelf
cg01931521	-0.000220177	3.74911e-05	6.07364e-09	0.00468026	7	95083918		Intergenic	Open Sea
cg01935813	0.00129758	0.000125958	1.42392e-23	1.09725e-17	2	62238115	COMMD1	Body	Open Sea
cg01936370	0.00122466	0.000173212	3.15227e-12	2.42909e-06	3	156838174		Intergenic	Island
cg01936839	-0.0011276	0.000179249	4.97895e-10	0.00038367	7	27198896		Intergenic	Shore
cg01939675	-4.91718e-05	8.00458e-06	1.22607e-09	0.000944787	14	81397591	CEP128	Promoter	Open Sea
cg01942106	0.000994312	0.000143392	7.90953e-12	6.09496e-06	16	88228257		Intergenic	Open Sea
cg01944226	0.000867861	0.00010737	2.08469e-15	1.60643e-09	17	80188056	SLC16A3	Promoter	Island
cg01948201	0.000453005	7.42893e-05	1.60861e-09	0.00123957	2	64682236	HSPC159	Body	Island
cg01949002	0.000864352	0.000108192	4.25249e-15	3.2769e-09	1	2203589	SKI	Body	Open Sea
cg01950011	0.000490666	8.60415e-05	1.61054e-08	0.0124106	8	37396511		Intergenic	Open Sea
cg01950767	0.000871242	0.000140807	9.36155e-10	0.000721387	6	163775257		Intergenic	Open Sea
cg01951916	-0.00261222	0.000252856	1.08581e-23	8.36707e-18	3	15836174	ANKRD28	Promoter	Open Sea
cg01956293	-0.000427973	7.10246e-05	2.47448e-09	0.0019068	2	145212605	ZEB2	Body	Open Sea
cg01959650	0.000717212	0.000124531	1.16716e-08	0.00899398	7	107594481	LAMB1	Body	Open Sea
cg01965476	0.000654835	0.000110888	5.02471e-09	0.00387197	15	40530997	PAK6	Promoter	Shore
cg01968626	0.000677151	0.00010335	9.65689e-11	7.44146e-05	12	117488789	TESC	Body	Open Sea
cg01969769	0.000685602	0.000103236	5.44757e-11	4.19781e-05	8	124581069		Intergenic	Open Sea
cg01974027	0.000912459	0.000118713	4.04675e-14	3.11836e-08	1	114694766	SYT6	Promoter	Shore
cg01975156	-0.00126771	0.000171309	3.18057e-13	2.4509e-07	4	15783402	CD38	Body	Shelf
cg01978215	-0.000409561	7.07097e-05	9.67315e-09	0.00745398	2	145078303	GTDC1	Promoter	Open Sea
cg01978937	-0.00104523	0.000153712	1.93213e-11	1.48887e-05	20	2671574		Intergenic	Shore
cg01979105	0.000958907	0.000150416	2.95065e-10	0.000227373	5	145061212		Intergenic	Open Sea
cg01982602	0.000823382	0.000145504	2.06222e-08	0.0158911	9	17134651	CNTLN	Promoter	Shore
cg01984872	0.000768355	0.000116433	7.14058e-11	5.50242e-05	6	157954806	ZDHHC14	Body	Open Sea
cg01985330	-0.00222031	0.000261792	9.36141e-17	7.21377e-11	12	68630466		Intergenic	Open Sea
cg01987516	0.00128512	0.000189453	2.15564e-11	1.66111e-05	10	101282726		Intergenic	Island
cg01987962	0.000388903	6.92822e-05	2.66098e-08	0.0205051	9	132081735		Intergenic	Shore
cg01989456	0.000590276	9.89688e-05	3.55792e-09	0.00274168	15	75469169		Intergenic	Shore
cg01990027	0.00133179	0.000211306	4.6236e-10	0.000356288	9	119312926	ASTN2;ASTN2-AS1	Body	Open Sea
cg01991752	-0.000774306	0.000123941	6.49663e-10	0.00050062	14	101014148	BEGAIN	Body	Shore
cg01991967	0.000653569	8.4899e-05	3.70822e-14	2.8575e-08	2	113884734	IL1RN	Promoter	Open Sea
cg01994425	0.00063082	9.75981e-05	1.69447e-10	0.000130573	14	60338009	RTN1	Promoter	Shore
cg01995927	0.0017668	0.000170533	8.24289e-24	6.35185e-18	1	24257839		Intergenic	Open Sea
cg01995938	0.000632357	9.35959e-05	2.57506e-11	1.9843e-05	11	14994130	CALCA	Promoter	Shore
cg01997101	0.000761122	0.00012552	1.97267e-09	0.00152011	20	11914049		Intergenic	Open Sea
cg01998785	0.000658082	0.000104256	4.35931e-10	0.000335922	16	55542709	LPCAT2	Promoter	Shore
cg01999641	0.000586897	0.000106108	4.19709e-08	0.0323421	3	185419883	IGF2BP2	Promoter	Open Sea
cg02000211	0.000856331	0.000137559	7.44151e-10	0.000573432	9	91605865	S1PR3;C9orf47	Promoter	Island
cg02000253	0.00137528	0.000138911	5.56688e-22	4.28976e-16	19	13107687	NFIX	Body	Island
cg02001279	-0.00230099	0.000123413	1.24968e-65	9.62987e-60	19	940967	ARID3A	Body	Island
cg02003272	0.000270002	4.731e-05	1.5708e-08	0.0121044	13	50702719		Intergenic	Shore
cg02004370	0.000656159	0.000119361	5.05606e-08	0.0389612	16	69362629	PDF;COG8	Body	Shore
cg02004632	0.000778454	0.000131747	4.92717e-09	0.0037968	11	17598735		Intergenic	Open Sea
cg02005231	0.000615949	0.000112395	5.55038e-08	0.0427704	16	21115843	DNAH3	Body	Open Sea
cg02007745	0.000842674	0.000143142	5.59209e-09	0.00430918	17	41489374		Intergenic	Open Sea
cg02010342	0.000384739	6.48335e-05	4.24318e-09	0.00326973	17	79485934		Intergenic	Island
cg02010738	-0.000982881	0.000170819	1.20351e-08	0.00927409	19	2095466	C19orf36;MOBKL2A	Promoter	Island
cg02010752	-0.000145668	2.25928e-05	1.87323e-10	0.000144348	8	145017520	PLEC1	Promoter	Shore
cg02010906	-5.33435e-05	6.65474e-06	3.47122e-15	2.67487e-09	6	31062297		Intergenic	Open Sea
cg02011576	0.000944502	0.000143746	8.57407e-11	6.60705e-05	3	38060265	PLCD1	Body	Open Sea
cg02013655	0.000677396	0.000113392	3.36077e-09	0.00258976	22	18390007	MICAL3	Promoter	Open Sea
cg02014179	-0.00088049	0.000146806	2.92184e-09	0.00225152	3	128758623	EFCC1	Body	Open Sea
cg02015687	-0.00160086	0.000261133	1.32238e-09	0.00101901	17	2385771	METTL16	Body	Open Sea
cg02016178	-0.000459771	5.82484e-05	8.74213e-15	6.73655e-09	16	3628416	NLRC3	Promoter	Open Sea
cg02016273	0.000576237	8.99457e-05	2.42388e-10	0.00018678	20	35890273		Intergenic	Open Sea
cg02017109	0.000949371	0.000144062	7.5719e-11	5.8348e-05	5	76788595	WDR41	Promoter	Shore
cg02017285	0.000888557	0.000117412	9.57502e-14	7.37837e-08	1	234760156		Intergenic	Open Sea
cg02017450	-0.00357945	0.000301323	2.74438e-30	2.11478e-24	10	10631670		Intergenic	Open Sea
cg02019125	0.000965257	0.000134054	1.2882e-12	9.92665e-07	3	156323952		Intergenic	Open Sea
cg02019495	-0.000742235	0.000126461	6.19905e-09	0.0047769	20	43599168	STK4	Body	Shelf
cg02020911	0.000491913	7.873e-05	6.46742e-10	0.00049837	19	54368969	MYADM	Promoter	Shore
cg02021559	0.000825074	0.00010345	4.70681e-15	3.627e-09	1	151475650		Intergenic	Open Sea
cg02030331	-0.000925556	0.000144864	2.70226e-10	0.000208232	15	78749656	IREB2	Body	Open Sea
cg02030454	0.000622515	7.81657e-05	5.13641e-15	3.95804e-09	1	35250489	GJB3	Body	Island
cg02032970	0.000684366	0.000111542	1.28251e-09	0.000988282	17	9885713	GAS7	Body	Open Sea
cg02033302	0.000964095	0.0001502	2.24509e-10	0.000173004	14	35822554		Intergenic	Open Sea
cg02035391	0.000422243	6.36615e-05	5.75504e-11	4.43475e-05	3	197466583	KIAA0226	Promoter	Shelf
cg02042026	0.000959864	0.000122865	1.59808e-14	1.23146e-08	11	113936782	ZBTB16	Body	Open Sea
cg02045948	0.000794267	0.000144421	4.98947e-08	0.0384481	3	32857317		Intergenic	Shore
cg02049180	0.00098024	0.000149783	1.01371e-10	7.81152e-05	1	156828202	NTRK1;INSRR	Body	Shore
cg02049955	0.00068241	0.000114492	3.64093e-09	0.00280564	11	118045910	SCN2B	Body	Open Sea
cg02051325	0.001021	0.000181932	2.68061e-08	0.0206564	6	44597438		Intergenic	Open Sea
cg02052956	0.00108534	0.000194109	3.00624e-08	0.0231656	20	62455321		Intergenic	Open Sea
cg02056062	0.00068947	0.000105896	1.2555e-10	9.67466e-05	3	149374914	WWTR1	Body	Island
cg02056098	0.00111228	0.000153527	9.46773e-13	7.29569e-07	2	167233372	SCN9A	Promoter	Shore
cg02058807	0.00073771	0.000128611	1.33316e-08	0.0102732	5	77852006	LHFPL2	Promoter	Open Sea
cg02059268	0.00113352	0.000129111	8.45943e-18	6.51871e-12	17	38576278		Intergenic	Shelf
cg02059519	0.000903059	0.000114677	1.00373e-14	7.73461e-09	9	137250935	RXRA	Body	Shore
cg02062084	-0.00128816	0.000164344	1.31861e-14	1.0161e-08	7	104479571	LHFPL3	Body	Open Sea
cg02064267	-0.000142431	2.10453e-05	2.38694e-11	1.83934e-05	10	112220471		Intergenic	Open Sea
cg02064275	-0.000766107	7.61499e-05	1.30693e-22	1.0071e-16	17	39465713		Intergenic	Open Sea
cg02066144	0.000395195	5.59796e-05	3.38965e-12	2.61201e-06	2	73052126	EXOC6B	Body	Shore
cg02066331	0.00148823	0.000211609	4.06401e-12	3.13167e-06	6	17282778	RBM24	Promoter	Shore
cg02066343	0.000811496	0.00010664	7.07361e-14	5.45081e-08	6	33590458	ITPR3	Body	Shore
cg02068111	0.00112481	0.000134743	2.68198e-16	2.06669e-10	9	124587820	TTLL11	Body	Open Sea
cg02068356	0.000652938	9.82822e-05	5.36495e-11	4.13415e-05	1	64197478		Intergenic	Open Sea
cg02073874	-0.000923266	0.00014363	2.11686e-10	0.000163122	2	218696376	TNS1	Body	Open Sea
cg02074274	0.000901152	0.000149313	2.33696e-09	0.00180083	21	45178331	PDXK	Body	Shore
cg02075242	0.000680736	9.58802e-05	2.57559e-12	1.98471e-06	4	25886241		Intergenic	Open Sea
cg02075820	-0.000986478	0.000176768	3.19222e-08	0.0245988	11	17300909	NUCB2	Promoter	Shelf
cg02082840	0.000708538	0.000121139	6.97317e-09	0.00537342	15	62386703		Intergenic	Open Sea
cg02083271	-0.000967438	0.000129978	2.34338e-13	1.80577e-07	16	20826285	LOC81691	Body	Open Sea
cg02084029	0.000857859	0.000155603	4.63414e-08	0.03571	19	52154849		Intergenic	Open Sea
cg02092616	0.000606459	0.00010908	3.58398e-08	0.0276176	14	105154749	INF2	Promoter	Shore
cg02093418	0.000937571	0.000154856	2.08503e-09	0.0016067	9	126232853	DENND1A	Body	Open Sea
cg02099102	0.000943683	0.000130975	1.24806e-12	9.61735e-07	7	117509547	CTTNBP2	Body	Shelf
cg02099709	0.0010693	0.000136597	1.42106e-14	1.09505e-08	21	43793793	TMPRSS3	Body	Open Sea
cg02101832	0.000675238	0.000112746	3.07494e-09	0.00236951	12	65069842	RASSF3	Body	Open Sea
cg02104952	0.00130915	0.000126268	7.6822e-24	5.91978e-18	1	201481480		Intergenic	Open Sea
cg02107122	-0.000917383	0.000165876	4.21142e-08	0.0324526	17	71563400	SDK2	Body	Open Sea
cg02107167	0.000423684	6.27058e-05	2.56739e-11	1.97839e-05	9	113020582		Intergenic	Shore
cg02107801	0.00139157	0.000142757	2.17893e-21	1.67905e-15	20	31482551		Intergenic	Open Sea
cg02114351	-0.00130205	0.000224597	9.39179e-09	0.00723718	12	117110379		Intergenic	Open Sea
cg02114903	0.000620006	0.000107239	1.0279e-08	0.00792081	10	97324947		Intergenic	Shelf
cg02114912	0.000932551	0.000128083	7.36482e-13	5.67522e-07	5	180626247	TRIM7	Body	Shelf
cg02115067	-0.00125371	0.000195323	2.24648e-10	0.00017311	6	149380876	UST	Body	Open Sea
cg02116058	0.000596058	6.62731e-05	1.43969e-18	1.1094e-12	3	133971155		Intergenic	Shore
cg02116612	-0.00161558	0.000263847	1.38161e-09	0.00106465	3	127542388	MGLL	Promoter	Shore
cg02120356	-0.00100001	0.000138353	1.06507e-12	8.20728e-07	9	97545709	C9orf3	Body	Open Sea
cg02121135	0.00070503	0.000122981	1.3572e-08	0.0104584	14	24858912		Intergenic	Open Sea
cg02123534	-0.00132354	0.000199436	5.61692e-11	4.32831e-05	7	965485	ADAP1	Body	Shore
cg02124912	0.00141902	0.000149021	1.58806e-20	1.22373e-14	1	202091933	GPR37L1	Promoter	Open Sea
cg02125365	0.000810676	0.000137091	4.79355e-09	0.00369384	5	78813058		Intergenic	Shelf
cg02126477	0.000445329	6.45405e-05	9.94603e-12	7.66426e-06	8	12973902	DLC1	Promoter	Open Sea
cg02127980	0.000933367	0.000131636	2.74563e-12	2.11574e-06	9	137252116	RXRA	Body	Island
cg02134705	0.00224224	0.000305361	4.76432e-13	3.67132e-07	3	149388151	WWTR1	Promoter	Open Sea
cg02134839	0.000872896	0.000119376	5.91334e-13	4.55673e-07	17	48260961		Intergenic	Open Sea
cg02137956	-0.00149162	0.000139202	2.88826e-25	2.22565e-19	7	157092982		Intergenic	Island
cg02140051	0.000724722	0.000127973	2.01372e-08	0.0155174	1	198797124	MIR181A1HG	Body	Open Sea
cg02141604	-0.000535184	7.6116e-05	4.11306e-12	3.16946e-06	3	52058921		Intergenic	Open Sea
cg02141748	0.000649588	0.000114714	2.01808e-08	0.015551	20	3149470	ProSAPiP1	Promoter	Shore
cg02141929	0.00110139	0.000196887	2.96299e-08	0.0228324	16	56681544		Intergenic	Shelf
cg02142972	0.00128873	0.000187729	1.25691e-11	9.68556e-06	9	116327210	RGS3	Promoter	Open Sea
cg02145916	0.000597075	0.000109276	6.06606e-08	0.0467442	8	128806082	PVT1	Promoter	Island
cg02146228	0.000953827	0.000128787	3.04482e-13	2.34629e-07	14	75401904		Intergenic	Open Sea
cg02147952	0.000773694	0.000125125	9.60018e-10	0.000739775	10	104478447	SFXN2	Promoter	Shelf
cg02151519	0.000989785	0.000124732	6.37928e-15	4.91578e-09	9	35955041		Intergenic	Open Sea
cg02152631	0.000835754	8.84889e-05	3.11723e-20	2.40209e-14	8	29133647		Intergenic	Open Sea
cg02153172	-0.000175301	2.84428e-05	1.08425e-09	0.000835508	13	50114789	RCBTB1	Body	Open Sea
cg02154252	0.000765012	0.000111394	1.23418e-11	9.51044e-06	1	79472532	ELTD1	Promoter	Island
cg02155287	-7.88597e-05	1.38585e-05	1.72665e-08	0.0133053	1	236192938	NID1	Body	Open Sea
cg02156380	0.000706161	0.000128342	4.92177e-08	0.0379264	1	180882591	KIAA1614	Body	Island
cg02157224	0.000535822	8.4147e-05	3.08877e-10	0.000238016	8	38368889	C8orf86	Body	Open Sea
cg02158130	0.00120797	0.000141132	5.02582e-17	3.87282e-11	5	17438811		Intergenic	Open Sea
cg02163025	0.000441179	6.88646e-05	2.42421e-10	0.000186806	4	90722285	SNCA	Body	Open Sea
cg02165095	0.000445844	7.82577e-05	1.66189e-08	0.0128063	10	17428870	ST8SIA6	Body	Open Sea
cg02173238	0.000424263	7.14221e-05	4.09774e-09	0.00315766	1	156371770		Intergenic	Open Sea
cg02176725	0.000416302	7.07087e-05	5.57359e-09	0.00429493	11	45824652	SLC35C1	Promoter	Shore
cg02179982	0.00150588	0.000219577	1.31483e-11	1.01318e-05	22	46365647	WNT7B	Body	Shore
cg02185666	0.00076906	0.000131831	7.61632e-09	0.00586902	2	206549667	NRP2	Body	Island
cg02186444	-0.000685428	0.000108885	4.84893e-10	0.000373652	17	73120977	ARMC7	Body	Shelf
cg02188818	0.00141325	0.000160627	7.24828e-18	5.58541e-12	4	141676849	TBC1D9	Body	Shore
cg02190668	0.000764436	0.000129065	4.5363e-09	0.00349561	9	134715033		Intergenic	Shelf
cg02190788	0.000934468	0.000128613	8.18486e-13	6.30713e-07	20	49269245	LOC100506175;FAM65C	Body	Open Sea
cg02191078	0.00142414	0.000164229	2.03205e-17	1.56587e-11	6	3166121		Intergenic	Shelf
cg02195292	0.000561629	0.000101545	4.20433e-08	0.0323979	20	22567920		Intergenic	Shore
cg02198895	0.000557634	9.99559e-05	3.2248e-08	0.0248498	13	110759424		Intergenic	Open Sea
cg02199898	-0.000182967	3.01651e-05	1.95209e-09	0.00150425	11	27396112	LGR4	Body	Open Sea
cg02200914	0.00124362	0.000166782	2.12864e-13	1.6403e-07	7	150892047	IQCA1L	Body	Open Sea
cg02201962	0.000556837	8.94089e-05	7.31468e-10	0.000563658	20	36928578		Intergenic	Open Sea
cg02205348	0.00193768	0.000196441	7.72618e-22	5.95368e-16	5	14465012	TRIO	Body	Shelf
cg02205445	0.000633752	0.000102137	8.41903e-10	0.000648758	2	144648543		Intergenic	Open Sea
cg02208358	0.00073937	0.00012787	1.02393e-08	0.00789029	10	73638111		Intergenic	Open Sea
cg02209936	-0.00066578	8.8956e-05	1.74516e-13	1.3448e-07	9	131983681		Intergenic	Open Sea
cg02212301	0.000741317	0.000134854	5.05809e-08	0.0389769	8	124013553		Intergenic	Open Sea
cg02212575	0.000307822	5.18369e-05	4.14476e-09	0.00319389	3	156838403		Intergenic	Shore
cg02212836	0.000769049	0.000126397	1.74353e-09	0.00134353	6	6589075	LY86;LOC285780	Body	Open Sea
cg02215171	0.000891108	0.000132237	2.88871e-11	2.226e-05	4	89379156	HERC5	Body	Shore
cg02216060	0.000906427	0.000122824	3.66973e-13	2.82784e-07	3	113871950	DRD3	Body	Shore
cg02221572	0.00106226	0.000193352	5.15025e-08	0.039687	1	41826321	FOXO6	Promoter	Shore
cg02223783	-0.000831375	0.000139556	3.70748e-09	0.00285693	4	185772410	MIR3945	Promoter	Open Sea
cg02235343	0.000872039	0.000158354	4.79545e-08	0.036953	8	55104607		Intergenic	Open Sea
cg02235659	0.000926585	0.000153696	2.43087e-09	0.00187319	3	45066580	CLEC3B	Promoter	Open Sea
cg02237342	-0.00101842	0.000111775	5.38571e-19	4.15015e-13	22	24823519	ADORA2A	Promoter	Shelf
cg02237460	0.00075447	0.000137885	5.81397e-08	0.0448016	17	71321934		Intergenic	Open Sea
cg02237734	0.000935927	0.000159972	6.90892e-09	0.00532391	1	145139063		Intergenic	Shore
cg02238229	-0.00164013	0.000287178	1.53453e-08	0.0118249	14	106373139		Intergenic	Open Sea
cg02239282	0.0007657	0.000128826	4.01544e-09	0.00309423	12	120766149	PLA2G1B	Promoter	Open Sea
cg02240622	0.000742631	0.000123006	2.30872e-09	0.00177906	15	40601467	PLCB2	Promoter	Open Sea
cg02243624	0.000563437	8.59484e-05	9.44227e-11	7.27607e-05	17	66443040	WIPI1;PRKAR1A	Promoter	Open Sea
cg02244243	-0.000576845	8.93728e-05	1.79431e-10	0.000138267	1	203630918	ATP2B4	Promoter	Open Sea
cg02246725	-0.000940406	0.000121934	3.34103e-14	2.57455e-08	11	2014127		Intergenic	Shore
cg02247430	0.00107054	0.00011576	1.6928e-19	1.30445e-13	14	53258644	GNPNAT1	Promoter	Shore
cg02250536	0.000524354	9.54517e-05	5.16439e-08	0.039796	5	153698431	GALNT10	Body	Open Sea
cg02250764	0.00127148	0.000157131	1.94674e-15	1.50013e-09	5	134878149		Intergenic	Shore
cg02254407	0.00185751	0.000177735	3.53415e-24	2.72337e-18	11	73357159	PLEKHB1	Promoter	Open Sea
cg02255004	0.00106099	0.000135992	1.72702e-14	1.33081e-08	4	80748660	GDEP	Body	Open Sea
cg02255098	0.000612795	0.000100846	1.82758e-09	0.00140831	19	45317924	BCAM	Body	Shore
cg02255829	0.0012837	0.00012258	2.89333e-24	2.22956e-18	3	194931635	XXYLT1	Body	Open Sea
cg02256034	-0.00099321	0.000123271	2.53649e-15	1.95458e-09	8	71131994	NCOA2	Promoter	Open Sea
cg02256105	0.00096569	0.000160302	2.49657e-09	0.00192382	2	118593478		Intergenic	Shore
cg02256455	-0.000776891	0.000114725	2.32584e-11	1.79226e-05	14	104165475	XRCC3;KLC1	Body	Shore
cg02256576	0.00110051	0.000124539	5.29011e-18	4.07648e-12	16	66995192	CES3	Promoter	Open Sea
cg02257791	0.0016066	0.000266992	2.59897e-09	0.00200273	14	22217085		Intergenic	Open Sea
cg02258443	0.000434874	6.05688e-05	1.48607e-12	1.14514e-06	5	176071468	EIF4E1B	Body	Shelf
cg02264407	0.00171968	0.000149858	1.67364e-28	1.28968e-22	13	76430665	LMO7	Body	Open Sea
cg02265177	-0.00122334	0.000196641	7.62515e-10	0.000587583	2	146882515		Intergenic	Open Sea
cg02266769	0.000778536	0.000114576	1.99668e-11	1.53861e-05	1	27985945		Intergenic	Shore
cg02267647	0.000617363	7.66839e-05	2.66314e-15	2.05218e-09	2	24684400		Intergenic	Open Sea
cg02269083	0.00102952	0.000173849	4.56185e-09	0.00351529	18	56296607	ALPK2	Promoter	Open Sea
cg02274134	-0.00152098	0.000237742	2.5628e-10	0.000197486	11	62265051	AHNAK	Body	Open Sea
cg02276017	-0.000566349	0.000102786	4.71477e-08	0.0363313	11	14576651	PSMA1	Body	Open Sea
cg02276259	-0.000712932	0.00013014	5.61218e-08	0.0432466	1	220964976	1-Mar	Body	Open Sea
cg02278172	0.000777709	0.000119229	1.16329e-10	8.96414e-05	21	35828165	KCNE1	Promoter	Shelf
cg02290880	0.000681836	0.000116693	7.2179e-09	0.00556201	1	206317854	CTSE	Body	Open Sea
cg02291365	-0.00349933	0.000472152	2.93491e-13	2.2616e-07	13	25317267		Intergenic	Shelf
cg02293222	0.00127656	0.000203843	5.92182e-10	0.000456327	17	61576714		Intergenic	Open Sea
cg02294302	0.0010168	9.76549e-05	5.08804e-24	3.92077e-18	1	47906276	FOXD2	Body	Shore
cg02294563	-0.00152119	0.000204461	2.39526e-13	1.84575e-07	5	157195280		Intergenic	Open Sea
cg02297801	-0.000206759	3.78077e-05	5.91031e-08	0.0455439	1	1710663	NADK	Promoter	Shore
cg02299441	-0.00150126	0.00018224	6.32638e-16	4.87501e-10	4	185748087	ACSL1	Promoter	Shore
cg02301079	-0.00106287	0.000159348	4.51552e-11	3.47959e-05	16	11591651		Intergenic	Open Sea
cg02302005	0.000657947	0.000110876	4.24809e-09	0.00327351	1	6971479	CAMTA1	Body	Open Sea
cg02302089	-0.00107555	0.000197053	6.25932e-08	0.0482334	7	23401203	IGF2BP3	Body	Open Sea
cg02302721	0.00109523	0.000156074	4.51632e-12	3.48021e-06	3	125117988		Intergenic	Open Sea
cg02303016	0.000602387	8.32369e-05	9.99796e-13	7.70428e-07	7	130020130	CPA1	Promoter	Shore
cg02306082	-0.00118264	0.00017662	3.81816e-11	2.94222e-05	4	125563364		Intergenic	Open Sea
cg02306236	-0.00214318	0.000156618	8.77649e-39	6.76303e-33	12	123570372	PITPNM2	Promoter	Open Sea
cg02306995	-0.000604696	5.54999e-05	5.11748e-26	3.94346e-20	3	122635049	SEMA5B	Body	Shelf
cg02308280	0.0012955	0.000171371	1.01609e-13	7.82986e-08	7	73985757	GTF2IRD1	Body	Open Sea
cg02308399	-0.00103713	0.000169618	1.45553e-09	0.00112161	6	152950866	SYNE1	Promoter	Open Sea
cg02308706	0.000776102	0.000107833	1.31759e-12	1.01532e-06	17	1616635	C17orf91	Body	Shelf
cg02314852	-0.00208526	0.000200621	6.02811e-24	4.64517e-18	6	111532870	SLC16A10	Body	Open Sea
cg02321197	-0.00190108	0.000209622	7.68285e-19	5.92029e-13	2	158755934		Intergenic	Open Sea
cg02322969	0.000676126	0.000115069	5.96636e-09	0.00459759	2	2712959		Intergenic	Open Sea
cg02324006	-0.000613968	9.96533e-05	1.09911e-09	0.000846956	19	1080034	HMHA1	Body	Island
cg02324676	-0.000478775	8.68997e-05	4.72733e-08	0.0364281	7	151304655	PRKAG2	Body	Shelf
cg02324920	0.000870184	0.000112004	2.19866e-14	1.69426e-08	10	105253152	NEURL	Promoter	Shore
cg02327694	0.00117716	0.00013548	1.76888e-17	1.36307e-11	5	96884138	LINC01340	Body	Open Sea
cg02327719	0.000738058	0.000105197	4.56043e-12	3.5142e-06	1	26185386	C1orf135	Body	Shore
cg02332073	0.00101873	0.000177297	1.25987e-08	0.00970838	7	130372419	TSGA13	Promoter	Open Sea
cg02333396	-0.00103731	0.000187626	4.25604e-08	0.0327964	13	51259835		Intergenic	Open Sea
cg02341571	-0.000958596	0.000151703	4.18216e-10	0.000322271	15	44968935	PATL2	Promoter	Open Sea
cg02342791	0.00102249	0.000140617	7.86464e-13	6.06037e-07	15	31508943		Intergenic	Shore
cg02343439	0.00073965	0.000125949	6.07946e-09	0.00468474	2	234216344	SAG	Promoter	Open Sea
cg02344456	0.000481816	8.75521e-05	4.89436e-08	0.0377152	1	93482042		Intergenic	Open Sea
cg02346475	0.000584914	0.000101853	1.28281e-08	0.00988516	5	86177200		Intergenic	Open Sea
cg02347356	0.000825627	0.000137365	2.70823e-09	0.00208692	1	1983003	PRKCZ	Body	Island
cg02355868	-0.000310215	4.58754e-05	2.47778e-11	1.90934e-05	16	89034797	CBFA2T3	Body	Shore
cg02356435	0.00122604	0.00020994	7.34452e-09	0.00565957	3	16925533	PLCL2	Promoter	Island
cg02358711	0.00064788	0.000103233	5.45189e-10	0.000420115	9	136729423	VAV2	Body	Shore
cg02359181	0.000514656	8.08498e-05	3.12967e-10	0.000241167	19	34860339	GPI	Body	Shelf
cg02359807	-0.000849994	0.000125841	2.60464e-11	2.00709e-05	19	2628032	GNG7	Promoter	Open Sea
cg02361027	0.000984765	0.000121137	1.46101e-15	1.12583e-09	2	170217401	LRP2	Body	Shore
cg02362978	0.00082881	0.00013031	3.23414e-10	0.000249218	17	9550137	USP43	Body	Shore
cg02366262	0.000755281	0.000137962	5.725e-08	0.044116	11	121297716		Intergenic	Shore
cg02366931	0.000404714	6.29794e-05	2.14308e-10	0.000165143	5	78986160	CMYA5	Body	Open Sea
cg02368788	-0.00158056	0.000189775	3.11886e-16	2.40335e-10	3	117173370		Intergenic	Open Sea
cg02369123	-0.000369198	6.41731e-05	1.20897e-08	0.00931614	17	20872624	LOC339260	Body	Open Sea
cg02369542	0.00115164	0.000205837	2.94833e-08	0.0227194	1	41119940	RIMS3	Promoter	Island
cg02371935	0.000909996	0.000120752	1.20393e-13	9.27731e-08	16	87521363	ZCCHC14	Body	Open Sea
cg02374401	-0.000638131	8.3804e-05	6.82645e-14	5.26036e-08	16	15698882	KIAA0430	Body	Open Sea
cg02375230	0.00127963	0.000196547	1.25754e-10	9.69039e-05	10	123469424		Intergenic	Open Sea
cg02379291	-0.00115858	0.000124096	7.95162e-20	6.1274e-14	8	67526635	MYBL1	Promoter	Shore
cg02379533	0.000606916	0.000101786	3.59183e-09	0.00276781	5	154214618	C5orf4	Body	Open Sea
cg02379624	-0.000829859	0.000105288	9.52382e-15	7.33891e-09	5	16726676	MYO10	Body	Open Sea
cg02380840	0.000490964	7.66778e-05	2.47843e-10	0.000190984	12	69464200		Intergenic	Open Sea
cg02384911	0.00077616	9.82619e-05	8.3816e-15	6.45874e-09	17	907886	ABR	Body	Shelf
cg02385309	0.00146283	0.000172448	9.24619e-17	7.12498e-11	22	38609371	MAFF	Promoter	Shore
cg02390408	-0.00207985	0.000206669	1.2703e-22	9.78871e-17	1	47987281		Intergenic	Open Sea
cg02392467	-0.00039194	6.33752e-05	9.53688e-10	0.000734898	19	42635530	LOC100505622;POU2F2	Promoter	Shore
cg02394317	0.000445691	6.14946e-05	9.28459e-13	7.15457e-07	11	13983989	SPON1	Promoter	Shore
cg02394395	0.000563588	9.26587e-05	1.7646e-09	0.00135978	10	94825257	CYP26C1	Body	Shore
cg02398240	-0.00124874	0.00015346	1.37453e-15	1.05919e-09	2	128256334	IWS1	Body	Open Sea
cg02398629	0.000825613	0.00011105	2.48879e-13	1.91782e-07	15	70283067		Intergenic	Open Sea
cg02399048	0.000843814	0.000144133	6.75568e-09	0.00520583	8	22000318	REEP4	Promoter	Shore
cg02399371	0.00126546	0.000225605	2.72304e-08	0.0209834	17	79306875		Intergenic	Open Sea
cg02402217	-0.000754749	0.000132949	1.86205e-08	0.0143487	15	69336136	NOX5;MIR548H4	Body	Open Sea
cg02402368	0.00213147	0.000325571	9.98008e-11	7.6905e-05	8	6420726	ANGPT2;MCPH1	Promoter	Shelf
cg02405476	0.000467766	8.47785e-05	4.52427e-08	0.0348633	20	44441818	UBE2C	Promoter	Shore
cg02407022	0.000749774	0.000118318	3.73946e-10	0.000288157	5	39080842		Intergenic	Open Sea
cg02410795	0.00125154	0.000214199	7.22254e-09	0.00556558	2	166430533	CSRNP3	Promoter	Open Sea
cg02414406	-0.000277501	3.93046e-05	3.37433e-12	2.60021e-06	5	130608240	CDC42SE2	Promoter	Open Sea
cg02416781	-0.000750632	0.00011716	2.41753e-10	0.000186291	5	82331856		Intergenic	Open Sea
cg02420128	0.00104048	0.000135809	4.85651e-14	3.74235e-08	11	8740122	ST5	Body	Open Sea
cg02423574	0.000889928	0.000112958	9.76797e-15	7.52705e-09	11	119066560	CCDC153	Promoter	Open Sea
cg02429813	-0.000554091	9.98377e-05	3.78404e-08	0.0291593	6	30655745	PPP1R18	Promoter	Shore
cg02430430	-0.00191144	0.000125313	8.82065e-47	6.79706e-41	15	74532450	CCDC33	Body	Open Sea
cg02432081	0.000320674	5.7783e-05	3.79016e-08	0.0292064	9	130640773	AK1	Promoter	Shore
cg02433086	0.000914093	0.000139895	1.08227e-10	8.3398e-05	10	98476595	PIK3AP1	Body	Shelf
cg02438582	0.000776104	0.000142166	6.22682e-08	0.0479829	5	172481458		Intergenic	Shore
cg02438611	0.00162864	0.000155692	3.22887e-24	2.48812e-18	17	55828107		Intergenic	Open Sea
cg02439077	0.00125384	0.000138678	9.68702e-19	7.46467e-13	10	72202215	NODAL	Promoter	Shore
cg02441616	-0.00137467	0.000202849	2.24986e-11	1.73371e-05	2	177357784		Intergenic	Shelf
cg02442640	0.000677231	0.000119379	1.90469e-08	0.0146773	17	75451779	SEPT9	Promoter	Shelf
cg02445074	-0.00148602	0.000204486	8.10553e-13	6.246e-07	3	196291115	WDR53	Promoter	Open Sea
cg02445229	0.000542623	9.80051e-05	4.07109e-08	0.0313712	19	4634006		Intergenic	Shelf
cg02447446	0.000652267	0.000111615	7.18021e-09	0.00553296	9	137266652	RXRA	Body	Open Sea
cg02449762	0.000932256	0.000157371	4.50753e-09	0.00347343	10	5661741		Intergenic	Open Sea
cg02449975	0.000487175	8.539e-05	1.58682e-08	0.0122278	1	165571280		Intergenic	Shelf
cg02450164	0.000813198	0.00010933	2.42975e-13	1.87233e-07	16	66493033	BEAN	Promoter	Open Sea
cg02450387	0.000972889	0.00015337	3.59264e-10	0.000276843	10	6764316		Intergenic	Open Sea
cg02451853	0.000769012	0.000113327	2.12083e-11	1.63428e-05	16	67185429	B3GNT9	Promoter	Shore
cg02452552	0.000897226	0.000162028	4.0536e-08	0.0312364	5	150618048		Intergenic	Open Sea
cg02452639	0.00156856	0.000220632	2.41304e-12	1.85945e-06	1	116710227		Intergenic	Island
cg02453097	-0.000456118	6.21882e-05	5.0563e-13	3.89631e-07	22	38590795		Intergenic	Open Sea
cg02453929	0.000767742	0.00011618	6.73552e-11	5.19029e-05	1	226033217	EPHX1	Body	Open Sea
cg02454536	0.00157637	0.000263485	3.19019e-09	0.00245831	15	68713677	ITGA11	Body	Open Sea
cg02456922	0.00036084	6.2892e-05	1.32212e-08	0.0101881	6	157748177		Intergenic	Shelf
cg02457866	-0.000999862	0.000176686	2.06072e-08	0.0158796	1	84900707		Intergenic	Open Sea
cg02460440	-0.000822322	0.000107108	4.31422e-14	3.32448e-08	8	131428346	ASAP1	Promoter	Open Sea
cg02461690	-0.000428664	6.77837e-05	4.05203e-10	0.000312244	7	73597677	EIF4H	Body	Open Sea
cg02462416	0.00134705	0.000221236	1.6987e-09	0.001309	11	2036573		Intergenic	Shelf
cg02464519	-0.000797968	0.000145801	5.77411e-08	0.0444944	15	41158367		Intergenic	Open Sea
cg02466078	0.000637369	0.000109912	9.30515e-09	0.00717041	2	55630452	CCDC88A	Body	Open Sea
cg02466798	-0.000923543	0.000114354	2.19468e-15	1.69119e-09	19	941571	ARID3A	Body	Island
cg02471848	0.000553026	9.47869e-05	7.5844e-09	0.00584442	21	35990154		Intergenic	Shelf
cg02478149	0.000593241	0.000106195	3.09268e-08	0.0238317	22	38219117	GALR3	Promoter	Shore
cg02478721	-0.000126465	1.94364e-05	1.28964e-10	9.9378e-05	12	53085323	KRT77	Body	Open Sea
cg02481065	-0.000415277	6.50317e-05	2.75964e-10	0.000212654	1	50658808	ELAVL4	Body	Open Sea
cg02483701	0.000667389	8.65764e-05	3.43435e-14	2.64646e-08	7	27215610	HOXA10	Body	Shore
cg02483931	0.000727253	0.000111372	1.11171e-10	8.56667e-05	17	34202461	CCL5	Body	Open Sea
cg02484491	0.000687054	0.000108299	3.57792e-10	0.000275709	6	7189069	RREB1	Body	Open Sea
cg02485642	-0.000507624	8.08136e-05	5.2706e-10	0.000406145	16	832958	MSLNL	Promoter	Island
cg02486855	0.00273812	0.000476186	1.23027e-08	0.00948025	15	67356942	SMAD3	Promoter	Shore
cg02490847	0.000641945	0.000104216	1.10768e-09	0.000853563	16	75282051	BCAR1	Promoter	Shelf
cg02493217	0.00101942	0.000130904	1.92045e-14	1.47987e-08	1	42806405		Intergenic	Open Sea
cg02493508	-0.00201577	0.000340303	4.52055e-09	0.00348347	12	88794906		Intergenic	Open Sea
cg02493846	-0.00106584	0.000148844	1.69465e-12	1.30587e-06	1	151809534	LOC100132111	Promoter	Shore
cg02494239	0.000720746	9.34931e-05	3.42382e-14	2.63834e-08	21	43629989	ABCG1	Promoter	Open Sea
cg02494665	-0.00041903	4.80997e-05	1.46911e-17	1.13208e-11	16	3125277		Intergenic	Open Sea
cg02495208	0.000728555	0.000108191	2.97962e-11	2.29605e-05	22	40341430	GRAP2	Promoter	Open Sea
cg02503763	-0.00157698	0.000282484	3.158e-08	0.0243351	3	127542386	MGLL	Promoter	Shore
cg02504211	0.000785779	8.14672e-05	5.39749e-21	4.15923e-15	3	194815434	C3orf21	Body	Open Sea
cg02505192	-0.0011332	0.000161345	4.33335e-12	3.33921e-06	8	19204342	SH2D4A	Body	Open Sea
cg02505534	-0.000894951	0.000160638	3.36339e-08	0.0259178	10	44374116	LINC00840	Body	Open Sea
cg02508461	0.000878386	0.000121494	1.05063e-12	8.09603e-07	1	234905686		Intergenic	Open Sea
cg02508741	0.000883433	0.000127645	8.64288e-12	6.66008e-06	3	13283443		Intergenic	Open Sea
cg02509745	-0.00151997	0.000228514	5.09327e-11	3.9248e-05	5	178052578	CLK4	Promoter	Shore
cg02511321	0.000950783	0.000121208	1.26101e-14	9.71716e-09	5	32098574	PDZD2	Body	Open Sea
cg02512762	0.000653407	0.000103519	4.36489e-10	0.000336352	8	134815617		Intergenic	Open Sea
cg02516101	-0.000667325	0.000104838	3.1357e-10	0.000241632	22	38711891	CSNK1E	Promoter	Shore
cg02516957	0.00129861	0.000160821	2.21624e-15	1.7078e-09	8	128011063		Intergenic	Open Sea
cg02520270	0.000394094	7.12363e-05	4.17255e-08	0.032153	12	2029830		Intergenic	Open Sea
cg02522196	-0.000520929	4.70021e-05	8.22759e-27	6.34006e-21	12	44226393		Intergenic	Shelf
cg02525826	0.000817107	0.000122498	4.50887e-11	3.47446e-05	4	55091178		Intergenic	Shore
cg02527830	-0.00058604	7.01386e-05	2.52659e-16	1.94695e-10	13	111310653	CARS2	Body	Open Sea
cg02529358	0.000851032	0.000129147	7.59054e-11	5.84916e-05	5	148786302	LOC728264	Promoter	Open Sea
cg02529523	0.000179643	3.21632e-05	3.10964e-08	0.0239624	16	85109519	KIAA0513	Body	Open Sea
cg02529547	0.000646795	0.000112835	1.36204e-08	0.0104957	17	48259089		Intergenic	Open Sea
cg02530794	0.000821087	0.000118015	6.76767e-12	5.21507e-06	16	70759288	VAC14	Body	Open Sea
cg02532928	0.0005937	8.40237e-05	3.24847e-12	2.50322e-06	16	57391800	CCL22	Promoter	Open Sea
cg02535555	-0.00113487	0.000181538	6.33753e-10	0.00048836	3	121990376	CASR	Body	Open Sea
cg02538833	0.000483519	8.06948e-05	3.02196e-09	0.00232868	1	9822207	CLSTN1	Body	Shore
cg02540504	-0.000585262	9.86908e-05	4.34408e-09	0.00334749	10	73978188	ANAPC16;ASCC1	Promoter	Shelf
cg02542684	-0.00143547	0.00013247	9.07466e-26	6.9928e-20	4	185209748		Intergenic	Open Sea
cg02543462	0.00104663	0.000128792	1.49272e-15	1.15026e-09	2	113885116	IL1RN	Promoter	Open Sea
cg02543556	0.000561555	8.37245e-05	3.54881e-11	2.73466e-05	14	39643445	PNN	Promoter	Shore
cg02544157	0.000556325	9.87328e-05	2.36186e-08	0.0182002	20	57418373	GNAS;GNAS-AS1	Body	Shore
cg02544380	-0.00092287	0.000126934	7.91915e-13	6.10238e-07	1	206946134	IL10	Promoter	Open Sea
cg02547480	-0.000139787	2.5239e-05	4.02938e-08	0.0310498	2	139202487		Intergenic	Open Sea
cg02549474	-0.00161597	0.000203776	6.63063e-15	5.10947e-09	14	32887482	AKAP6	Promoter	Open Sea
cg02549859	0.000700461	0.000112818	8.22521e-10	0.000633822	9	139971393	UAP1L1	Promoter	Shore
cg02550660	-0.0005946	8.5038e-05	5.35577e-12	4.12708e-06	13	32691522	FRY	Body	Open Sea
cg02551052	0.00114342	0.000174752	1.0221e-10	7.87617e-05	12	13267856		Intergenic	Open Sea
cg02552773	-0.00199283	0.000192364	8.30232e-24	6.39764e-18	8	90486189		Intergenic	Open Sea
cg02553054	-0.000727243	0.000104192	5.8217e-12	4.48611e-06	12	50478480	SMARCD1	Promoter	Shore
cg02555807	0.0011876	0.000197362	2.6001e-09	0.0020036	15	40615100		Intergenic	Island
cg02556117	0.000589409	0.000107604	5.63179e-08	0.0433977	19	5078275	KDM4B	Body	Shore
cg02558026	-0.000618338	6.15466e-05	1.48274e-22	1.14258e-16	16	30904573	MIR762;BCL7C	Promoter	Shore
cg02560069	0.00138158	0.000193064	1.75127e-12	1.3495e-06	15	39425615		Intergenic	Open Sea
cg02560323	0.00199127	0.000188667	1.33556e-24	1.02916e-18	2	11517076		Intergenic	Open Sea
cg02562678	0.000915357	0.000135005	2.20092e-11	1.696e-05	2	25966986	ASXL2	Body	Open Sea
cg02563485	0.00113925	0.000185776	1.30693e-09	0.0010071	1	212854527		Intergenic	Open Sea
cg02565235	0.000561399	9.32555e-05	2.5594e-09	0.00197223	22	27041155		Intergenic	Open Sea
cg02567488	-0.00147824	0.000166633	3.9818e-18	3.06831e-12	6	32822565	PSMB9;TAP1	Promoter	Shore
cg02567958	-0.000813042	6.37514e-05	2.66263e-34	2.05178e-28	22	37962818	CDC42EP1	Body	Island
cg02568282	0.000406385	6.28498e-05	1.66763e-10	0.000128505	1	229292312		Intergenic	Open Sea
cg02568341	0.000624633	0.000112878	4.13867e-08	0.0318919	16	50459768		Intergenic	Open Sea
cg02568977	0.000775799	0.000119574	1.45051e-10	0.000111774	7	36320660	EEPD1	Body	Open Sea
cg02569458	0.000935168	0.000153511	1.66723e-09	0.00128474	12	86230093	RASSF9	Promoter	Open Sea
cg02571874	-0.00129226	0.000159434	1.75698e-15	1.3539e-09	3	12799985	TMEM40	Promoter	Open Sea
cg02573176	-0.0016049	0.000226726	2.97864e-12	2.2953e-06	8	82607505	SLC10A5	Promoter	Open Sea
cg02575690	-0.000745892	0.000121888	1.4126e-09	0.00108853	13	77545543		Intergenic	Open Sea
cg02577793	-0.00176116	0.000206299	6.00341e-17	4.62614e-11	1	87174778	SH3GLB1	Promoter	Shelf
cg02578106	-0.000863583	0.000100303	3.34879e-17	2.58053e-11	2	201992441	CFLAR	Promoter	Open Sea
cg02578654	0.000915304	0.00013365	1.401e-11	1.07959e-05	1	212399732	LOC101929541	Body	Open Sea
cg02582117	-0.000907032	0.000136728	5.70943e-11	4.3996e-05	11	3936210	STIM1	Body	Open Sea
cg02582427	-0.00083873	9.44706e-05	3.75941e-18	2.89695e-12	8	121873731		Intergenic	Open Sea
cg02582500	0.000657147	0.000111215	4.92544e-09	0.00379547	16	14416517		Intergenic	Open Sea
cg02582940	0.000750688	0.000136461	4.95051e-08	0.0381479	2	97308417	FER1L5	Promoter	Open Sea
cg02586450	-0.00200866	0.000229024	9.10059e-18	7.01278e-12	3	127255687	LINC01471	Body	Open Sea
cg02586876	0.000860742	0.000141699	1.85058e-09	0.00142603	10	79743700	POLR3A	Body	Open Sea
cg02589672	-0.000411379	5.33768e-05	3.47461e-14	2.67748e-08	22	41763128	TEF	Promoter	Open Sea
cg02591428	0.000720313	0.000105523	1.62516e-11	1.25233e-05	3	140719095		Intergenic	Open Sea
cg02592586	0.000825561	0.000141291	7.21853e-09	0.00556249	2	60830257		Intergenic	Open Sea
cg02597894	-0.000963219	0.000110925	1.84684e-17	1.42315e-11	6	31760796	VARS	Body	Shelf
cg02598564	0.00116739	0.000144384	2.04684e-15	1.57727e-09	10	72822634		Intergenic	Open Sea
cg02601893	0.000729736	0.000105842	1.03124e-11	7.94661e-06	22	43523016	BIK	Body	Open Sea
cg02602953	0.000751165	9.75267e-05	3.60241e-14	2.77596e-08	17	80192645	SLC16A3	Promoter	Shore
cg02603526	0.000868477	0.000158963	6.08419e-08	0.0468839	7	50626272	DDC	Promoter	Open Sea
cg02608723	-0.00118472	0.000113277	3.29361e-24	2.53801e-18	17	38488757	RARA	Body	Open Sea
cg02608914	0.000794748	0.000144545	5.02759e-08	0.0387418	2	171784720	GORASP2	Promoter	Shore
cg02609480	-0.0015425	0.000167044	1.90394e-19	1.46715e-13	21	46971551		Intergenic	Shelf
cg02610106	0.000595013	9.09301e-05	1.01872e-10	7.85008e-05	5	180071709	FLT4	Body	Shelf
cg02612332	-0.00159529	0.000214191	2.26335e-13	1.7441e-07	17	73906040		Intergenic	Open Sea
cg02616418	0.00113932	0.000207265	5.06546e-08	0.0390337	4	154125681	TRIM2	Promoter	Open Sea
cg02616604	0.000981058	0.000142021	9.43952e-12	7.27395e-06	10	46971347	SYT15	Promoter	Island
cg02617388	0.000660159	0.000118609	3.4654e-08	0.0267039	12	48216620		Intergenic	Shelf
cg02619544	0.000863256	0.000138695	7.48879e-10	0.000577075	1	223317256	TLR5	Promoter	Shore
cg02622641	0.000657194	9.52191e-05	9.81934e-12	7.56664e-06	20	34761109	EPB41L1	Promoter	Open Sea
cg02622890	-0.00100739	0.000160017	4.83224e-10	0.000372365	9	33750132	PRSS3	Promoter	Shore
cg02622903	-8.54251e-05	1.55272e-05	4.9364e-08	0.0380391	17	29645508	EVI2A;NF1	Body	Open Sea
cg02625371	0.00135499	0.000169333	3.85778e-15	2.97275e-09	20	2727544	EBF4	Body	Shelf
cg02627216	0.000889823	0.000149517	3.83914e-09	0.00295838	17	38599056	IGFBP4	Promoter	Shore
cg02627227	0.000912439	0.000153318	3.83997e-09	0.00295902	6	161664638	AGPAT4	Promoter	Open Sea
cg02628177	-0.000557709	8.24642e-05	2.46275e-11	1.89776e-05	8	134079254	TG;SLA	Promoter	Open Sea
cg02628700	0.000768982	0.000118713	1.54875e-10	0.000119345	10	6220989	PFKFB3	Body	Open Sea
cg02630477	0.00116425	0.000122291	1.61576e-20	1.24508e-14	1	40388223		Intergenic	Open Sea
cg02637031	0.000737796	0.000120046	1.20399e-09	0.000927779	5	114887230		Intergenic	Open Sea
cg02637282	-0.00183654	0.000212572	2.63306e-17	2.029e-11	12	98768240		Intergenic	Open Sea
cg02639080	0.00102328	0.00013968	5.36958e-13	4.13772e-07	6	28874754	TRIM27	Body	Open Sea
cg02640104	-4.97294e-05	8.93832e-06	3.50801e-08	0.0270322	13	30476615		Intergenic	Open Sea
cg02641339	0.000897923	0.000161395	3.51003e-08	0.0270478	18	43635048	PSTPIP2	Body	Open Sea
cg02645340	0.00114441	0.00018494	9.33264e-10	0.00071916	13	28553783	PRHOXNB	Body	Shore
cg02648154	0.000472583	8.05015e-05	6.15489e-09	0.00474286	19	42812301	PRR19	Promoter	Shore
cg02649698	0.00114513	0.000185888	1.10381e-09	0.000850576	10	43818854		Intergenic	Shore
cg02650754	0.000602437	0.000108959	4.24613e-08	0.03272	1	35999405	KIAA0319L	Body	Open Sea
cg02654683	0.000840824	0.000129157	1.26108e-10	9.71766e-05	16	2872781		Intergenic	Open Sea
cg02654940	0.000969074	0.000138887	5.91637e-12	4.55907e-06	6	34206400	HMGA1	Promoter	Shore
cg02657012	-0.00017432	2.91637e-05	3.2951e-09	0.00253916	6	32812965	PSMB8	Promoter	Shore
cg02657865	0.000737835	0.000132798	3.65754e-08	0.0281845	6	32077744	TNXB	Promoter	Open Sea
cg02660271	-0.00300364	0.000309227	2.95779e-21	2.27923e-15	8	18815426	PSD3	Body	Open Sea
cg02661473	0.000796188	0.000123026	1.60816e-10	0.000123922	6	6798768		Intergenic	Open Sea
cg02661687	-0.000630693	0.000110245	1.45292e-08	0.011196	9	130678019	ST6GALNAC4	Promoter	Shore
cg02662525	-0.000454616	7.63425e-05	3.75815e-09	0.00289597	14	51288521	NIN	Body	Open Sea
cg02668270	0.000645281	0.000107395	2.7409e-09	0.0021121	19	44124896	ZNF428	Promoter	Shore
cg02668764	0.000546686	9.47762e-05	1.10963e-08	0.00855061	1	1356887	ANKRD65	Promoter	Shore
cg02669047	-0.00118331	7.32277e-05	1.26093e-51	9.71654e-46	1	206931233		Intergenic	Open Sea
cg02670123	0.000249703	4.06867e-05	1.26939e-09	0.000978171	2	173330395	ITGA6	Body	Open Sea
cg02671819	0.000536676	8.586e-05	6.3694e-10	0.000490817	17	62778370	LOC146880	Promoter	Shore
cg02671876	0.00108678	0.000144422	1.30354e-13	1.00449e-07	6	134915050		Intergenic	Open Sea
cg02672643	-0.00103793	0.0001848	2.61414e-08	0.0201442	11	110790527		Intergenic	Open Sea
cg02675634	0.00156089	0.000204526	6.02325e-14	4.64143e-08	12	57613173	NXPH4	Body	Shelf
cg02676563	0.000374165	6.35327e-05	5.51655e-09	0.00425097	7	150811156	AGAP3	Promoter	Open Sea
cg02677609	0.000587253	9.71682e-05	2.22362e-09	0.00171349	4	154125439	TRIM2	Promoter	Open Sea
cg02685286	0.000843098	0.000151037	3.16674e-08	0.0244025	17	40972475	BECN1	Body	Shelf
cg02687322	0.000919896	0.000120292	5.38402e-14	4.14884e-08	17	37775851		Intergenic	Shore
cg02688118	0.000821858	0.000144792	1.8708e-08	0.0144161	13	114918456		Intergenic	Shelf
cg02688432	0.000766654	0.000125291	1.41689e-09	0.00109184	1	91970745	CDC7	Body	Shelf
cg02691192	-0.00132435	0.000188008	3.76744e-12	2.90313e-06	17	59693501		Intergenic	Open Sea
cg02694000	0.000774949	0.00013022	3.84431e-09	0.00296237	11	128799267		Intergenic	Open Sea
cg02694576	-0.000724193	0.000129684	3.12804e-08	0.0241042	11	488017	PTDSS2	Body	Shore
cg02695112	0.00110216	0.000115876	1.74398e-20	1.34388e-14	16	85096134	KIAA0513	Promoter	Open Sea
cg02703020	-0.000895407	0.000132681	2.70779e-11	2.08658e-05	10	9638714		Intergenic	Open Sea
cg02703734	0.000952702	0.000150295	3.69452e-10	0.000284694	2	48828638	STON1-GTF2A1L	Body	Open Sea
cg02704502	0.00101031	0.000165374	1.50258e-09	0.00115787	11	2036580		Intergenic	Shelf
cg02705909	0.000731622	0.000118531	1.02605e-09	0.00079066	19	18879450	CRTC1	Body	Open Sea
cg02706919	0.000417473	7.56884e-05	4.56997e-08	0.0352155	3	43688971		Intergenic	Open Sea
cg02707357	0.000710318	0.000127026	2.99849e-08	0.0231059	8	28483997		Intergenic	Shelf
cg02709937	0.000818371	0.000136076	2.65091e-09	0.00204275	12	57558116	LRP1	Body	Open Sea
cg02710875	0.000732841	0.000115853	4.01127e-10	0.000309102	16	25226852	AQP8	Promoter	Open Sea
cg02712165	0.000626058	0.000105488	4.22757e-09	0.0032577	17	16395957	C17orf76	Promoter	Shore
cg02714474	0.000746408	9.23157e-05	2.04527e-15	1.57605e-09	22	27693690		Intergenic	Open Sea
cg02715788	-0.000944028	0.000132777	2.40512e-12	1.85335e-06	8	119974400		Intergenic	Open Sea
cg02719508	0.000434067	7.21447e-05	2.61134e-09	0.00201226	14	105445224	AHNAK2	Promoter	Island
cg02723312	0.000482028	8.55922e-05	2.40138e-08	0.0185047	9	92856140		Intergenic	Open Sea
cg02725654	0.00099916	0.000146394	1.63556e-11	1.26033e-05	11	117406767	DSCAML1	Body	Open Sea
cg02726291	0.000625365	0.000106271	5.66913e-09	0.00436855	3	128779596	GP9	Promoter	Open Sea
cg02726377	0.00152304	0.000223357	1.70532e-11	1.31409e-05	4	108745279	SGMS2	Promoter	Shore
cg02726585	0.00110991	0.00013669	1.57033e-15	1.21007e-09	9	124984157	LHX6	Promoter	Shore
cg02729344	0.000786946	0.000135486	8.81512e-09	0.0067928	16	49888237		Intergenic	Shore
cg02732175	0.0011874	0.000115827	2.26586e-23	1.74604e-17	5	176071543	EIF4E1B	Body	Shelf
cg02734358	-0.00116626	0.000197932	5.42499e-09	0.00418042	4	90227074	GPRIN3	Promoter	Shore
cg02735762	-0.000318411	3.46539e-05	2.80949e-19	2.16495e-13	9	135280262	TTF1	Promoter	Shore
cg02736908	0.000785649	0.000130648	2.66016e-09	0.00204988	17	29887376		Intergenic	Island
cg02740487	-0.00119702	0.000179685	4.76722e-11	3.67355e-05	9	137270202	RXRA;MIR4669	Promoter	Open Sea
cg02741985	0.000833421	0.000140991	4.85721e-09	0.00374289	17	80059408	CCDC57	Body	Shore
cg02743878	-0.00128878	0.00014142	5.30195e-19	4.08561e-13	2	169937094	DHRS9	Promoter	Open Sea
cg02744457	-0.000656661	9.77942e-05	3.37844e-11	2.60338e-05	11	95374866		Intergenic	Open Sea
cg02744525	-0.000362319	4.41701e-05	8.29663e-16	6.39326e-10	1	67397410	MIER1	Promoter	Shore
cg02745419	-0.000248772	3.23992e-05	4.28877e-14	3.30486e-08	10	7514090		Intergenic	Open Sea
cg02745912	-0.00158977	0.000215625	3.85809e-13	2.97299e-07	7	142494204		Intergenic	Shore
cg02747950	-0.00118774	0.000178642	5.18666e-11	3.99676e-05	15	63526883	RAB8B	Body	Open Sea
cg02749511	0.00101818	0.000118395	3.62652e-17	2.79455e-11	2	174696522		Intergenic	Open Sea
cg02752163	-0.00114989	0.000203174	2.05281e-08	0.0158187	2	216436629		Intergenic	Open Sea
cg02753354	-0.00147586	0.000118493	6.54316e-33	5.04206e-27	19	1074727	HMHA1	Body	Island
cg02754470	0.0010105	0.000145846	8.21855e-12	6.33309e-06	15	59157857		Intergenic	Shore
cg02757061	0.000647444	0.000117291	4.46302e-08	0.0343914	6	137214623	PEX7	Body	Open Sea
cg02757667	0.00143727	0.000184634	1.96457e-14	1.51387e-08	2	179149472	OSBPL6	Promoter	Open Sea
cg02759869	0.000726845	0.000115005	4.15111e-10	0.000319878	3	52738906	GLT8D1;SPCS1	Promoter	Shore
cg02760021	0.000295328	5.32019e-05	3.75979e-08	0.0289724	7	44172742		Intergenic	Open Sea
cg02760293	0.00160547	0.000201018	4.32855e-15	3.33552e-09	5	146258785	PPP2R2B	Promoter	Shore
cg02763813	0.00120945	0.000211403	1.45133e-08	0.0111838	11	122714131	CRTAM	Body	Open Sea
cg02768162	0.00143293	0.000187476	5.54e-14	4.26904e-08	12	108992148	TMEM119	Promoter	Open Sea
cg02774128	0.00126031	0.000217274	9.21734e-09	0.00710275	11	128758110		Intergenic	Shelf
cg02774791	0.000727021	0.000122017	3.68423e-09	0.00283902	4	41098192	APBB2	Promoter	Open Sea
cg02776498	0.00101113	0.000151929	4.97038e-11	3.8301e-05	11	73054185	ARHGEF17	Body	Island
cg02777565	-0.000508673	8.61682e-05	5.08652e-09	0.0039196	2	232771195		Intergenic	Open Sea
cg02780634	0.00099739	0.000153499	1.36449e-10	0.000105145	2	224609503		Intergenic	Open Sea
cg02782634	-0.000755019	0.000103564	6.88865e-13	5.30829e-07	17	57916643	TMEM49	Body	Open Sea
cg02782753	0.000645137	0.000113928	2.01824e-08	0.0155523	7	923058	GET4	Body	Open Sea
cg02785222	-0.00134489	0.000237941	2.14076e-08	0.0164963	3	138892919		Intergenic	Open Sea
cg02786313	0.00122132	0.000187754	1.30347e-10	0.000100444	10	104628865	C10orf32-ASMT;AS3MT	Promoter	Shore
cg02786793	0.0014771	0.000168419	9.10567e-18	7.01669e-12	9	124360337	DAB2IP	Body	Shore
cg02787615	0.000625502	0.000103515	2.23761e-09	0.00172427	2	99434688	C2orf55	Body	Shelf
cg02787646	0.000800537	0.000107625	2.4267e-13	1.86998e-07	1	245516896	KIF26B	Body	Open Sea
cg02793774	-0.00124621	0.000154983	2.86982e-15	2.21144e-09	7	130737598	LINC-PINT	Body	Open Sea
cg02797195	0.00136814	0.000231244	4.71007e-09	0.00362951	21	43185674	RIPK4	Body	Shore
cg02797350	-0.000692751	9.64924e-05	1.4913e-12	1.14917e-06	20	36548894	VSTM2L	Body	Open Sea
cg02798280	0.00127319	0.000197147	1.75297e-10	0.000135081	19	39087135	MAP4K1	Body	Island
cg02799635	0.00190895	0.000317021	2.53666e-09	0.00195471	9	546796	KANK1	Promoter	Open Sea
cg02803933	-0.0012781	0.000142194	1.50747e-18	1.16164e-12	12	66350350	HMGA2	Body	Open Sea
cg02809401	-0.000251458	2.95701e-05	7.81971e-17	6.02575e-11	11	65326208	LTBP3	Promoter	Island
cg02816305	0.000660377	0.000109644	2.51545e-09	0.00193837	12	53081781		Intergenic	Open Sea
cg02817322	0.00121401	0.000148609	1.07576e-15	8.28964e-10	20	39591620		Intergenic	Open Sea
cg02821342	-0.000863772	0.000154482	3.00644e-08	0.0231672	7	130793551	MKLN1;FLJ43663	Promoter	Shore
cg02821571	0.000699734	0.000106598	8.93062e-11	6.8818e-05	9	126796267		Intergenic	Open Sea
cg02824029	-0.00115296	0.000171741	3.4094e-11	2.62723e-05	6	29570008	GABBR1	Body	Open Sea
cg02824904	-0.00067212	0.000117836	1.59987e-08	0.0123284	17	19800504		Intergenic	Open Sea
cg02830023	0.000951044	0.000142663	4.62645e-11	3.56508e-05	6	15575773	DTNBP1	Body	Open Sea
cg02832697	0.000632011	0.000112205	2.38865e-08	0.0184065	4	154126481	TRIM2	Promoter	Open Sea
cg02834449	0.00138814	0.000217406	2.77198e-10	0.000213605	16	85786110	C16orf74	Promoter	Shore
cg02835421	-0.000697085	0.000102823	2.21053e-11	1.7034e-05	1	44411569	IPO13	Promoter	Shore
cg02835874	0.000670008	0.000114983	7.91609e-09	0.00610002	11	9026820	NRIP3	Promoter	Shore
cg02837162	0.000986131	0.000155647	3.76851e-10	0.000290395	1	37090344		Intergenic	Open Sea
cg02838492	0.00105102	0.00015483	2.08725e-11	1.6084e-05	9	116861288	KIF12	Promoter	Island
cg02845204	0.000815844	0.000130408	6.15801e-10	0.000474527	11	71259439	KRTAP5-9	Promoter	Open Sea
cg02846651	0.000612233	0.00010257	3.46122e-09	0.00266716	1	61546179	NFIA	Promoter	Shelf
cg02847389	-6.26749e-05	1.14434e-05	5.64985e-08	0.0435369	10	49658716	ARHGAP22	Body	Island
cg02850252	0.000451157	7.36667e-05	1.37213e-09	0.00105734	12	51422536	SLC11A2	Promoter	Shelf
cg02853393	-0.00132053	0.000148746	3.77311e-18	2.9075e-12	1	224935472		Intergenic	Open Sea
cg02853470	0.000887724	0.000133694	5.48874e-11	4.22954e-05	6	10576673	GCNT2	Body	Open Sea
cg02855778	0.00117668	0.000163132	1.18052e-12	9.09691e-07	7	157462914	PTPRN2	Body	Open Sea
cg02856307	-0.000939086	0.000121076	2.42123e-14	1.86576e-08	5	99606013		Intergenic	Open Sea
cg02861298	0.000977781	0.00013287	4.25616e-13	3.27974e-07	9	112889844	AKAP2;PALM2-AKAP2	Promoter	Open Sea
cg02864604	0.00152691	0.00027038	2.20064e-08	0.0169578	14	107230928		Intergenic	Open Sea
cg02870266	-0.00080357	0.000134163	3.06621e-09	0.00236277	3	14324705		Intergenic	Open Sea
cg02874537	0.00112274	0.00014091	4.99447e-15	3.84866e-09	9	115184285	HSDL2	Body	Open Sea
cg02879960	-0.00124665	0.000173617	1.47942e-12	1.14002e-06	22	50483545	TTLL8	Body	Island
cg02880125	-0.000408652	6.26619e-05	1.17269e-10	9.0366e-05	19	47265712		Intergenic	Open Sea
cg02886528	-0.000740314	0.000135789	6.47578e-08	0.0499014	2	129066114	HS6ST1	Body	Open Sea
cg02888886	0.000614743	9.05845e-05	2.11208e-11	1.62754e-05	17	43165321	NMT1	Body	Open Sea
cg02889774	-0.00128397	0.00016226	7.5377e-15	5.80844e-09	8	21824555	XPO7	Body	Open Sea
cg02891697	0.000971671	0.000122748	7.37307e-15	5.68158e-09	6	36665511	RAB44	Promoter	Open Sea
cg02894944	-0.000577725	7.13981e-05	1.9504e-15	1.50295e-09	2	110859091	MALL	Body	Open Sea
cg02895591	-0.00137084	0.000165537	4.51628e-16	3.48017e-10	1	204513560	MDM4	Body	Open Sea
cg02901365	0.000760674	0.000139031	5.82922e-08	0.0449191	7	44228750	GCK	Promoter	Open Sea
cg02902617	0.000933324	0.000161712	1.08852e-08	0.00838799	14	93031178	RIN3	Body	Open Sea
cg02903680	0.000625783	0.000109955	1.71783e-08	0.0132374	15	85526198	PDE8A	Body	Shore
cg02906407	0.00116253	0.00016226	1.65057e-12	1.2719e-06	7	149485740	SSPO	Body	Shore
cg02906503	0.000725371	0.000118877	1.57031e-09	0.00121006	17	76564972	DNAH17	Body	Open Sea
cg02907982	0.00076176	0.000107701	3.09551e-12	2.38536e-06	12	131586900	ADGRD1	Body	Open Sea
cg02909097	0.00146842	0.000138632	9.33981e-25	7.19712e-19	17	2843206	RAP1GAP2	Body	Open Sea
cg02911574	0.000829469	0.000140352	4.89241e-09	0.00377002	2	24705666		Intergenic	Open Sea
cg02911931	0.000603089	9.05334e-05	4.77503e-11	3.67957e-05	2	47466421	LOC101927043	Body	Open Sea
cg02912828	0.0011666	0.000192709	2.09476e-09	0.00161419	2	85972592		Intergenic	Open Sea
cg02913714	-0.00211367	0.000258176	9.37932e-16	7.22756e-10	8	41862894	KAT6A	Body	Open Sea
cg02915785	0.000947912	0.000130102	7.10936e-13	5.47836e-07	2	219233544		Intergenic	Shore
cg02915920	0.00097653	0.000135722	1.33757e-12	1.03071e-06	9	133736469	ABL1	Body	Shore
cg02917867	0.000947736	0.000159088	3.70694e-09	0.00285651	19	1265999		Intergenic	Island
cg02921623	-0.00126944	0.000124544	3.89675e-23	3.00277e-17	10	105250537		Intergenic	Shelf
cg02924917	0.00126713	0.000207171	1.43939e-09	0.00110917	6	149950158	KATNA1	Body	Open Sea
cg02927249	0.000540928	9.43427e-05	1.35104e-08	0.0104109	5	147266517		Intergenic	Open Sea
cg02928663	-0.000628833	7.60429e-05	4.94822e-16	3.81302e-10	6	25042023	FAM65B	Body	Open Sea
cg02929855	0.000875185	0.000156719	3.12562e-08	0.0240856	12	1922067	CACNA2D4	Body	Open Sea
cg02930951	0.000715466	0.000107629	5.2278e-11	4.02847e-05	20	48806066	CEBPB	Promoter	Shore
cg02932167	0.000818888	0.000135742	2.37397e-09	0.00182935	2	233352951	ECEL1	Promoter	Island
cg02933228	-0.000494049	6.34088e-05	1.86493e-14	1.43709e-08	11	64611087	CDC42BPG	Body	Shore
cg02935904	-0.000988793	0.000152368	1.43705e-10	0.000110737	1	55267293	TTC22	Promoter	Shore
cg02939577	0.000890327	0.000149722	3.9483e-09	0.0030425	1	45098576	RNF220	Body	Shore
cg02939875	-0.00212386	0.000295717	1.46341e-12	1.12768e-06	10	30843425		Intergenic	Open Sea
cg02941852	0.000396	6.54762e-05	2.16706e-09	0.0016699	7	105030168	SRPK2	Promoter	Shore
cg02945236	0.000616544	0.000109887	2.69984e-08	0.0208045	14	61430723	MNAT1	Body	Open Sea
cg02946294	0.00102933	0.000122393	1.64345e-16	1.26642e-10	11	17034844	PLEKHA7	Body	Island
cg02947450	0.00134437	0.000200937	3.95589e-11	3.04835e-05	10	22766861		Intergenic	Island
cg02950491	0.000800478	0.00012734	5.11979e-10	0.000394523	1	226866457	ITPKB	Body	Open Sea
cg02951357	0.00153648	0.000130185	6.0454e-30	4.65849e-24	1	59280619		Intergenic	Shore
cg02951831	0.000813159	0.000126478	2.10166e-10	0.000161951	18	71910225		Intergenic	Open Sea
cg02952012	0.000996097	0.000174298	1.50273e-08	0.0115798	1	2357295		Intergenic	Shelf
cg02952078	0.000665274	9.2396e-05	1.29044e-12	9.94391e-07	1	205419204		Intergenic	Open Sea
cg02953397	-0.000350834	5.31558e-05	7.09604e-11	5.4681e-05	1	1238678	ACAP3	Body	Shelf
cg02954304	0.00113175	0.000170965	6.25272e-11	4.81825e-05	3	119069322	ARHGAP31	Body	Open Sea
cg02954987	0.00140748	0.000249201	2.19203e-08	0.0168914	3	49170599	LAMB2	Promoter	Open Sea
cg02955348	-0.00170574	0.000249906	1.63162e-11	1.2573e-05	3	101546408	NXPE3;NFKBIZ	Body	Open Sea
cg02956248	0.00193803	0.000351378	4.57426e-08	0.0352485	6	32120901	PPT2;PRRT1	Promoter	Shore
cg02961101	0.00083923	0.000138275	1.90864e-09	0.00147077	16	48533155		Intergenic	Shelf
cg02962602	0.000972604	0.000154398	4.71932e-10	0.000363664	17	80171413	CCDC57	Promoter	Shore
cg02965553	0.000990266	0.000114967	3.24939e-17	2.50393e-11	15	41788349	ITPKA	Body	Island
cg02966969	-0.000829923	0.000150123	4.26334e-08	0.0328527	18	9923432	VAPA	Body	Open Sea
cg02967236	0.000622745	0.000102369	1.75491e-09	0.00135231	3	134360403	KY	Body	Open Sea
cg02970086	-0.000868695	0.000145214	3.20179e-09	0.00246725	20	35272793	SLA2	Promoter	Open Sea
cg02971262	-0.000736903	0.00012649	7.97165e-09	0.00614283	9	139925395	C9orf139;FUT7	Promoter	Island
cg02974085	0.000692684	9.72551e-05	2.20768e-12	1.70121e-06	1	222990921		Intergenic	Shelf
cg02975889	0.000637332	8.12608e-05	1.27189e-14	9.80101e-09	19	49911498	CCDC155	Body	Open Sea
cg02976843	0.00143309	0.000158417	9.29781e-19	7.16475e-13	17	2843257	RAP1GAP2	Body	Open Sea
cg02977320	0.00103798	0.000127928	1.64567e-15	1.26813e-09	10	77043225	ZNF503	Body	Open Sea
cg02979023	0.00075098	0.000104394	1.34996e-12	1.04026e-06	18	46377780	CTIF	Body	Open Sea
cg02979520	-0.000757745	9.43895e-05	3.16937e-15	2.44227e-09	3	48471575	PLXNB1	Promoter	Shore
cg02980249	-0.00102346	0.000131292	1.81328e-14	1.39729e-08	6	31760762	VARS	Body	Shelf
cg02980964	0.000476466	8.47974e-05	2.5798e-08	0.0198795	20	52354144		Intergenic	Open Sea
cg02983090	-0.00330388	0.000240513	4.82674e-39	3.71941e-33	16	27437892	IL21R	Promoter	Open Sea
cg02983324	-0.000363816	6.23298e-05	7.47399e-09	0.00575934	5	131699261	LOC553103	Body	Open Sea
cg02983974	0.000979844	0.000167916	7.54488e-09	0.00581397	7	12865890		Intergenic	Open Sea
cg02984184	0.00102206	0.000168282	1.86135e-09	0.00143433	11	35966322	LDLRAD3	Body	Island
cg02985445	0.00066052	9.74684e-05	2.25049e-11	1.73419e-05	7	97908505		Intergenic	Shore
cg02985515	-0.00110853	0.000129139	4.11913e-17	3.17414e-11	7	51208083	COBL	Body	Open Sea
cg02986585	0.000836093	0.000133955	6.73075e-10	0.000518662	6	41546546	FOXP4	Body	Open Sea
cg02989264	0.00119405	0.000111589	3.33698e-25	2.57143e-19	17	41043720	LINC00671	Body	Open Sea
cg02991558	0.000732526	0.000101107	9.45271e-13	7.28412e-07	11	114128517		Intergenic	Open Sea
cg02992549	0.000366747	5.97942e-05	1.29826e-09	0.00100042	2	55098972	EML6	Body	Open Sea
cg02994332	0.000428653	6.06696e-05	3.25945e-12	2.51169e-06	10	29194973		Intergenic	Open Sea
cg02996583	0.00174085	0.000245012	2.48375e-12	1.91394e-06	8	142237188	SLC45A4	Body	Island
cg02996903	0.000842007	0.000130436	1.78328e-10	0.000137417	2	43281713		Intergenic	Open Sea
cg02998240	0.000900443	0.000164523	5.77227e-08	0.0444802	1	16508668		Intergenic	Open Sea
cg02999798	0.000737801	0.000125295	5.54277e-09	0.00427117	1	160334204		Intergenic	Open Sea
cg03004102	0.0004776	7.73227e-05	9.99504e-10	0.000770203	1	208060750	CD34	Body	Open Sea
cg03004371	-0.00115736	0.000205815	2.51638e-08	0.0193909	15	101423806	ALDH1A3	Body	Shelf
cg03005293	-0.000705685	0.000122194	1.06632e-08	0.00821693	1	151805241	RORC	Promoter	Open Sea
cg03008707	0.000854927	0.000145751	6.32909e-09	0.0048771	4	96468962	UNC5C	Body	Shore
cg03012028	0.000888166	0.000140255	3.84323e-10	0.000296154	7	30739812		Intergenic	Open Sea
cg03022400	-0.000974665	0.000133106	5.50174e-13	4.23956e-07	19	47803322		Intergenic	Open Sea
cg03022813	0.000725973	0.000122629	4.6107e-09	0.00355293	16	90023526	DEF8	Body	Open Sea
cg03024066	-0.00149275	0.000269266	3.91489e-08	0.0301676	6	170715059	FAM120B	Body	Open Sea
cg03026865	0.00164959	0.000241425	1.55598e-11	1.19902e-05	6	47637946	ADGRF2	Promoter	Open Sea
cg03027437	0.000764902	0.000134292	1.67409e-08	0.0129003	11	59291203		Intergenic	Open Sea
cg03028088	-0.000884009	0.000154521	1.45183e-08	0.0111876	10	63843221	ARID5B	Body	Open Sea
cg03028337	0.00117685	0.000163495	1.30998e-12	1.00945e-06	2	56410087	CCDC85A	Promoter	Shore
cg03030071	0.000598167	9.2547e-05	1.69502e-10	0.000130615	15	74502416	STRA6	Promoter	Open Sea
cg03030757	-0.000306837	5.29746e-05	9.67257e-09	0.00745354	6	35420754	FANCE	Body	Island
cg03035981	0.000599055	8.96429e-05	4.16196e-11	3.20714e-05	19	38916516	RASGRP4	Body	Open Sea
cg03036214	-0.000849228	0.00013562	5.94562e-10	0.000458161	15	63640658	CA12	Body	Open Sea
cg03037114	-0.00044141	6.68491e-05	6.96191e-11	5.36475e-05	1	32405564		Intergenic	Shore
cg03040477	-0.00166642	0.000201511	4.94131e-16	3.8077e-10	21	38753088	DYRK1A	Promoter	Open Sea
cg03043556	-0.000416003	7.19549e-05	1.02851e-08	0.00792554	19	44231489		Intergenic	Open Sea
cg03046812	-0.000614686	9.03373e-05	1.87669e-11	1.44615e-05	1	205781722	SLC41A1	Promoter	Shore
cg03047995	-0.00184912	0.000166595	7.00201e-27	5.39564e-21	14	24601588	FITM1	Body	Island
cg03048432	-0.00195334	0.000182939	4.14844e-25	3.19673e-19	14	51290751	NIN	Promoter	Open Sea
cg03048622	-0.00114844	0.000180974	3.53766e-10	0.000272607	6	125523162	TPD52L1	Promoter	Open Sea
cg03050022	-0.00120374	0.000178828	3.03247e-11	2.33678e-05	15	55559759	RAB27A	Promoter	Open Sea
cg03051392	0.000578271	0.000100403	1.16601e-08	0.00898511	3	50360176	HYAL2	Promoter	Shore
cg03051767	-0.00117322	0.000185054	3.67193e-10	0.000282954	6	101040832	ASCC3	Body	Open Sea
cg03053125	0.000634072	8.36182e-05	8.58508e-14	6.61553e-08	11	128204844		Intergenic	Open Sea
cg03062084	0.00121336	0.000170331	2.1899e-12	1.68751e-06	12	53086292	KRT77	Body	Open Sea
cg03062284	-0.00113516	0.000111625	4.82518e-23	3.71821e-17	2	122994061		Intergenic	Open Sea
cg03062881	0.000921082	0.00015263	2.34515e-09	0.00180714	21	47844012	PCNT	Body	Shore
cg03064456	-0.000581182	7.9675e-05	6.69792e-13	5.16131e-07	20	50543562		Intergenic	Open Sea
cg03064693	-0.000429489	3.90077e-05	1.67564e-26	1.29122e-20	9	132758085	FNBP1	Body	Open Sea
cg03067403	0.00073838	0.000114384	1.78419e-10	0.000137487	11	8954598	C11orf16	Promoter	Open Sea
cg03068843	0.000614615	9.69573e-05	3.6916e-10	0.000284469	8	12985953	DLC1	Body	Shelf
cg03070999	0.000719153	0.000118514	1.92241e-09	0.00148138	12	6745630	LPAR5	Promoter	Open Sea
cg03071793	0.000784999	0.000102591	5.20767e-14	4.01295e-08	16	11682634	LITAF	Promoter	Shore
cg03074244	0.00183768	0.000159468	1.02798e-28	7.92143e-23	11	118213414	CD3D	Promoter	Open Sea
cg03078169	0.000969587	0.000129012	1.39628e-13	1.07595e-07	19	35629791	FXYD1	Promoter	Shelf
cg03078690	0.000660058	9.63821e-05	1.40265e-11	1.08086e-05	6	33235504	VPS52	Body	Shelf
cg03079637	0.0006861	0.000120068	1.50834e-08	0.0116231	19	574899	BSG	Promoter	Shore
cg03080336	0.000454601	4.42163e-05	1.71966e-23	1.32514e-17	4	186033378		Intergenic	Open Sea
cg03080569	0.000726721	0.000104405	6.6271e-12	5.10675e-06	12	57828396	INHBC	Promoter	Open Sea
cg03081563	-0.000182727	1.68739e-05	9.72439e-26	7.49347e-20	7	142903058		Intergenic	Open Sea
cg03085312	0.000592209	9.3704e-05	4.15355e-10	0.000320067	17	38465281	RARA	Promoter	Open Sea
cg03085785	0.000959311	0.000138643	8.74208e-12	6.73651e-06	7	27247651		Intergenic	Shelf
cg03092343	0.000569221	9.09787e-05	6.13751e-10	0.000472947	1	33221514	KIAA1522	Body	Shore
cg03095773	0.000627182	9.68452e-05	1.56392e-10	0.000120513	2	102051598	RFX8	Body	Open Sea
cg03097275	-0.000105521	1.66922e-05	4.11401e-10	0.00031702	15	78340382	TBC1D2B	Body	Open Sea
cg03097819	0.000804791	0.00012195	7.13011e-11	5.49435e-05	7	151451377	PRKAG2	Body	Open Sea
cg03098721	0.000974803	0.000144717	2.94184e-11	2.26694e-05	1	84464084	TTLL7	Promoter	Shore
cg03101058	0.000651129	8.49708e-05	4.79821e-14	3.69743e-08	17	71258936	CPSF4L	Promoter	Open Sea
cg03102352	0.000776018	0.000126919	1.45755e-09	0.00112316	1	17409984	PADI2	Body	Open Sea
cg03102603	-0.00238724	0.000223239	3.55966e-25	2.74302e-19	2	201239016	SPATS2L	Promoter	Open Sea
cg03104329	0.000777001	0.000121784	2.8575e-10	0.000220194	1	184984296		Intergenic	Open Sea
cg03105919	0.00144972	0.000120532	5.89502e-31	4.54261e-25	1	234682885		Intergenic	Open Sea
cg03108070	-0.000635975	8.71249e-05	6.45987e-13	4.97788e-07	6	33245490	B3GALT4	Intergenic	Island
cg03109401	0.000976608	9.71413e-05	1.39339e-22	1.07372e-16	1	15983114	DDI2	Body	Open Sea
cg03110921	0.00164768	0.000170748	5.19082e-21	3.99997e-15	10	79597461	DLG5	Body	Open Sea
cg03114796	-0.000298337	4.7361e-05	4.72338e-10	0.000363977	4	140695199	MAML3	Body	Open Sea
cg03115097	-0.000491378	7.88809e-05	7.25305e-10	0.000558909	10	115934817	MIR2110;CCDC186	Promoter	Shore
cg03116228	-0.00122535	0.00021115	9.07559e-09	0.00699351	2	153023874	STAM2	Body	Open Sea
cg03116541	-0.00127767	0.000182408	4.9286e-12	3.7979e-06	22	21946375	UBE2L3	Body	Open Sea
cg03117379	0.000818927	0.000123628	6.07994e-11	4.68511e-05	20	17943971	SNORD17;SNX5	Promoter	Open Sea
cg03119191	0.00067122	0.000114485	6.42956e-09	0.00495453	2	8676902		Intergenic	Open Sea
cg03120555	-0.00278868	0.000385462	1.01627e-12	7.8312e-07	7	630473	PRKAR1B	Body	Shore
cg03122427	0.000674279	0.000122912	5.3813e-08	0.0414675	10	97552565	ENTPD1	Promoter	Open Sea
cg03125400	0.00150784	0.000192636	1.4284e-14	1.1007e-08	2	43327937		Intergenic	Island
cg03127104	0.00162817	0.000210412	2.76733e-14	2.13246e-08	6	29599250	GABBR1	Body	Shore
cg03128241	0.000770677	0.000139187	4.06407e-08	0.0313171	4	41614225	LIMCH1	Promoter	Open Sea
cg03128890	-0.00110105	0.000180119	1.46979e-09	0.0011326	8	122558224		Intergenic	Open Sea
cg03129853	-7.91075e-05	1.38787e-05	1.63564e-08	0.012604	11	93862749	PANX1	Body	Island
cg03130560	0.000638122	0.000112262	1.78738e-08	0.0137732	7	106185960		Intergenic	Open Sea
cg03134666	-0.00193547	0.000182337	7.54141e-25	5.8113e-19	12	96688878	CDK17	Body	Open Sea
cg03135704	-0.00188117	0.000161421	2.75477e-29	2.12278e-23	11	5712109	TRIM22	Promoter	Open Sea
cg03139435	0.000877868	0.00011202	1.33296e-14	1.02716e-08	20	54966401	AURKA;CSTF1	Promoter	Shore
cg03140118	-0.000614819	9.15717e-05	3.39298e-11	2.61458e-05	1	37939320	ZC3H12A	Promoter	Shore
cg03144189	0.00142499	0.000151974	5.62286e-20	4.33289e-14	1	227734067		Intergenic	Shelf
cg03146371	0.000708319	0.000123688	1.40554e-08	0.0108309	17	5138469	SCIMP;LOC100130950	Promoter	Open Sea
cg03152179	0.00125127	0.000188686	5.79732e-11	4.46733e-05	4	75024649	MTHFD2L	Body	Shore
cg03154580	0.000895372	0.000154587	9.67882e-09	0.00745836	2	121009176	RALB	Promoter	Shore
cg03155893	0.000671927	8.7751e-05	5.00482e-14	3.85664e-08	7	98465214	TMEM130	Body	Shore
cg03156851	-0.00101588	0.000161626	5.14263e-10	0.000396283	13	88675293		Intergenic	Open Sea
cg03157226	-0.000490567	6.95011e-05	3.4178e-12	2.63371e-06	19	10654180	ATG4D	Promoter	Shore
cg03157750	0.00107722	0.000176952	1.71001e-09	0.00131771	4	108747220	SGMS2	Promoter	Shore
cg03159409	0.00176965	0.000287649	1.15994e-09	0.000893833	12	124779144	FAM101A	Promoter	Shore
cg03161912	0.000835252	0.000134041	7.16745e-10	0.000552313	5	133229901		Intergenic	Open Sea
cg03162315	0.000760643	0.000128035	4.08139e-09	0.00314506	2	112421301		Intergenic	Open Sea
cg03164552	-0.000562824	0.000100917	3.25488e-08	0.0250817	10	134243533		Intergenic	Open Sea
cg03165356	-0.00148688	0.000239382	8.09792e-10	0.000624014	2	216882347		Intergenic	Shelf
cg03169180	0.000735411	0.000111909	8.5265e-11	6.57039e-05	17	7310347	NLGN2	Promoter	Shore
cg03169557	0.000898934	0.000123655	7.96002e-13	6.13387e-07	16	89598950	SPG7	Body	Open Sea
cg03172058	0.000810807	0.000148274	5.92291e-08	0.045641	1	235002220		Intergenic	Open Sea
cg03173827	0.000576768	8.12212e-05	2.5521e-12	1.96661e-06	20	62688717	TCEA2	Promoter	Island
cg03176993	0.00065817	0.000117912	3.17042e-08	0.0244307	3	188664887		Intergenic	Shore
cg03177171	0.000731815	0.000128556	1.70498e-08	0.0131383	1	33547803	AZIN2	Promoter	Shore
cg03178042	0.000662187	0.000115934	1.52965e-08	0.0117873	16	68544012		Intergenic	Island
cg03180724	0.00168438	0.000162414	7.47876e-24	5.76302e-18	20	24125159		Intergenic	Open Sea
cg03182007	0.000569221	9.71096e-05	6.47928e-09	0.00499283	18	23870450	TAF4B	Body	Open Sea
cg03184904	0.000777912	0.000114531	2.03344e-11	1.56694e-05	17	42366173		Intergenic	Open Sea
cg03185964	0.00129097	0.000151855	7.97738e-17	6.14725e-11	12	124779138	ZNF664-FAM101A;FAM101A	Promoter	Shore
cg03186149	-0.000993667	0.00012155	1.02867e-15	7.92675e-10	19	46877200	PPP5C	Body	Open Sea
cg03186986	-0.000101378	1.6082e-05	4.5912e-10	0.000353791	2	69869962	AAK1	Body	Shore
cg03188000	-0.00133287	0.000225544	4.90179e-09	0.00377724	12	68634913		Intergenic	Open Sea
cg03190371	0.00215626	0.000278691	2.78612e-14	2.14694e-08	2	223185752		Intergenic	Shore
cg03190891	-0.00105187	0.000173394	1.94221e-09	0.00149664	10	97201172	SORBS1	Promoter	Open Sea
cg03193328	-0.00112187	0.000174177	1.95243e-10	0.000150451	7	65746852	TPST1	Body	Open Sea
cg03195195	0.00102552	0.000137826	2.38347e-13	1.83666e-07	11	64432939	NRXN2	Body	Open Sea
cg03196329	0.000597034	8.901e-05	3.54151e-11	2.72903e-05	11	116684684		Intergenic	Open Sea
cg03198066	0.00046472	8.2934e-05	2.81097e-08	0.0216609	2	159311068	CCDC148	Promoter	Shelf
cg03200537	0.00147245	0.00015313	7.00715e-21	5.3996e-15	16	87022121		Intergenic	Open Sea
cg03202617	0.000789244	0.000143532	5.01514e-08	0.0386459	16	11443639	RMI2	Body	Shelf
cg03208691	0.000627179	0.000100691	7.28117e-10	0.000561076	1	203118582	ADORA1	Body	Open Sea
cg03208825	-0.00246978	0.000173649	1.80861e-41	1.39369e-35	12	6178792	VWF	Body	Open Sea
cg03216966	0.000984381	0.000131168	1.50837e-13	1.16233e-07	7	733282	PRKAR1B	Body	Open Sea
cg03218820	0.000730561	8.11443e-05	1.3326e-18	1.02688e-12	1	99226928		Intergenic	Open Sea
cg03222066	0.000754272	0.000124848	2.25249e-09	0.00173573	11	119019384	ABCG4	Promoter	Shore
cg03224013	-0.00124403	0.000218736	1.75611e-08	0.0135323	14	106382726	KIAA0125	Promoter	Open Sea
cg03225208	0.000634928	0.000102982	1.0702e-09	0.000824683	9	124412094	DAB2IP	Body	Shore
cg03226439	0.00107385	0.000188284	1.6043e-08	0.0123625	17	7997303		Intergenic	Open Sea
cg03228449	0.00100557	0.000157178	2.56117e-10	0.00019736	2	216299545	FN1	Body	Shore
cg03229491	-0.00177989	0.000196726	9.20002e-19	7.0894e-13	9	117498026		Intergenic	Open Sea
cg03233624	0.00171064	0.000233349	5.18707e-13	3.99708e-07	17	55740464	MSI2	Body	Open Sea
cg03234388	0.000295823	5.37487e-05	4.87776e-08	0.0375873	3	193640334		Intergenic	Open Sea
cg03237342	-0.00097444	0.000145213	3.4745e-11	2.6774e-05	15	57425757	TCF12	Body	Open Sea
cg03239889	0.000867456	0.000130861	5.89689e-11	4.54405e-05	16	10847045	NUBP1	Body	Open Sea
cg03241016	-0.000195288	3.50108e-05	3.24046e-08	0.0249705	3	15092653	MRPS25	Body	Open Sea
cg03242053	-0.00164314	0.000261403	5.12945e-10	0.000395267	9	24699244		Intergenic	Open Sea
cg03245099	-0.00334327	0.000214959	2.29058e-48	1.76509e-42	1	28201862	THEMIS2	Body	Shelf
cg03246353	0.000994459	0.000133222	2.00879e-13	1.54794e-07	11	35120604		Intergenic	Open Sea
cg03248459	0.00042476	7.72874e-05	5.0953e-08	0.0392636	6	15107465		Intergenic	Open Sea
cg03249509	0.00069265	0.000116683	4.19611e-09	0.00323346	2	208898940		Intergenic	Open Sea
cg03253255	-9.90602e-05	1.61131e-05	1.19073e-09	0.00091756	2	220119333	TUBA4A;TUBA4B	Promoter	Island
cg03253303	0.000772477	0.000140233	4.75351e-08	0.0366298	17	29753081	RAB11FIP4	Body	Open Sea
cg03254067	-0.00011807	1.78694e-05	6.77275e-11	5.21898e-05	4	10591571	CLNK	Body	Open Sea
cg03256302	0.000927811	0.000151579	1.39998e-09	0.0010788	5	169730722		Intergenic	Open Sea
cg03256566	0.000590888	9.0125e-05	9.3947e-11	7.23942e-05	2	39712304	LOC728730	Body	Open Sea
cg03256850	0.000497956	8.6962e-05	1.40996e-08	0.0108649	4	153602714	TMEM154	Promoter	Open Sea
cg03259188	0.00040453	5.11064e-05	7.40285e-15	5.70452e-09	2	118860242	INSIG2	Body	Open Sea
cg03259292	0.000734887	0.000109698	3.73823e-11	2.88062e-05	10	88162925		Intergenic	Shore
cg03260624	0.000605336	0.000106858	1.9932e-08	0.0153593	1	91970722	CDC7	Body	Shelf
cg03261377	0.000129591	2.20517e-05	5.93652e-09	0.00457459	8	86851494		Intergenic	Open Sea
cg03262246	0.000959035	0.000114711	2.42924e-16	1.87194e-10	5	133749006	CDKN2AIPNL	Promoter	Shore
cg03269499	-0.000700993	8.93542e-05	1.25249e-14	9.65153e-09	15	75487980		Intergenic	Open Sea
cg03269694	0.00159178	0.000214701	2.88271e-13	2.22137e-07	11	123132211		Intergenic	Open Sea
cg03270883	0.000583005	0.000100979	1.07604e-08	0.00829177	5	172134369		Intergenic	Open Sea
cg03277598	0.000442216	6.70797e-05	7.45636e-11	5.74576e-05	2	202004869	CFLAR	Promoter	Open Sea
cg03278514	-0.000737989	8.34528e-05	5.01644e-18	3.8656e-12	15	70779346		Intergenic	Open Sea
cg03278861	-0.00134113	0.000191457	4.91572e-12	3.78798e-06	22	46977565		Intergenic	Shelf
cg03281561	0.0021981	0.000306705	1.62586e-12	1.25287e-06	3	159942181	LOC401097	Promoter	Shore
cg03282313	0.000655498	0.000106512	1.14523e-09	0.000882494	2	113545053		Intergenic	Open Sea
cg03285383	-0.000269302	4.53063e-05	4.00745e-09	0.00308808	8	27204380	PTK2B	Promoter	Open Sea
cg03285845	-0.000633216	0.000115844	5.99484e-08	0.0461953	12	11903053	ETV6	Body	Open Sea
cg03286833	-0.000457407	5.87235e-05	1.89735e-14	1.46207e-08	9	116343114	RGS3	Promoter	Shelf
cg03288515	-0.000291495	4.21902e-05	9.36036e-12	7.21296e-06	5	149588739	SLC6A7	Body	Open Sea
cg03290213	0.000570095	9.72808e-05	6.52965e-09	0.00503165	17	78152232	CARD14	Promoter	Shelf
cg03295554	-0.0021242	0.000226079	4.75838e-20	3.66673e-14	11	128395450	ETS1	Body	Shelf
cg03297901	-0.00091999	0.000141574	1.35898e-10	0.000104721	17	76117767	TMC6	Body	Open Sea
cg03300335	0.000779986	0.000134135	8.48557e-09	0.00653885	4	156717458	GUCY1B3	Body	Open Sea
cg03308803	0.00119369	0.000140267	7.43744e-17	5.73118e-11	7	5288118		Intergenic	Open Sea
cg03311083	0.000397801	5.55186e-05	1.64423e-12	1.26702e-06	2	121698644	GLI2	Body	Open Sea
cg03315649	0.00079504	0.000109399	8.09441e-13	6.23743e-07	19	5093541	KDM4B	Body	Island
cg03316098	0.000714712	0.000120873	4.80801e-09	0.00370498	6	29601398	GABBR1	Promoter	Shore
cg03317045	-0.000312607	4.14929e-05	1.22231e-13	9.41894e-08	1	175161069	KIAA0040	Promoter	Shore
cg03318414	0.000518953	6.86061e-05	9.82707e-14	7.57259e-08	18	33159713		Intergenic	Shore
cg03318906	0.000377431	6.83397e-05	4.3928e-08	0.0338503	8	37755254	RAB11FIP1	Body	Shore
cg03323924	0.000738223	0.000126156	6.86507e-09	0.00529012	14	69104374		Intergenic	Open Sea
cg03327945	0.00097744	0.000134086	6.92579e-13	5.33691e-07	8	126083119	KIAA0196	Body	Open Sea
cg03329019	0.0010402	0.000170762	1.67069e-09	0.00128741	1	221051117		Intergenic	Shore
cg03333153	0.000582946	7.67905e-05	8.07606e-14	6.22329e-08	3	127974426	EEFSEC	Body	Open Sea
cg03335624	-0.00102883	0.000172578	3.61486e-09	0.00278556	5	73934942	ENC1	Promoter	Shore
cg03337084	0.00127549	0.000112826	9.20818e-28	7.09569e-22	6	31646061	LY6G5C	Body	Shelf
cg03337918	-0.000159974	2.3552e-05	2.03092e-11	1.565e-05	8	96148290	PLEKHF2	Promoter	Shore
cg03338962	-0.00076511	0.000113204	2.53418e-11	1.9528e-05	14	35673382	KIAA0391	Body	Open Sea
cg03341317	-0.000561598	9.70938e-05	1.0131e-08	0.00780681	7	92484393	LOC101927497	Body	Open Sea
cg03342868	0.00077547	0.000137196	2.13954e-08	0.016487	1	211757109		Intergenic	Shelf
cg03343866	0.000838945	0.00013957	2.70126e-09	0.00208155	10	116218826	ABLIM1	Body	Open Sea
cg03345925	-0.00105456	0.000159869	7.26651e-11	5.59946e-05	8	144599347	ZC3H3	Body	Shelf
cg03348161	0.00153486	0.000193954	7.51168e-15	5.78839e-09	11	59824089	MS4A3	Promoter	Open Sea
cg03348365	0.000924185	0.000110987	3.15953e-16	2.43469e-10	9	16121842		Intergenic	Open Sea
cg03353445	0.00086616	0.000144834	3.23586e-09	0.0024935	12	13043502	GPRC5A	Promoter	Shore
cg03354554	-0.00160841	0.000184419	1.35677e-17	1.04551e-11	11	9781412		Intergenic	Shore
cg03356331	0.001443	0.000166259	1.91207e-17	1.47341e-11	10	3610737	LOC105376360	Body	Open Sea
cg03358636	0.000488338	6.23047e-05	1.32147e-14	1.01831e-08	3	197474006	KIAA0226	Promoter	Shelf
cg03360551	0.000748177	0.00013636	5.35515e-08	0.041266	20	25459849	NINL	Body	Open Sea
cg03363031	0.000844682	0.000142197	4.098e-09	0.00315786	9	135285195	C9orf171	Promoter	Shore
cg03366285	0.000328472	5.98407e-05	5.28719e-08	0.0407423	15	83474726	FSD2	Promoter	Shelf
cg03371384	0.000899722	0.0001565	1.23773e-08	0.0095378	11	69260271		Intergenic	Shore
cg03374686	0.00104489	0.000123465	1.08148e-16	8.33372e-11	8	54935911	TCEA1	Promoter	Shore
cg03376308	0.00102498	0.000135052	8.1869e-14	6.3087e-08	10	3497811		Intergenic	Shelf
cg03380729	0.000810848	0.000126315	2.2378e-10	0.000172442	16	11490190		Intergenic	Open Sea
cg03380744	0.000603952	9.11697e-05	6.06588e-11	4.67428e-05	15	29287083	APBA2	Promoter	Open Sea
cg03381704	0.00109588	0.000197259	3.66854e-08	0.0282692	21	30565638	NCRNA00189	Promoter	Open Sea
cg03381973	-0.000863386	0.000157457	5.45703e-08	0.0420511	9	130414397	STXBP1	Body	Open Sea
cg03382805	-0.000495224	6.69412e-05	3.23098e-13	2.48975e-07	22	23905582		Intergenic	Shelf
cg03385667	-0.00103978	0.00015572	4.31268e-11	3.32329e-05	12	3979037	PARP11	Promoter	Shelf
cg03386536	-0.000109279	1.91807e-05	1.66002e-08	0.0127918	1	23861906		Intergenic	Shelf
cg03387494	-0.00127935	0.000163368	1.39039e-14	1.07141e-08	20	33263488	PIGU	Body	Shore
cg03389538	0.000626596	0.000113299	4.21256e-08	0.0324614	3	128779498	GP9	Promoter	Open Sea
cg03389720	0.000775642	0.000140322	4.28044e-08	0.0329844	16	8780048	ABAT	Promoter	Open Sea
cg03390370	-0.00128343	0.000220479	8.19023e-09	0.00631127	2	190478061		Intergenic	Open Sea
cg03390636	-0.00210545	0.00020909	1.20287e-22	9.26912e-17	15	80843452	ARNT2	Body	Open Sea
cg03392221	0.000285562	4.69827e-05	1.81147e-09	0.00139589	6	3652169		Intergenic	Open Sea
cg03394664	-0.000179188	2.95929e-05	2.07743e-09	0.00160084	21	43638169	ABCG1	Promoter	Shore
cg03395461	0.00221683	0.00030844	1.41185e-12	1.08795e-06	10	95361951	RBP4	Promoter	Shore
cg03395898	-0.00118385	0.000202776	7.41878e-09	0.0057168	14	76448011	TGFB3	Promoter	Shore
cg03403209	0.00105766	0.000125137	1.1803e-16	9.09522e-11	16	29666641		Intergenic	Open Sea
cg03408796	0.000801733	0.000134347	3.48861e-09	0.00268827	3	46274872		Intergenic	Open Sea
cg03411579	0.00138769	0.000164305	1.23902e-16	9.54768e-11	12	76552736		Intergenic	Open Sea
cg03415883	0.000878353	0.000128352	1.45035e-11	1.11762e-05	10	102279908	SEC31B	Promoter	Shore
cg03420068	-0.00109553	0.000191899	1.55487e-08	0.0119816	3	112941804	BOC	Promoter	Open Sea
cg03421399	0.000807992	0.000132208	1.48161e-09	0.0011417	15	42203407	EHD4	Body	Open Sea
cg03422256	-0.00100758	0.000119069	1.08864e-16	8.38893e-11	2	192757348		Intergenic	Open Sea
cg03423446	0.000690578	0.000101489	1.8755e-11	1.44523e-05	11	46353999	DGKZ	Promoter	Shore
cg03431738	0.000836196	0.000152505	5.46448e-08	0.0421084	21	40031295	ERG	Promoter	Shore
cg03432196	0.0010059	0.000125146	2.93836e-15	2.26425e-09	18	9643805		Intergenic	Open Sea
cg03433048	-0.0011551	0.00015997	1.1197e-12	8.62827e-07	17	4806453	CHRNE	Promoter	Shore
cg03433241	0.000788309	0.000122356	1.93026e-10	0.000148743	1	166853278		Intergenic	Island
cg03434423	-0.000628994	9.97444e-05	4.5274e-10	0.000348874	14	102785613	ZNF839	Promoter	Shore
cg03435244	0.00124566	0.000205945	2.16034e-09	0.00166472	1	245419967	KIF26B	Body	Open Sea
cg03443331	-0.000696932	0.00011085	5.08691e-10	0.000391989	2	97302668	KIAA1310	Promoter	Shore
cg03443439	0.000610372	9.96359e-05	1.35793e-09	0.0010464	8	145643553	SLC39A4	Promoter	Shore
cg03443949	0.000335414	5.73781e-05	7.10639e-09	0.00547608	11	93224622	SMCO4	Promoter	Open Sea
cg03445287	-0.00104421	0.000183087	1.6045e-08	0.012364	8	21823731	XPO7	Promoter	Open Sea
cg03445722	0.00112674	0.000109435	1.5009e-23	1.15657e-17	3	127886887	EEFSEC	Body	Open Sea
cg03445932	0.00117234	0.000188506	7.72172e-10	0.000595024	3	137942206	ARMC8	Body	Open Sea
cg03447137	0.000838317	0.000142239	5.37766e-09	0.00414394	8	61194801	CA8	Promoter	Shore
cg03452768	-0.00170978	0.000179165	1.32438e-20	1.02054e-14	17	49195799	SPAG9	Body	Shore
cg03454021	0.000602204	8.60682e-05	5.18967e-12	3.99908e-06	12	115871217		Intergenic	Open Sea
cg03457776	-0.000629624	9.26968e-05	2.03175e-11	1.56564e-05	12	7055666	PTPN6	Promoter	Shore
cg03459809	0.000532557	9.32811e-05	1.55237e-08	0.0119623	1	226013010	EPHX1	Promoter	Open Sea
cg03460756	0.00149713	0.000148004	7.91293e-23	6.09759e-17	17	45353128	ITGB3	Body	Open Sea
cg03462868	0.000921667	0.000143308	2.0739e-10	0.000159811	9	33816424	UBE2R2	Promoter	Shore
cg03463990	0.000726194	0.000125404	9.74554e-09	0.00750976	15	74534692	CCDC33	Body	Shelf
cg03463994	-0.000992783	0.000159087	6.77609e-10	0.000522156	2	189046152		Intergenic	Open Sea
cg03466326	0.000771967	0.000129063	3.21768e-09	0.00247949	1	205270559		Intergenic	Open Sea
cg03466522	0.00105057	0.000161987	1.4738e-10	0.000113569	1	16400754	FAM131C	Promoter	Shore
cg03468041	0.00111401	0.000154462	1.18821e-12	9.1562e-07	14	75688953		Intergenic	Open Sea
cg03470597	0.000475346	8.22788e-05	1.05343e-08	0.00811754	1	6627730	TAS1R1	Body	Open Sea
cg03473745	-0.000986598	0.000134655	5.33462e-13	4.11078e-07	6	6704130		Intergenic	Open Sea
cg03475216	0.000601685	9.30105e-05	1.636e-10	0.000126068	8	21670183		Intergenic	Open Sea
cg03479209	-0.00120574	0.000173179	6.54599e-12	5.04424e-06	3	58020999	FLNB	Body	Open Sea
cg03480935	-0.000576961	8.46129e-05	1.70539e-11	1.31415e-05	15	67417860	SMAD3	Promoter	Open Sea
cg03482769	0.00113074	0.000122059	1.4767e-19	1.13792e-13	19	10445593	RAVER1;ICAM3	Promoter	Island
cg03484055	0.000847571	0.000101261	2.25131e-16	1.73482e-10	9	132051564		Intergenic	Open Sea
cg03484346	0.000689531	0.000110948	7.92416e-10	0.000610624	1	203433415		Intergenic	Open Sea
cg03485126	0.000248127	4.14102e-05	3.02221e-09	0.00232887	12	55373535	TESPA1	Promoter	Open Sea
cg03485667	-0.00120152	0.000129189	1.08007e-19	8.32286e-14	16	75143200	ZNRF1	Body	Open Sea
cg03485674	-0.000413155	7.4332e-05	3.61405e-08	0.0278493	16	50347895	ADCY7	Body	Open Sea
cg03487027	0.00145327	0.000160029	6.93291e-19	5.34239e-13	10	77159055	ZNF503	Body	Island
cg03492827	0.000913071	0.000117242	1.91456e-14	1.47533e-08	7	72838601		Intergenic	Island
cg03497652	0.00103214	0.000137912	1.74946e-13	1.34811e-07	16	4751569	ANKS3	Body	Open Sea
cg03499829	0.000984324	0.000165725	4.1154e-09	0.00317127	3	197171205		Intergenic	Open Sea
cg03502211	0.00106949	9.23152e-05	5.53028e-29	4.26155e-23	6	36108112	MAPK13	Body	Open Sea
cg03507326	0.00132179	0.000220948	3.19847e-09	0.00246469	16	2801952	LOC100128788;SRRM2	Promoter	Island
cg03507336	0.000944829	0.000157424	2.85059e-09	0.00219662	11	1150298	MUC5AC	Promoter	Open Sea
cg03510269	-0.000803963	9.52149e-05	1.26054e-16	9.7135e-11	5	171864843	SH3PXD2B	Body	Open Sea
cg03510486	0.000558509	9.87979e-05	2.13047e-08	0.0164171	12	53264540		Intergenic	Shelf
cg03511862	-0.00160645	0.00021573	2.28647e-13	1.76192e-07	14	106371205		Intergenic	Open Sea
cg03513146	0.00219394	0.000167534	6.33881e-36	4.88459e-30	18	3306098		Intergenic	Open Sea
cg03514139	-0.00121512	0.000125288	3.3717e-21	2.59818e-15	7	50732341	GRB10	Body	Open Sea
cg03515040	0.000885431	0.000154052	1.24787e-08	0.00961588	12	57935396	DCTN2	Body	Open Sea
cg03518729	-0.000163235	1.80196e-05	8.37737e-19	6.45547e-13	1	235147744		Intergenic	Open Sea
cg03520290	0.000581296	0.00010097	1.18196e-08	0.00910798	14	75448311		Intergenic	Shore
cg03521737	0.000876	0.000124089	3.39406e-12	2.61541e-06	1	181159001		Intergenic	Open Sea
cg03523682	0.00107306	0.000159207	2.8633e-11	2.20641e-05	1	156371712		Intergenic	Open Sea
cg03525135	0.00149556	0.000181081	5.36282e-16	4.13251e-10	7	157343748	PTPRN2	Body	Shelf
cg03529261	-0.00112727	0.00015965	3.36101e-12	2.58995e-06	4	185209641		Intergenic	Open Sea
cg03530994	0.000705133	9.90866e-05	2.30073e-12	1.77291e-06	1	166670008		Intergenic	Open Sea
cg03531140	-0.000669697	0.000110181	1.80995e-09	0.00139472	13	74644456	KLF12	Promoter	Open Sea
cg03538474	0.000557637	8.57863e-05	1.34201e-10	0.000103413	16	84391112		Intergenic	Open Sea
cg03538499	0.00104785	0.000168531	7.79601e-10	0.000600749	1	27941694	FGR	Body	Shore
cg03538601	-0.000447541	6.33389e-05	3.24958e-12	2.50408e-06	9	134609146	RAPGEF1	Body	Open Sea
cg03538922	0.00112324	0.000201221	3.1657e-08	0.0243944	16	87737870	LOC100129637	Body	Shore
cg03540917	-0.00123652	0.000173446	2.10754e-12	1.62404e-06	4	57686587	SPINK2	Body	Shore
cg03546689	-0.000277225	3.86795e-05	1.62112e-12	1.24921e-06	7	76829143	FGL2;CCDC146	Promoter	Open Sea
cg03546806	0.00151164	0.000178245	9.40008e-17	7.24356e-11	12	114297307	RBM19	Body	Open Sea
cg03546977	0.00151226	0.000247955	1.5981e-09	0.00123147	5	78985489	CMYA5	Promoter	Open Sea
cg03547355	0.00074228	0.00011412	1.30778e-10	0.000100775	1	227003060		Intergenic	Open Sea
cg03552937	0.00100581	0.000143257	4.40642e-12	3.39552e-06	7	44795713	ZMIZ2	Promoter	Open Sea
cg03555986	0.00114395	0.000164483	6.88746e-12	5.30737e-06	1	173017917	TNFSF18	Body	Open Sea
cg03556458	0.000679937	9.85813e-05	1.01319e-11	7.80752e-06	5	135387559	TGFBI	Body	Open Sea
cg03558821	0.00122238	0.000144744	1.24644e-16	9.60486e-11	13	107152944	EFNB2	Body	Open Sea
cg03560743	-0.000554482	8.43896e-05	8.5795e-11	6.61124e-05	17	54758934		Intergenic	Open Sea
cg03564557	0.00111353	0.000172341	1.71854e-10	0.000132428	7	1594949	TMEM184A	Body	Shelf
cg03566174	-0.000787138	0.000140048	2.55693e-08	0.0197033	2	95709308	MAL	Body	Open Sea
cg03567219	0.000746492	0.000133435	2.95657e-08	0.0227829	11	8988928	TMEM9B-AS1	Body	Shelf
cg03569351	-0.000737341	0.000134485	5.47557e-08	0.042194	1	145217131	NOTCH2NL;NBPF20;NBPF9	Promoter	Open Sea
cg03570994	0.00088563	0.000134828	8.68575e-11	6.69311e-05	6	32121143	PPT2;PRRT1	Promoter	Shore
cg03573390	0.00157435	0.000273568	1.197e-08	0.00922394	16	57294639	PLLP	Body	Open Sea
cg03574306	0.00169806	0.000240917	3.66078e-12	2.82094e-06	16	85470662		Intergenic	Open Sea
cg03574344	0.0008942	0.000146066	1.39217e-09	0.00107279	22	20005240	ARVCF;TANGO2	Promoter	Shore
cg03574519	0.000588827	0.000106155	3.84846e-08	0.0296557	17	8321431		Intergenic	Open Sea
cg03578090	0.000699035	0.00011994	7.86101e-09	0.00605758	11	62574045	NXF1	Promoter	Shore
cg03582574	0.000423085	6.81293e-05	8.16187e-10	0.000628942	15	52861789	ARPP19	Promoter	Shore
cg03585950	0.000903496	0.000110989	1.34145e-15	1.0337e-09	16	57809110	KIFC3	Promoter	Open Sea
cg03592763	0.000494755	8.24154e-05	2.82774e-09	0.00217902	8	142377303	GPR20	Promoter	Open Sea
cg03592955	-0.00185909	0.000220328	1.32015e-16	1.01729e-10	10	44373919	LINC00840	Body	Open Sea
cg03595091	0.000549163	9.66247e-05	1.79518e-08	0.0138334	7	130081452	CEP41	Promoter	Shore
cg03595402	0.00148203	0.000153421	4.7474e-21	3.65828e-15	6	37480285	LOC100505530	Body	Open Sea
cg03597491	0.000497324	8.62793e-05	1.13562e-08	0.00875088	11	113945432	ZBTB16	Body	Open Sea
cg03601752	-0.000517361	7.18452e-05	1.28316e-12	9.88781e-07	19	2621851	GNG7	Promoter	Shore
cg03602233	-0.000936149	0.000116498	2.98464e-15	2.29992e-09	16	75144040	ZNRF1	Body	Open Sea
cg03602500	0.00091526	0.000134736	2.02237e-11	1.55841e-05	19	55047721	KIR3DX1	Body	Open Sea
cg03603381	0.000967174	0.000119092	1.55475e-15	1.19807e-09	15	38857474	RASGRP1	Promoter	Island
cg03605444	-0.00120332	0.000186869	1.97209e-10	0.000151966	6	137486695	IL22RA2	Promoter	Open Sea
cg03606098	-0.000528111	8.89768e-05	4.21555e-09	0.00324844	1	1690840	NADK	Body	Shore
cg03611456	-0.000176666	3.10255e-05	1.6894e-08	0.0130182	1	46986482		Intergenic	Open Sea
cg03614916	0.000684796	0.000102582	4.35701e-11	3.35745e-05	18	22007271	IMPACT	Body	Shore
cg03619256	-0.000871672	9.4418e-05	1.93751e-19	1.49302e-13	7	105515219	ATXN7L1	Body	Shore
cg03621015	0.000813221	0.000125927	1.75491e-10	0.000135231	11	67344213		Intergenic	Open Sea
cg03621163	0.000477851	7.41842e-05	1.94679e-10	0.000150017	10	27200759		Intergenic	Open Sea
cg03624366	-0.00181755	0.000159229	3.07939e-28	2.37293e-22	1	209571833		Intergenic	Open Sea
cg03624510	0.000542302	8.71707e-05	7.6263e-10	0.000587671	3	58477345	KCTD6	Promoter	Shore
cg03625952	0.000519607	8.20686e-05	3.87107e-10	0.000298299	5	159625457	FABP6	Promoter	Open Sea
cg03627372	0.00054475	9.37152e-05	8.58911e-09	0.00661864	19	4559830	SEMA6B	Promoter	Shore
cg03630015	0.00109336	0.000158136	9.05502e-12	6.97766e-06	2	219747459	WNT10A	Body	Shore
cg03630122	0.00104652	0.00015444	2.2588e-11	1.7406e-05	3	15519172	COLQ	Body	Open Sea
cg03631078	0.00103526	0.000148923	7.03811e-12	5.42346e-06	3	114290368	ZBTB20	Promoter	Open Sea
cg03634833	-0.0015413	0.00023506	9.35035e-11	7.20524e-05	7	965534	ADAP1	Body	Shore
cg03635774	-0.00101377	0.000108761	9.05237e-20	6.97562e-14	9	131400182	WDR34;MIR1268A	Body	Open Sea
cg03635787	0.00120412	0.000143199	1.66139e-16	1.28024e-10	14	77396592		Intergenic	Open Sea
[truncated: 11,662 more rows]
