# Supplementary material for: Nucleated red blood cells explain most of the association between DNA methylation and gestational age
Source: Commun Biol. 2023 Feb 27;6:224. doi: 10.1038/s42003-023-04584-w (PMC9971030; doi:10.1038/s42003-023-04584-w)
Supplement: Supplementary file 5 — Supplementary Data 3 [file 42003_2023_4584_MOESM5_ESM.xlsx]

## Sheet: B-cell
Supplementary Data 3. CpGs significantly associated with gestational age (Bonferroni adjusted p-value < 0.05) using the CellDMC model in START
CpG	Effect_size	SE	p_value	Bonferroni_p	Chromosome	Position	Gene_Illumina	Location	Island_status
cg00901198	0.0108787	0.00196702	4.21947e-08	0.0325146	1	32208222	BAI2	Body	Shore
cg02658051	0.0196111	0.00339012	1.01127e-08	0.00779268	7	35754952	LOC100506725	Promoter	Open Sea
cg02694974	-0.0293518	0.00374691	1.37408e-14	1.05885e-08	15	38794851	RASGRP1	Body	Open Sea
cg02713138	0.0103804	0.00147693	4.21078e-12	3.24477e-06	3	101546589	FAM55C;NFKBIZ	Body	Open Sea
cg02825483	-0.0176388	0.00238451	3.26432e-13	2.51544e-07	7	143580117	TCAF1	Promoter	Shelf
cg03239552	0.022553	0.00315043	1.7279e-12	1.3315e-06	12	54339653	HOXC13	Body	Shore
cg03409985	-0.0133668	0.00202328	6.8352e-11	5.26711e-05	22	24622188	GGT5	Body	Open Sea
cg03882972	-0.0137846	0.0017681	1.81255e-14	1.39672e-08	1	33687175		Intergenic	Open Sea
cg05930881	-0.0182526	0.00243266	1.53429e-13	1.18231e-07	8	11560540	GATA4	Promoter	Island
cg06419258	-0.0123369	0.00162954	9.43218e-14	7.2683e-08	1	27320103	TRNP1	Promoter	Shore
cg07633712	0.0124439	0.00207356	2.86805e-09	0.00221008	8	140819502	TRAPPC9	Body	Open Sea
cg07732644	-0.0130277	0.00208304	6.24956e-10	0.000481582	17	3378397	ASPA	Promoter	Shelf
cg07747924	-0.00719101	0.00105827	2.00358e-11	1.54393e-05	16	78233495	WWOX	Body	Open Sea
cg07921371	0.0156425	0.00200857	1.92861e-14	1.48616e-08	13	20768536	GJB2	Promoter	Shore
cg08822809	0.0232836	0.00329911	3.454e-12	2.6616e-06	7	16443265	ISPD	Body	Open Sea
cg09502507	0.0235696	0.00325622	9.95844e-13	7.67383e-07	12	40706542	LRRK2	Body	Open Sea
cg11353364	0.011596	0.00209947	4.39111e-08	0.0338372	1	4762562	AJAP1	Body	Open Sea
cg11387576	-0.0209271	0.00354216	4.95939e-09	0.00382164	9	18260848		Intergenic	Open Sea
cg11556929	-0.0103579	0.00136524	8.39362e-14	6.468e-08	2	240323605	HDAC4	Promoter	Island
cg12269544	0.0285413	0.00474611	2.66491e-09	0.00205354	20	56020512		Intergenic	Open Sea
cg12512839	0.00880175	0.00126288	6.26396e-12	4.82692e-06	14	67289658	GPHN	Body	Open Sea
cg12698737	-0.00724946	0.000984504	4.14156e-13	3.19143e-07	15	69110455	ANP32A	Body	Island
cg13492164	0.0264681	0.00397188	4.72028e-11	3.63738e-05	14	78709782		Intergenic	Open Sea
cg13527466	-0.0117642	0.00148199	6.2916e-15	4.84822e-09	12	119657575		Intergenic	Open Sea
cg13999086	0.0100908	0.00181058	3.33246e-08	0.0256795	11	47608487	FAM180B	Body	Shelf
cg14304264	0.0235313	0.00365028	1.89242e-10	0.000145827	15	94897976	MCTP2	Promoter	Open Sea
cg14664464	-0.0112529	0.00147328	5.79408e-14	4.46484e-08	7	156685988	LMBR1	Promoter	Island
cg15985400	-0.0190665	0.00273862	6.58883e-12	5.07726e-06	11	76091674	PRKRIR	Body	Island
cg15991644	-0.0330903	0.00572296	1.02739e-08	0.00791696	16	75499696	TMEM170A	Promoter	Shore
cg16043357	-0.018799	0.00296691	3.7682e-10	0.000290372	10	118897904	VAX1	Promoter	Island
cg16883488	0.00965599	0.00135507	2.16647e-12	1.66945e-06	1	43427674	SLC2A1-AS1	Body	Shelf
cg16955889	-0.0146209	0.00230489	3.60344e-10	0.000277676	3	181445647	SOX2OT	Body	Shore
cg17445840	0.00779107	0.00101969	5.68402e-14	4.38003e-08	3	101546486	FAM55C;NFKBIZ	Body	Open Sea
cg17509561	-0.0123647	0.0019797	6.58102e-10	0.000507124	8	19419126	CSGALNACT1	Promoter	Open Sea
cg17787321	0.0239186	0.00396452	2.37327e-09	0.00182881	3	127568127		Intergenic	Open Sea
cg18746686	-0.0118404	0.00177949	5.03706e-11	3.88149e-05	3	31871707	OSBPL10	Body	Open Sea
cg19005246	0.0127207	0.00207794	1.39697e-09	0.00107649	1	211859183		Intergenic	Open Sea
cg19221251	0.0193656	0.00294941	8.86668e-11	6.83254e-05	7	104653679	KMT2E-AS1;KMT2E	Promoter	Island
cg19284306	0.0134316	0.00220839	1.77283e-09	0.00136612	1	56610944		Intergenic	Open Sea
cg19711879	0.0272959	0.00491886	3.80551e-08	0.0293247	4	2736028		Intergenic	Shelf
cg19917496	0.0158969	0.0027733	1.36573e-08	0.0105241	10	3457368		Intergenic	Open Sea
cg20274380	0.0142826	0.00220618	1.59153e-10	0.000122641	7	24636704	MPP6	Promoter	Open Sea
cg20741150	0.0227504	0.00324273	4.5849e-12	3.53306e-06	10	18790372	CACNB2	Body	Open Sea
cg20768004	0.01999	0.00267806	2.02537e-13	1.56072e-07	6	43100174	PTK7	Body	Open Sea
cg20784883	-0.0122602	0.001788	1.33067e-11	1.02539e-05	10	125087061		Intergenic	Open Sea
cg21151784	-0.018342	0.00240275	5.97402e-14	4.6035e-08	10	121249170		Intergenic	Open Sea
cg21613549	0.00872893	0.00135449	1.91614e-10	0.000147655	13	111936071	ARHGEF7	Body	Shore
cg22701520	0.0103384	0.00179854	1.2461e-08	0.0096023	16	17871025		Intergenic	Open Sea
cg22875749	-0.0170633	0.00285451	3.29602e-09	0.00253987	7	23571782	TRA2A	Promoter	Island
cg23960921	-0.0116811	0.00176662	6.59267e-11	5.08022e-05	18	53834707		Intergenic	Open Sea
cg25388715	0.00962742	0.00170774	2.3287e-08	0.0179446	10	115468942	CASP7	Body	Open Sea
cg26065802	0.0114535	0.00183204	6.34229e-10	0.000488728	3	101546384	NXPE3;NFKBIZ	Body	Open Sea
cg26949883	-0.0132336	0.00189494	5.69815e-12	4.39091e-06	13	53029094	CKAP2	Promoter	Shore

## Sheet: CD4+ T-cell
Supplementary Data 3. CpGs significantly associated with gestational age (Bonferroni adjusted p-value < 0.05) using the CellDMC model in START
CpG	Effect_size	SE	p_value	Bonferroni_p	Chromosome	Position	Gene_Illumina	Location	Island_status
cg00037187	0.00466396	0.000830904	2.66937e-08	0.0205698	12	6713881	CHD4	Body	Shore
cg00453602	-0.00649896	0.00110988	6.72693e-09	0.00518368	1	16393371	FAM131C	Body	Open Sea
cg00573148	-0.00721793	0.00074649	4.44177e-21	3.42277e-15	3	99686770	FILIP1L;MIR548G;CMSS1	Promoter	Open Sea
cg00771346	0.0090679	0.00164578	4.72925e-08	0.0364429	3	69230212	FRMD4B	Body	Open Sea
cg02075970	0.00492191	0.000781365	4.73991e-10	0.000365251	22	39627281	PDGFB	Body	Shore
cg02132037	0.00946878	0.00167144	1.99541e-08	0.0153764	5	172572867	BNIP1	Body	Open Sea
cg02332936	-0.00960925	0.00173613	4.1195e-08	0.0317443	9	115140584		Intergenic	Shore
cg02544829	0.00682562	0.00120998	2.28242e-08	0.017588	8	95385408	RAD54B	Body	Open Sea
cg02641770	0.00764749	0.00122556	6.81584e-10	0.000525219	8	1500789	DLGAP2	Body	Shore
cg02722713	0.00554853	0.000924685	2.88107e-09	0.00222012	1	14550448		Intergenic	Open Sea
cg02814719	-0.00727267	0.00114065	2.94398e-10	0.000226859	22	24200184	SLC2A11	Promoter	Island
cg02825483	0.00507009	0.000912568	3.66904e-08	0.0282731	7	143580117	TCAF1	Promoter	Shelf
cg02971793	0.00214286	0.00039154	5.78738e-08	0.0445968	7	23222205	NUPL2	Body	Shore
cg04149804	0.00494126	0.000539353	3.5715e-19	2.75214e-13	5	150713463	SLC36A2	Body	Open Sea
cg04374015	0.0165921	0.00237522	5.62855e-12	4.33728e-06	10	1218763		Intergenic	Shore
cg04554001	-0.00432425	0.000697451	8.69701e-10	0.00067018	20	19532743	SLC24A3	Body	Open Sea
cg04562776	0.0111803	0.00181149	1.03205e-09	0.000795286	6	53211284	ELOVL5	Promoter	Shore
cg04665124	0.0196811	0.00169424	4.14562e-29	3.19455e-23	12	130604404		Intergenic	Open Sea
cg05240712	-0.00634961	0.000641415	5.71459e-22	4.40358e-16	2	241533389	CAPN10	Body	Shelf
cg05725930	0.0167106	0.00209837	5.19226e-15	4.00108e-09	21	35799743		Intergenic	Open Sea
cg05930881	0.00532097	0.000930992	1.5019e-08	0.0115734	8	11560540	GATA4	Promoter	Island
cg05969363	0.00483261	0.000800514	2.32117e-09	0.00178866	4	160430309		Intergenic	Open Sea
cg06162116	0.00451169	0.000646107	5.72828e-12	4.41413e-06	5	88042517	MEF2C	Body	Open Sea
cg06419258	0.00351518	0.000623634	2.34077e-08	0.0180376	1	27320103	TRNP1	Promoter	Shore
cg07452442	0.00961477	0.000773873	9.45519e-33	7.28604e-27	19	17182186	HAUS8	Body	Shelf
cg08035069	-0.00490795	0.000626276	1.34259e-14	1.03458e-08	7	149168342		Intergenic	Shelf
cg08192337	0.00736717	0.000621775	3.87979e-30	2.98971e-24	12	124982002	NCOR2	Promoter	Open Sea
cg08212756	0.0086574	0.000802187	1.41659e-25	1.0916e-19	19	2601407	GNG7	Promoter	Open Sea
cg08732594	0.0113063	0.00197098	1.33309e-08	0.0102726	17	78582389	RPTOR	Body	Open Sea
cg08781069	0.00550871	0.00091846	2.92728e-09	0.00225572	10	100371255	HPSE2	Body	Open Sea
cg08822809	-0.00699089	0.00126259	4.07252e-08	0.0313822	7	16443265	ISPD	Body	Open Sea
cg09252970	0.00712377	0.000773382	2.34318e-19	1.80562e-13	15	78916632		Intergenic	Shelf
cg09612502	-0.00870738	0.00141418	1.12828e-09	0.00086944	16	85584896		Intergenic	Shelf
cg09613281	0.00654661	0.000651287	1.4401e-22	1.10972e-16	2	9227279		Intergenic	Open Sea
cg09763095	0.0104671	0.00159644	9.41568e-11	7.25559e-05	4	102177107	PPP3CA	Body	Open Sea
cg10043665	-0.00554134	0.000992092	3.11275e-08	0.0239864	21	31874552	KRTAP19-5	Promoter	Open Sea
cg10529812	-0.00237797	0.000307779	3.03834e-14	2.3413e-08	17	80350324	C17orf101	Body	Island
cg10781263	-0.00352949	0.0005845	2.29936e-09	0.00177186	13	48507944	LINC00562	Promoter	Open Sea
cg11064678	0.00253829	0.000454599	3.14643e-08	0.0242459	6	1318856		Intergenic	Shore
cg11244672	0.00632967	0.00107971	6.46592e-09	0.00498255	19	19639970	YJEFN3	Body	Island
cg11556929	0.00291985	0.000522486	3.06345e-08	0.0236065	2	240323605	HDAC4	Promoter	Island
cg12237719	0.00501933	0.000842812	3.75626e-09	0.00289452	15	52325853	MAPK6	Promoter	Open Sea
cg12362444	0.00382866	0.000633293	2.20345e-09	0.00169794	16	83920174		Intergenic	Open Sea
cg12374003	-0.00596287	0.000571996	4.61762e-24	3.55827e-18	5	141380315	GNPDA1	Body	Open Sea
cg12410310	0.0098683	0.00169781	8.63161e-09	0.00665139	11	63275838	LGALS12	Promoter	Open Sea
cg13362028	-0.0168947	0.00302552	3.13794e-08	0.0241805	2	5689033		Intergenic	Open Sea
cg13642974	0.0163357	0.00181853	1.59686e-18	1.23052e-12	11	92971808		Intergenic	Open Sea
cg13980392	0.00548756	0.000974844	2.44035e-08	0.018805	9	132123345		Intergenic	Open Sea
cg13996386	-0.00980933	0.00121781	2.60069e-15	2.00405e-09	2	174150974		Intergenic	Open Sea
cg14098470	0.00437541	0.00062942	7.07586e-12	5.45256e-06	6	29573253	GABBR1	Body	Open Sea
cg14199455	0.00501993	0.000775598	1.60734e-10	0.000123859	9	127630854	ARPC5L	Promoter	Shore
cg14584177	0.00995572	0.00174051	1.46296e-08	0.0112734	6	29395103	OR11A1	Intergenic	Open Sea
cg14664464	0.00319549	0.000563834	1.9689e-08	0.0151721	7	156685988	LMBR1	Promoter	Island
cg14854316	-0.00667742	0.00114175	7.01038e-09	0.0054021	1	48225077		Intergenic	Open Sea
cg15055187	0.00383653	0.000658654	8.03492e-09	0.0061916	6	30633386	DHX16	Body	Open Sea
cg15584606	-0.00814488	0.000926952	8.05523e-18	6.20725e-12	10	8302831		Intergenic	Open Sea
cg15966124	0.00816627	0.00137465	4.0984e-09	0.00315817	22	31488420	SMTN	Body	Open Sea
cg15985400	0.00601667	0.00104809	1.30118e-08	0.0100267	11	76091674	PRKRIR	Body	Island
cg16043357	0.0062849	0.00113545	4.11354e-08	0.0316984	10	118897904	VAX1	Promoter	Island
cg16196021	0.00594296	0.000796921	2.12848e-13	1.64018e-07	4	39366757	RFC1	Body	Shore
cg16250178	0.00996053	0.00155819	2.65636e-10	0.000204695	22	46253485		Intergenic	Open Sea
cg16457280	0.00376987	0.000617392	1.53481e-09	0.0011827	7	23532929		Intergenic	Shelf
cg16597412	-0.00834963	0.00127376	9.50273e-11	7.32267e-05	2	3816949		Intergenic	Open Sea
cg16865890	0.00788367	0.00105411	1.8245e-13	1.40593e-07	17	77669201		Intergenic	Open Sea
cg16883488	-0.00289578	0.000518595	3.141e-08	0.0242041	1	43427674	SLC2A1-AS1	Body	Shelf
cg17058383	0.00611954	0.00101284	2.25245e-09	0.00173571	13	113624866	MCF2L	Body	Shore
cg17138030	0.00527993	0.000724372	6.99424e-13	5.38966e-07	11	119660621		Intergenic	Open Sea
cg17144269	0.0161257	0.00269093	3.01761e-09	0.00232533	6	169423797		Intergenic	Shore
cg17208346	-0.00496205	0.000761673	1.22916e-10	9.47175e-05	17	51400606		Intergenic	Open Sea
cg17669433	0.0116195	0.00156628	2.80639e-13	2.16256e-07	1	93594340	MTF2	Body	Open Sea
cg17726547	0.00724067	0.000600992	4.943e-31	3.80901e-25	10	106239751	LOC101927523	Body	Open Sea
cg17832767	0.00597009	0.000642699	1.20652e-19	9.29726e-14	5	52968225	NDUFS4	Body	Open Sea
cg18131078	0.00061847	9.74727e-05	3.56697e-10	0.000274865	14	23451622	AJUBA	Promoter	Island
cg18207308	0.0101315	0.000828717	7.71896e-32	5.94812e-26	7	2018435	MAD1L1	Body	Shore
cg18229710	-0.00678491	0.000933656	8.15316e-13	6.28271e-07	2	120126325	DBI	Body	Shore
cg18254134	0.00375749	0.000681713	4.67614e-08	0.0360337	3	94226336		Intergenic	Open Sea
cg19267953	-0.00740297	0.000882243	1.9267e-16	1.48469e-10	14	52338834	GNG2	Promoter	Open Sea
cg19344103	-0.0130228	0.0013521	6.19001e-21	4.76994e-15	6	108583071	SNX3	Promoter	Shore
cg19509125	-0.00671342	0.00107912	7.64531e-10	0.000589137	4	87343777	MAPK10	Promoter	Open Sea
cg20741150	-0.00731451	0.00124101	5.3817e-09	0.00414707	10	18790372	CACNB2	Body	Open Sea
cg21491235	-0.00727074	0.000944218	3.67587e-14	2.83258e-08	12	69036763	RAP1B	Promoter	Open Sea
cg21885237	0.0067159	0.00109788	1.43612e-09	0.00110666	20	20527298	RALGAPA2	Body	Open Sea
cg22276227	0.00754167	0.000974055	2.69488e-14	2.07663e-08	17	18082735	MYO15A	Body	Shelf
cg22771852	-0.0187864	0.00266146	3.42741e-12	2.64112e-06	7	38065359		Intergenic	Open Sea
cg22814023	0.00638227	0.000993756	2.20153e-10	0.000169647	6	29556225	OR2H2	Intergenic	Open Sea
cg23256829	0.00919894	0.000849056	9.45224e-26	7.28377e-20	10	134229731	PWWP2B	Body	Open Sea
cg23310593	0.00485638	0.00084759	1.38505e-08	0.010673	14	77237968	VASH1	Body	Open Sea
cg23973899	0.00486554	0.000682741	2.15643e-12	1.66171e-06	10	31130953		Intergenic	Open Sea
cg24087924	-0.00580871	0.000992595	6.86513e-09	0.00529017	15	63630808	CA12	Body	Open Sea
cg24190377	-0.00135104	0.000240844	2.72209e-08	0.020976	17	80350294	C17orf101	Body	Island
cg24268894	0.00881234	0.00130951	3.08006e-11	2.37345e-05	3	194803994	XXYLT1	Body	Open Sea
cg24788019	-0.00152083	0.000264616	1.25271e-08	0.00965318	15	33486924	FMN1	Promoter	Island
cg24869241	0.00132771	0.000227993	8.09759e-09	0.00623989	6	80816217	BCKDHB	Promoter	Island
cg25479656	0.00635787	0.00103937	1.43737e-09	0.00110761	10	120872642	FAM45A;FAM45B	Body	Open Sea
cg25959752	-0.00841141	0.00118418	2.53031e-12	1.94982e-06	14	95950079		Intergenic	Open Sea
cg26503618	-0.00715415	0.000617515	5.68235e-29	4.37874e-23	13	21802344		Intergenic	Open Sea
cg26600826	0.0190067	0.00182953	6.45534e-24	4.97439e-18	11	56381677	OR5M1;OR8U8	Promoter	Open Sea
cg26790901	-0.00711154	0.000778154	4.31794e-19	3.32735e-13	5	133050033		Intergenic	Open Sea
cg26874693	-0.0016663	0.000246414	2.48608e-11	1.91574e-05	12	111618936	CUX2	Body	Open Sea
cg26886063	0.00965239	0.00155855	9.06821e-10	0.000698783	16	66737705		Intergenic	Open Sea
cg26886257	-0.00826785	0.00120242	1.17228e-11	9.03339e-06	20	44471806	SNX21;ACOT8	Body	Shelf
cg26886798	-0.0101498	0.0015543	1.11399e-10	8.58426e-05	3	88205735	C3orf38	Body	Open Sea
cg26949883	0.00418059	0.000725204	1.13433e-08	0.00874101	13	53029094	CKAP2	Promoter	Shore

## Sheet: CD8+ T-cell
Supplementary Data 3. CpGs significantly associated with gestational age (Bonferroni adjusted p-value < 0.05) using the CellDMC model in START
CpG	Effect_size	SE	p_value	Bonferroni_p	Chromosome	Position	Gene_Illumina	Location	Island_status
cg00573148	0.0105423	0.00144181	5.95918e-13	4.59206e-07	3	99686770	FILIP1L;MIR548G;CMSS1	Promoter	Open Sea
cg01919369	0.0125394	0.00203181	1.03412e-09	0.000796876	8	73975908		Intergenic	Open Sea
cg04554001	0.00734619	0.00134709	6.43653e-08	0.049599	20	19532743	SLC24A3	Body	Open Sea
cg04665124	-0.0259638	0.00327233	6.47019e-15	4.98584e-09	12	130604404		Intergenic	Open Sea
cg05240712	0.00851242	0.00123886	1.21033e-11	9.32664e-06	2	241533389	CAPN10	Body	Shelf
cg06522233	0.0121416	0.00195631	8.37003e-10	0.000644983	22	19195957	CLTCL1	Body	Open Sea
cg07452442	-0.0115277	0.00149469	3.36272e-14	2.59126e-08	19	17182186	HAUS8	Body	Shelf
cg08035069	0.00750705	0.00120962	8.38235e-10	0.000645932	7	149168342		Intergenic	Shelf
cg08192337	-0.00902312	0.00120092	1.42495e-13	1.09805e-07	12	124982002	NCOR2	Promoter	Open Sea
cg08212756	-0.0125769	0.00154938	1.61438e-15	1.24402e-09	19	2601407	GNG7	Promoter	Open Sea
cg09004661	-0.00120288	0.000203426	4.81447e-09	0.00370996	12	131707099		Intergenic	Open Sea
cg09252970	-0.0106446	0.00149375	2.16178e-12	1.66584e-06	15	78916632		Intergenic	Shelf
cg09613281	-0.00688471	0.00125793	5.78196e-08	0.044555	2	9227279		Intergenic	Open Sea
cg12374003	0.00691381	0.00110478	6.10122e-10	0.000470151	5	141380315	GNPDA1	Body	Open Sea
cg13642974	-0.0197833	0.0035124	2.39654e-08	0.0184674	11	92971808		Intergenic	Open Sea
cg14199455	-0.00939881	0.00149803	5.52893e-10	0.000426052	9	127630854	ARPC5L	Promoter	Shore
cg14451828	-0.0172344	0.00310557	3.79987e-08	0.0292813	11	94373920		Intergenic	Open Sea
cg15584606	0.0100119	0.00179036	3.00036e-08	0.0231203	10	8302831		Intergenic	Open Sea
cg17726547	-0.00904845	0.00116078	1.82794e-14	1.40859e-08	10	106239751	LOC101927523	Body	Open Sea
cg17832767	-0.00905253	0.00124134	6.82142e-13	5.25649e-07	5	52968225	NDUFS4	Body	Open Sea
cg18207308	-0.0126581	0.00160062	7.87145e-15	6.06563e-09	7	2018435	MAD1L1	Body	Shore
cg19344103	0.0193688	0.00261152	2.84384e-13	2.19142e-07	6	108583071	SNX3	Promoter	Shore
cg20402988	0.0196172	0.00353573	3.82605e-08	0.029483	1	95058623		Intergenic	Open Sea
cg21491235	0.0114473	0.00182371	5.43359e-10	0.000418705	12	69036763	RAP1B	Promoter	Open Sea
cg22276227	-0.0109751	0.00188134	7.63476e-09	0.00588324	17	18082735	MYO15A	Body	Shelf
cg23256829	-0.0112978	0.00163991	1.07272e-11	8.26622e-06	10	134229731	PWWP2B	Body	Open Sea
cg25556346	-0.00100424	0.000174937	1.30166e-08	0.0100304	1	24285721	PNRC2	Promoter	Shore
cg26503618	0.00870567	0.0011927	6.51362e-13	5.0193e-07	13	21802344		Intergenic	Open Sea
cg26600826	-0.0254773	0.00353365	1.21303e-12	9.34742e-07	11	56381677	OR5M1;OR8U8	Promoter	Open Sea
cg26731143	-0.00451012	0.000768482	6.22778e-09	0.00479904	1	42357199	HIVEP3	Promoter	Open Sea
cg26886257	0.0150075	0.00232242	1.71536e-10	0.000132183	20	44471806	SNX21;ACOT8	Body	Shelf

## Sheet: Granulocyte
Supplementary Data 3. CpGs significantly associated with gestational age (Bonferroni adjusted p-value < 0.05) using the CellDMC model in START
CpG	Effect_size	SE	p_value	Bonferroni_p	Chromosome	Position	Gene_Illumina	Location	Island_status
cg00052692	-0.00637041	0.00115287	4.33364e-08	0.0333944	12	122442863		Intergenic	Open Sea
cg00126638	0.00472352	0.000807219	6.88292e-09	0.00530388	6	29795583	HLA-G	Promoter	Island
cg00406098	-0.00650116	0.000999556	1.315e-10	0.000101332	13	40716180		Intergenic	Open Sea
cg00496251	0.00295568	0.000501957	5.56248e-09	0.00428637	17	76025270	TNRC6C	Promoter	Open Sea
cg00504885	-0.0018042	0.000312683	1.10022e-08	0.00847817	2	8692886		Intergenic	Open Sea
cg00791181	-0.00351114	0.000639617	5.28702e-08	0.040741	3	114569943	ZBTB20	Promoter	Open Sea
cg00886476	-0.00115635	0.000151896	6.95715e-14	5.36109e-08	12	10086343	CLEC2A	Promoter	Open Sea
cg00921839	-0.0106125	0.0017883	4.24961e-09	0.00327469	1	11467299		Intergenic	Open Sea
cg01154283	-0.00477113	0.0006674	1.84946e-12	1.42517e-06	2	36603543	CRIM1	Body	Open Sea
cg01573019	0.00125384	0.000224021	2.92036e-08	0.0225039	2	227034744	LOC646736	Body	Open Sea
cg01894038	-0.00361821	0.000620725	7.84262e-09	0.00604341	11	77741873		Intergenic	Open Sea
cg02001279	-0.00546065	0.000612145	2.68018e-18	2.06531e-12	19	940967	ARID3A	Body	Island
cg02017450	-0.00929079	0.00151771	1.39858e-09	0.00107772	10	10631670		Intergenic	Open Sea
cg02294563	-0.00650282	0.00100245	1.46571e-10	0.000112945	5	157195280		Intergenic	Open Sea
cg02306236	-0.00543924	0.000783239	7.41301e-12	5.71236e-06	12	123570372	PITPNM2	Promoter	Open Sea
cg02522196	0.00152019	0.000202553	1.51258e-13	1.16557e-07	12	44226393		Intergenic	Shelf
cg02637282	-0.00617188	0.00107355	1.24016e-08	0.00955653	12	98768240		Intergenic	Open Sea
cg02658051	-0.00383418	0.000407052	3.93609e-20	3.0331e-14	7	35754952	LOC100506725	Promoter	Open Sea
cg02694974	-0.00315523	0.000449892	4.66366e-12	3.59375e-06	15	38794851	RASGRP1	Body	Open Sea
cg02713138	0.00109267	0.000177335	1.09842e-09	0.00084643	3	101546589	FAM55C;NFKBIZ	Body	Open Sea
cg02825483	0.00289147	0.000286309	9.35636e-23	7.20988e-17	7	143580117	TCAF1	Promoter	Shelf
cg02901136	-0.00467037	0.000853431	5.80084e-08	0.0447005	1	153348305	S100A12	Promoter	Open Sea
cg03189652	-0.00137928	0.000247593	3.37838e-08	0.0260333	2	209224422	PTH2R	Promoter	Shore
cg03229491	-0.005805	0.000980768	4.65573e-09	0.00358764	9	117498026		Intergenic	Open Sea
cg03239552	0.00232306	0.000378273	1.24229e-09	0.000957293	12	54339653	HOXC13	Body	Shore
cg03245099	-0.00763872	0.00106842	1.84052e-12	1.41828e-06	1	28201862	THEMIS2	Body	Shelf
cg03346806	-0.00158101	0.000273257	1.00535e-08	0.00774705	8	119157879		Intergenic	Open Sea
cg03406367	-0.0018092	0.000256335	3.44387e-12	2.6538e-06	12	124948068	NCOR2	Body	Shelf
cg03407666	0.00125674	0.000204555	1.22344e-09	0.000942766	7	135242461	NUP205	Promoter	Open Sea
cg03510269	-0.00322745	0.000474084	1.84227e-11	1.41963e-05	5	171864843	SH3PXD2B	Body	Open Sea
cg03521085	-0.00174778	0.000301143	9.06522e-09	0.00698553	4	1219008	CTBP1	Body	Island
cg03882972	-0.00142372	0.000212296	3.58301e-11	2.76102e-05	1	33687175		Intergenic	Open Sea
cg03902642	0.00150669	0.00027082	3.51807e-08	0.0271097	1	156023370	ROBLD3;UBQLN4	Promoter	Island
cg04347477	-0.00563567	0.00096725	7.95723e-09	0.00613173	12	125002007	NCOR2	Promoter	Island
cg04607100	0.00193473	0.000292698	6.68368e-11	5.15035e-05	1	15850698	CASP9	Promoter	Island
cg04730825	-0.00503936	0.000805332	6.12347e-10	0.000471866	16	16116191	ABCC1	Body	Open Sea
cg05160449	-0.00458798	0.000813941	2.33907e-08	0.0180245	21	43580161		Intergenic	Open Sea
cg05630470	-0.00141931	0.000228566	8.204e-10	0.000632189	12	48882904	C12orf54	Body	Open Sea
cg05736779	-0.00171198	0.000312446	5.58866e-08	0.0430655	2	11754627	GREB1	Body	Shelf
cg05930881	0.00308084	0.000292089	1.45462e-24	1.12091e-18	8	11560540	GATA4	Promoter	Island
cg06063190	-0.00452226	0.000779986	9.38119e-09	0.00722901	10	55163525		Intergenic	Open Sea
cg06233873	-0.00738279	0.00102935	1.57371e-12	1.21268e-06	5	137641727	CDC25C	Body	Open Sea
cg06419258	0.00199811	0.000195659	3.31626e-23	2.55547e-17	1	27320103	TRNP1	Promoter	Shore
cg06905720	-0.0061472	0.00105019	6.81074e-09	0.00524826	4	145512579		Intergenic	Open Sea
cg07319811	-0.00430747	0.000703399	1.38009e-09	0.00106348	1	156896259	LRRC71	Body	Shore
cg07328569	-0.00286869	0.000471029	1.68787e-09	0.00130065	1	61524438		Intergenic	Open Sea
cg07624582	-0.00791602	0.00126058	5.34394e-10	0.000411796	9	14271314	NFIB	Body	Open Sea
cg07633712	-0.00170089	0.000248973	1.57359e-11	1.21258e-05	8	140819502	TRAPPC9	Body	Open Sea
cg07790066	-0.00437395	0.000694545	4.78527e-10	0.000368746	5	142249731	ARHGAP26-AS1;ARHGAP26	Promoter	Open Sea
cg07921371	0.00173076	0.000241169	1.52782e-12	1.17731e-06	13	20768536	GJB2	Promoter	Shore
cg08822809	-0.00385645	0.000396124	2.47034e-21	1.90361e-15	7	16443265	ISPD	Body	Open Sea
cg09004661	0.000247336	3.30441e-05	1.74727e-13	1.34642e-07	12	131707099		Intergenic	Open Sea
cg09502507	-0.00390474	0.000390975	2.58786e-22	1.99417e-16	12	40706542	LRRK2	Body	Open Sea
cg10143064	-0.00431745	0.000778996	3.95361e-08	0.030466	17	72804065	TMEM104	Body	Open Sea
cg10349616	0.00527644	0.000875008	2.41601e-09	0.00186174	17	77167532	RBFOX3	Promoter	Open Sea
cg10682154	0.000900949	0.000135853	5.80793e-11	4.47551e-05	6	134561914	SGK1	Body	Open Sea
cg11101345	-0.00519855	0.000946367	5.18024e-08	0.0399182	2	159986646	TANC1	Body	Open Sea
cg11430223	-0.00288582	0.000467224	1.00349e-09	0.000773276	13	42232607	VWA8	Body	Open Sea
cg11556929	0.00165073	0.000163924	1.21963e-22	9.39828e-17	2	240323605	HDAC4	Promoter	Island
cg11646706	-0.00708224	0.0011965	4.64796e-09	0.00358165	3	58514483	ACOX2	Body	Open Sea
cg11932158	-0.0083921	0.00104509	3.14084e-15	2.42029e-09	3	155422129	PLCH1	Promoter	Open Sea
cg12512839	-0.00145674	0.000151634	7.68029e-21	5.91832e-15	14	67289658	GPHN	Body	Open Sea
cg12698737	0.00114655	0.000118209	3.40231e-21	2.62177e-15	15	69110455	ANP32A	Body	Island
cg12713583	-0.00801752	0.00115223	6.76054e-12	5.20958e-06	19	940724	ARID3A	Body	Island
cg13245626	-0.00949101	0.0012721	2.07611e-13	1.59982e-07	4	75558301		Intergenic	Open Sea
cg13492164	-0.00342594	0.000476904	1.45397e-12	1.12041e-06	14	78709782		Intergenic	Open Sea
cg13527466	-0.00121597	0.000177943	1.55441e-11	1.19781e-05	12	119657575		Intergenic	Open Sea
cg13608623	-0.00552849	0.000855575	1.71863e-10	0.000132435	1	164600102	PBX1	Body	Open Sea
cg13716585	0.000815728	0.000126894	2.11959e-10	0.000163332	14	22917809		Intergenic	Open Sea
cg13795063	0.000615974	9.65455e-05	2.86716e-10	0.00022094	17	38482555	RARA	Promoter	Open Sea
cg13924996	-0.00352956	0.000615573	1.35293e-08	0.0104255	11	67053829	ADRBK1	Body	Shore
cg13999086	-0.00144617	0.000217397	5.08996e-11	3.92225e-05	11	47608487	FAM180B	Body	Shelf
cg14304264	-0.00362374	0.000438289	5.0498e-16	3.8913e-10	15	94897976	MCTP2	Promoter	Open Sea
cg14347274	-0.0059617	0.00101432	5.92279e-09	0.00456402	12	66459516		Intergenic	Open Sea
cg14664464	0.0018178	0.000176897	1.84049e-23	1.41825e-17	7	156685988	LMBR1	Promoter	Island
cg15393909	0.00136913	0.000180367	8.16082e-14	6.28861e-08	3	111852242	GCSAM	Promoter	Open Sea
cg15985400	0.00291381	0.000328826	4.3709e-18	3.36816e-12	11	76091674	PRKRIR	Body	Island
cg16015397	-0.00697407	0.00102718	2.07773e-11	1.60107e-05	21	46331472	ITGB2	Promoter	Open Sea
cg16043357	0.00335168	0.000356237	4.32213e-20	3.33057e-14	10	118897904	VAX1	Promoter	Island
cg16103712	-0.00642702	0.0011193	1.29115e-08	0.00994944	8	99023869	MATN2	Body	Open Sea
cg16263499	-0.00462615	0.00082982	3.30184e-08	0.0254435	18	42406631	SETBP1	Body	Open Sea
cg16883488	-0.00147628	0.000162704	7.49604e-19	5.77634e-13	1	43427674	SLC2A1-AS1	Body	Shelf
cg16955889	0.00209541	0.000276749	9.381e-14	7.22887e-08	3	181445647	SOX2OT	Body	Shore
cg17087916	-0.00402577	0.000706245	1.63614e-08	0.0126079	11	60771862	CD6	Body	Shelf
cg17445840	0.000812614	0.000122434	5.61094e-11	4.32371e-05	3	101546486	FAM55C;NFKBIZ	Body	Open Sea
cg17458390	0.00203789	0.000359618	1.97572e-08	0.0152246	10	63752709	ARID5B	Body	Open Sea
cg17509561	-0.00145853	0.000237703	1.28284e-09	0.000988542	8	19419126	CSGALNACT1	Promoter	Open Sea
cg17747781	-0.0049142	0.000897924	5.78899e-08	0.0446091	8	143383498	TSNARE1	Body	Open Sea
cg17787321	-0.00347452	0.00047602	6.51614e-13	5.02124e-07	3	127568127		Intergenic	Open Sea
cg17929645	0.00185738	0.000311613	3.64623e-09	0.00280974	1	245082179		Intergenic	Open Sea
cg18183624	0.00945645	0.00151904	7.45863e-10	0.000574752	17	47076904	IGF2BP1	Body	Shore
cg18254053	-0.00442196	0.000760996	8.71184e-09	0.00671322	1	202715885	KDM5B	Body	Open Sea
cg18598117	-0.00629298	0.000891552	3.4327e-12	2.64519e-06	19	941126	ARID3A	Body	Island
cg18623216	-0.00671626	0.00102154	8.38656e-11	6.46256e-05	3	155421970	PLCH1	Promoter	Open Sea
cg18746686	-0.0012759	0.000213664	3.41784e-09	0.00263374	3	31871707	OSBPL10	Body	Open Sea
cg18897025	-0.00498472	0.00089449	3.34221e-08	0.0257546	5	110413671	TSLP	Body	Open Sea
cg19005246	-0.00136817	0.000249499	5.45629e-08	0.0420454	1	211859183		Intergenic	Open Sea
cg19039268	0.00139218	0.000242705	1.33494e-08	0.0102869	3	63638450	SNTN	Intergenic	Open Sea
cg19221251	0.00200552	0.000354136	2.01698e-08	0.0155426	7	104653679	KMT2E-AS1;KMT2E	Promoter	Island
cg19274030	-0.00611393	0.00106006	1.11596e-08	0.00859944	3	98489745	ST3GAL6	Promoter	Open Sea
cg19284306	-0.00177326	0.000265162	4.05035e-11	3.12115e-05	1	56610944		Intergenic	Open Sea
cg20068209	-0.00502625	0.000907056	3.97656e-08	0.0306428	6	75988568	TMEM30A	Body	Open Sea
cg20076442	-0.00667278	0.000958366	6.56394e-12	5.05808e-06	8	72745197		Intergenic	Open Sea
cg20692337	-0.00165067	0.000274636	2.71653e-09	0.00209332	10	31191938	ZNF438	Promoter	Open Sea
cg20741150	-0.00378989	0.000389355	2.50779e-21	1.93247e-15	10	18790372	CACNB2	Body	Open Sea
cg20782117	-0.00478136	0.000738567	1.59215e-10	0.000122689	7	95865631	SLC25A13	Body	Open Sea
cg21151784	0.00289987	0.000288498	1.44249e-22	1.11156e-16	10	121249170		Intergenic	Open Sea
cg21262198	-0.00720924	0.000978463	4.01604e-13	3.09471e-07	3	155422159	PLCH1	Promoter	Open Sea
cg21363233	-0.00665287	0.000900603	3.50619e-13	2.70182e-07	12	76178654		Intergenic	Open Sea
cg21613549	-0.00144381	0.000162633	3.81821e-18	2.94226e-12	13	111936071	ARHGEF7	Body	Shore
cg21732535	-0.00167072	0.000305362	5.83794e-08	0.0449863	2	209224280	PTH2R	Promoter	Shore
cg21926626	-0.00615129	0.000994126	9.38057e-10	0.000722854	8	143382226	TSNARE1	Body	Shelf
cg21936292	-0.00576884	0.00101791	1.97017e-08	0.0151818	6	126038744	LOC643623	Body	Open Sea
cg22198812	-0.00327364	0.000444506	4.10974e-13	3.16691e-07	11	93519778	MED17	Body	Shore
cg22701520	-0.0015441	0.000215951	1.83158e-12	1.41139e-06	16	17871025		Intergenic	Open Sea
cg22875749	0.00221003	0.000342741	1.87257e-10	0.000144298	7	23571782	TRA2A	Promoter	Island
cg23208717	0.00506663	0.000790222	2.35456e-10	0.000181439	7	150082688	ZNF775	Promoter	Open Sea
cg23417486	-0.00715354	0.00106105	2.83855e-11	2.18735e-05	5	112548062	MCC	Body	Open Sea
cg23541926	-0.00906966	0.00112251	2.15038e-15	1.65705e-09	3	155422092	PLCH1	Promoter	Open Sea
cg23667127	0.000325989	5.14437e-05	3.75431e-10	0.000289302	12	1739917	WNT5B	Promoter	Shore
cg23679175	-0.00173242	0.000272758	3.42734e-10	0.000264106	3	121720196	ILDR1	Body	Open Sea
cg24797865	-0.00628009	0.000870326	1.16454e-12	8.97381e-07	21	46331470	ITGB2	Promoter	Open Sea
cg24824128	-0.00752419	0.00113864	6.76845e-11	5.21568e-05	1	28202085	THEMIS2	Body	Shelf
cg25049210	-0.00791888	0.0010922	9.15631e-13	7.05572e-07	3	30495126		Intergenic	Open Sea
cg25388715	-0.00117352	0.000205048	1.43696e-08	0.0110731	10	115468942	CASP7	Body	Open Sea
cg25753595	-0.00330753	0.000568509	8.36102e-09	0.00644289	2	201170283	SPATS2L	Promoter	Shore
cg26240885	-0.00899863	0.00121865	3.58194e-13	2.76019e-07	12	15055618		Intergenic	Open Sea
cg26690511	-0.00827399	0.00123186	3.3492e-11	2.58084e-05	3	155422103	PLCH1	Promoter	Open Sea
cg26731143	0.000828124	0.00012483	5.72597e-11	4.41235e-05	1	42357199	HIVEP3	Promoter	Open Sea
cg26804911	-0.00228548	0.00037203	1.22729e-09	0.000945735	2	223269664		Intergenic	Open Sea
cg26949883	0.00223461	0.000227525	1.14962e-21	8.85882e-16	13	53029094	CKAP2	Promoter	Shore
cg27132471	0.00151478	0.000246088	1.1402e-09	0.000878625	15	92613280	SLCO3A1	Body	Open Sea
cg27184903	0.00430165	0.000728086	4.95487e-09	0.00381815	15	29285727	APBA2	Promoter	Open Sea
cg27213416	-0.00520889	0.000873412	3.57569e-09	0.00275538	5	131595932	PDLIM4	Body	Shelf
cg27295118	-0.006686	0.00111224	2.70235e-09	0.0020824	14	22902226		Intergenic	Open Sea
cg27604221	-0.000795448	0.000143197	3.68764e-08	0.0284164	11	47268689	NR1H3;ACP2	Promoter	Shore

## Sheet: Monocyte
Supplementary Data 3. CpGs significantly associated with gestational age (Bonferroni adjusted p-value < 0.05) using the CellDMC model in START
CpG	Effect_size	SE	p_value	Bonferroni_p	Chromosome	Position	Gene_Illumina	Location	Island_status
cg00162007	0.0114366	0.00175348	1.17168e-10	9.02878e-05	5	43873085		Intergenic	Open Sea
cg00573148	0.00983089	0.0014996	9.46689e-11	7.29506e-05	3	99686770	FILIP1L;MIR548G;CMSS1	Promoter	Open Sea
cg00882770	0.0163451	0.00276795	5.04321e-09	0.00388623	6	656719	HUS1B;EXOC2	Promoter	Island
cg01190419	0.0245441	0.00429277	1.4836e-08	0.0114324	17	10134326		Intergenic	Open Sea
cg02694974	0.0353885	0.00288065	4.13082e-32	3.18315e-26	15	38794851	RASGRP1	Body	Open Sea
cg02713138	-0.0123304	0.00113547	7.43338e-26	5.72806e-20	3	101546589	FAM55C;NFKBIZ	Body	Open Sea
cg02863748	0.00684875	0.00121516	2.34767e-08	0.0180908	6	657363	HUS1B;EXOC2	Promoter	Shore
cg03239552	-0.0259936	0.00242207	2.52384e-25	1.94483e-19	12	54339653	HOXC13	Body	Shore
cg03407666	-0.00718754	0.00130976	5.33805e-08	0.0411342	7	135242461	NUP205	Promoter	Open Sea
cg03409985	0.0138928	0.00155551	2.45087e-18	1.88861e-12	22	24622188	GGT5	Body	Open Sea
cg03882972	0.0155842	0.00135933	1.91875e-28	1.47856e-22	1	33687175		Intergenic	Open Sea
cg04471779	0.0178083	0.002039	1.23998e-17	9.55513e-12	2	206593298	NRP2	Body	Open Sea
cg05240712	0.00868478	0.00128852	2.87305e-11	2.21394e-05	2	241533389	CAPN10	Body	Shelf
cg07732644	0.0147885	0.00160145	1.92338e-19	1.48213e-13	17	3378397	ASPA	Promoter	Shelf
cg07747924	0.00651502	0.000813608	3.72445e-15	2.87001e-09	16	78233495	WWOX	Body	Open Sea
cg07921371	-0.0194694	0.0015442	1.3271e-33	1.02264e-27	13	20768536	GJB2	Promoter	Shore
cg08035069	0.00768797	0.00125811	1.49272e-09	0.00115027	7	149168342		Intergenic	Shelf
cg10548497	0.00663307	0.00104497	3.5101e-10	0.000270483	6	657338	HUS1B;EXOC2	Promoter	Shore
cg12374003	0.00854365	0.00114907	2.49113e-13	1.91963e-07	5	141380315	GNPDA1	Body	Open Sea
cg12509521	0.0175642	0.0028848	1.70564e-09	0.00131434	13	45633470		Intergenic	Open Sea
cg13527466	0.0137332	0.00113936	4.66895e-31	3.59783e-25	12	119657575		Intergenic	Open Sea
cg14397919	0.0108706	0.00168778	1.9614e-10	0.000151142	1	55844721		Intergenic	Open Sea
cg15991644	0.0354503	0.00439985	2.55609e-15	1.96969e-09	16	75499696	TMEM170A	Promoter	Shore
cg16955889	-0.0103835	0.00177202	6.56754e-09	0.00506085	3	181445647	SOX2OT	Body	Shore
cg17445840	-0.00934827	0.000783945	1.77257e-30	1.36592e-24	3	101546486	FAM55C;NFKBIZ	Body	Open Sea
cg17509561	0.0148841	0.00152201	1.6736e-21	1.28966e-15	8	19419126	CSGALNACT1	Promoter	Open Sea
cg18746686	0.0145705	0.00136809	5.50022e-25	4.23839e-19	3	31871707	OSBPL10	Body	Open Sea
cg19221251	-0.0221579	0.00226752	1.78799e-21	1.3778e-15	7	104653679	KMT2E-AS1;KMT2E	Promoter	Island
cg19267953	0.0101743	0.00177231	1.30082e-08	0.010024	14	52338834	GNG2	Promoter	Open Sea
cg19499998	0.0326904	0.00464034	3.7659e-12	2.90195e-06	6	160680213	SLC22A2	Promoter	Shore
cg20592360	0.0112255	0.00140454	4.18079e-15	3.22166e-09	6	656987	HUS1B;EXOC2	Promoter	Island
cg20784883	0.00925765	0.00137463	2.97763e-11	2.29452e-05	10	125087061		Intergenic	Open Sea
cg22581270	0.0203368	0.00337151	2.39035e-09	0.00184197	16	3193156	CASP16P	Promoter	Shore
cg23960921	0.0101323	0.00135819	2.08665e-13	1.60794e-07	18	53834707		Intergenic	Open Sea
cg26065802	-0.0131432	0.00140848	8.39664e-20	6.47033e-14	3	101546384	NXPE3;NFKBIZ	Body	Open Sea
cg26503618	0.0100162	0.00124051	2.24276e-15	1.72824e-09	13	21802344		Intergenic	Open Sea
cg26790901	0.0103987	0.00156321	5.09227e-11	3.92403e-05	5	133050033		Intergenic	Open Sea

## Sheet: Natural killer cell
Supplementary Data 3. CpGs significantly associated with gestational age (Bonferroni adjusted p-value < 0.05) using the CellDMC model in START
CpG	Effect_size	SE	p_value	Bonferroni_p	Chromosome	Position	Gene_Illumina	Location	Island_status
cg00028211	-0.0229481	0.00339252	2.45205e-11	1.88951e-05	2	45028802		Intergenic	Shore
cg00126638	-0.0319431	0.004582	6.18758e-12	4.76806e-06	6	29795583	HLA-G	Promoter	Island
cg00177632	-0.0275189	0.00234045	9.82653e-30	7.57218e-24	9	34380890	C9orf24	Body	Island
cg00504885	0.0130376	0.00177488	4.69867e-13	3.62073e-07	2	8692886		Intergenic	Open Sea
cg00573148	-0.00768781	0.0013294	1.02223e-08	0.00787715	3	99686770	FILIP1L;MIR548G;CMSS1	Promoter	Open Sea
cg00577569	-0.0325538	0.00484354	3.25394e-11	2.50744e-05	7	66093764	KCTD7	Promoter	Island
cg00871673	-0.032429	0.00463473	5.20867e-12	4.01373e-06	12	122516220	MLXIP	Promoter	Island
cg00886476	0.00970574	0.000862201	1.52255e-27	1.17325e-21	12	10086343	CLEC2A	Promoter	Open Sea
cg00901198	-0.00814916	0.00134063	1.80989e-09	0.00139468	1	32208222	BAI2	Body	Shore
cg01093319	-0.0257975	0.00428882	2.64236e-09	0.00203617	16	30645706		Intergenic	Island
cg01371799	-0.0277863	0.0048077	1.04201e-08	0.00802958	7	1264049		Intergenic	Island
cg01586351	0.00871673	0.00146042	3.4763e-09	0.00267879	5	80302883	RASGRF2	Body	Open Sea
cg01684884	0.00241456	0.000434095	3.54062e-08	0.0272835	2	75185594	POLE4	Promoter	Island
cg02110048	0.00833517	0.0014165	5.69211e-09	0.00438626	2	26725464	OTOF	Body	Shore
cg02245362	-0.00977111	0.00165154	4.72364e-09	0.00363997	2	23827344	KLHL29	Body	Open Sea
cg02533281	0.0303257	0.00448288	2.44453e-11	1.88372e-05	12	116398117	MED13L	Body	Open Sea
cg02658051	0.0329936	0.00231054	9.94504e-42	7.66351e-36	7	35754952	LOC100506725	Promoter	Open Sea
cg02733795	-0.0212688	0.00380976	3.16167e-08	0.0243634	6	33422526	ZBTB9	Promoter	Island
cg02825483	-0.0227657	0.00162517	2.29388e-40	1.76763e-34	7	143580117	TCAF1	Promoter	Shelf
cg03406367	0.0158595	0.00145503	5.02301e-26	3.87066e-20	12	124948068	NCOR2	Body	Shelf
cg03407666	0.00685719	0.00116111	5.02592e-09	0.00387291	7	135242461	NUP205	Promoter	Open Sea
cg03521085	-0.0105176	0.00170937	1.15761e-09	0.000892042	4	1219008	CTBP1	Body	Island
cg03668386	-0.0333302	0.00424594	1.21707e-14	9.37859e-09	17	71189054	COG1	Promoter	Island
cg03755177	-0.027881	0.00415983	3.67446e-11	2.83149e-05	7	44349389	CAMK2B	Body	Island
cg04137003	-0.03399	0.00520069	1.07554e-10	8.28796e-05	8	142377434	GPR20	Promoter	Open Sea
cg04140862	-0.0345346	0.00308502	2.82869e-27	2.17975e-21	14	70654639	SLC8A3	Promoter	Shore
cg04607100	-0.0222616	0.00166144	2.28871e-37	1.76364e-31	1	15850698	CASP9	Promoter	Island
cg05046525	-0.0289384	0.00262754	1.66591e-26	1.28373e-20	1	35395821		Intergenic	Island
cg05236207	0.0178623	0.00242694	4.24706e-13	3.27272e-07	3	149738580		Intergenic	Open Sea
cg05240712	-0.00720821	0.00114228	4.42174e-10	0.000340733	2	241533389	CAPN10	Body	Shelf
cg05323448	0.0130301	0.00212379	1.28741e-09	0.000992058	10	125318681		Intergenic	Open Sea
cg05394010	0.0393957	0.00633465	7.74635e-10	0.000596923	16	2546596	TBC1D24	Body	Island
cg05630470	0.012624	0.0012974	2.58862e-21	1.99475e-15	12	48882904	C12orf54	Body	Open Sea
cg05736779	-0.0103698	0.00177353	7.0685e-09	0.00544689	2	11754627	GREB1	Body	Shelf
cg05930881	-0.0242392	0.00165798	1.84922e-43	1.42499e-37	8	11560540	GATA4	Promoter	Island
cg05963136	0.0387186	0.00454967	7.50278e-17	5.78154e-11	19	46628137	IGFL3	Promoter	Open Sea
cg05984508	-0.0324392	0.0051407	4.42464e-10	0.000340957	11	68098869	LRP5	Body	Open Sea
cg06311988	-0.0109686	0.00195547	2.72822e-08	0.0210233	5	142125010	LOC101926975	Promoter	Open Sea
cg06419258	-0.0157644	0.00111061	2.67611e-41	2.06217e-35	1	27320103	TRNP1	Promoter	Shore
cg07003632	-0.0014132	0.000230888	1.40574e-09	0.00108324	14	100259329	EML1	Promoter	Island
cg07633712	-0.00955823	0.00141324	2.46752e-11	1.90144e-05	8	140819502	TRAPPC9	Body	Open Sea
cg07806866	-0.0289493	0.0042933	2.82153e-11	2.17424e-05	4	122744995	CCNA2	Promoter	Island
cg08049060	-0.019911	0.00342789	8.82455e-09	0.00680008	3	50396974	TMEM115	Promoter	Island
cg08283194	0.00816109	0.00108888	1.62722e-13	1.25392e-07	7	95914099	SLC25A13	Body	Open Sea
cg08405844	-0.0253594	0.00318249	5.00674e-15	3.85812e-09	16	30798709	ZNF629	Promoter	Island
cg08455117	-0.00631793	0.00109321	1.04378e-08	0.00804322	12	8748732		Intergenic	Open Sea
cg08790676	0.0152359	0.00277413	5.20966e-08	0.0401449	17	15686438		Intergenic	Island
cg08822809	0.0298648	0.00224851	8.43077e-37	6.49663e-31	7	16443265	ISPD	Body	Open Sea
cg08997628	-0.0284789	0.00460933	9.91345e-10	0.000763917	13	95363811	SOX21	Intergenic	Island
cg09004661	-0.00153168	0.000187567	1.11078e-15	8.55955e-10	12	131707099		Intergenic	Open Sea
cg09296604	-0.0360182	0.00622429	1.00013e-08	0.00770686	11	68517799	MTL5	Body	Island
cg09462567	-0.0292129	0.00493998	4.80137e-09	0.00369987	1	204183261	GOLT1A	Promoter	Open Sea
cg09502507	0.0316905	0.00221928	9.94259e-42	7.66162e-36	12	40706542	LRRK2	Body	Open Sea
cg09869167	0.0195679	0.00300125	1.18899e-10	9.16223e-05	10	95428731	C10orf4	Body	Open Sea
cg09907883	-0.00936463	0.00146749	2.84466e-10	0.000219205	14	81999924	SEL1L	Body	Island
cg10074810	0.0119604	0.00194854	1.26569e-09	0.000975326	3	39582986		Intergenic	Open Sea
cg10238396	-0.0198724	0.00347593	1.48676e-08	0.0114567	2	64067940	UGP2	Promoter	Island
cg11186365	-0.0295322	0.00459886	2.21171e-10	0.000170432	5	150004235	SYNPO	Body	Shore
cg11326255	-0.0255304	0.00407759	5.98706e-10	0.000461354	19	3786583	MATK	Promoter	Island
cg11556929	-0.0131801	0.000930481	3.76493e-41	2.90121e-35	2	240323605	HDAC4	Promoter	Island
cg11571098	0.0183671	0.00286806	2.46991e-10	0.000190328	4	175590564	GLRA3	Body	Open Sea
cg11969556	-0.0211032	0.00375682	2.60742e-08	0.0200924	2	176994498	HOXD8	Promoter	Island
cg12269544	-0.0181151	0.00323472	2.86826e-08	0.0221024	20	56020512		Intergenic	Open Sea
cg12374003	-0.0056343	0.00101865	4.20545e-08	0.0324066	5	141380315	GNPDA1	Body	Open Sea
cg12512839	0.0107098	0.000860715	7.75255e-33	5.97401e-27	14	67289658	GPHN	Body	Open Sea
cg12698737	-0.00961344	0.00067099	5.70919e-42	4.39942e-36	15	69110455	ANP32A	Body	Island
cg12829325	-0.0271485	0.00391083	7.54703e-12	5.81564e-06	21	34638188	IL10RB	Promoter	Shore
cg13036227	0.0368378	0.00565885	1.26815e-10	9.77216e-05	20	35443978	C20orf117	Body	Island
cg13492164	0.0287045	0.00270704	8.56064e-25	6.59671e-19	14	78709782		Intergenic	Open Sea
cg13627467	0.0285711	0.0039259	7.57393e-13	5.83636e-07	9	17796830	SH3GL2	Body	Open Sea
cg13999086	-0.00851215	0.001234	1.01238e-11	7.80127e-06	11	47608487	FAM180B	Body	Shelf
cg14061772	0.00610852	0.00097708	6.34062e-10	0.0004886	12	73266969		Intergenic	Open Sea
cg14164908	-0.0316959	0.00468806	2.50601e-11	1.9311e-05	15	65689433	IGDCC4	Body	Shore
cg14169790	-0.0318096	0.00532646	3.40805e-09	0.00262619	1	180124335	QSOX1	Body	Island
cg14183329	-0.0139118	0.00203471	1.51605e-11	1.16825e-05	7	131242962		Intergenic	Island
cg14200569	-0.018636	0.00309894	2.6641e-09	0.00205292	1	3051925	PRDM16	Body	Open Sea
cg14304264	0.0276146	0.00248785	7.16624e-27	5.52221e-21	15	94897976	MCTP2	Promoter	Open Sea
cg14415759	-0.0291302	0.00321117	7.61696e-19	5.86952e-13	7	44887690	H2AFV	Promoter	Island
cg14432797	0.0125651	0.0022179	1.9923e-08	0.0153524	20	44261290	WFDC9	Promoter	Open Sea
cg14467206	-0.0331128	0.00354416	7.6086e-20	5.86308e-14	7	73624291	LAT2	Promoter	Open Sea
cg14500569	-0.0203009	0.00235034	2.70707e-17	2.08603e-11	9	98270972	PTCH1	Promoter	Island
cg14566231	0.0216162	0.00291038	2.63767e-13	2.03255e-07	1	48247928	TRABD2B	Body	Open Sea
cg14573769	0.0256086	0.00459414	3.31445e-08	0.0255407	5	96224916	ERAP2	Body	Open Sea
cg14664464	-0.014275	0.00100412	2.07118e-41	1.59602e-35	7	156685988	LMBR1	Promoter	Island
cg14949271	0.0392828	0.00373653	2.01225e-24	1.55061e-18	6	13365510	GFOD1	Body	Island
cg15448210	-0.0344864	0.00544287	3.77158e-10	0.000290633	6	33401514	SYNGAP1	Body	Open Sea
cg15985400	-0.023943	0.00186651	1.24015e-34	9.55643e-29	11	76091674	PRKRIR	Body	Island
cg16043357	-0.0256356	0.0020221	6.27849e-34	4.83811e-28	10	118897904	VAX1	Promoter	Island
cg16046898	0.0143588	0.00173042	4.00073e-16	3.0829e-10	3	155812108		Intergenic	Open Sea
cg16087299	-0.00834851	0.00140728	4.30098e-09	0.00331427	5	82834948	VCAN	Body	Open Sea
cg16534315	0.00812752	0.00143557	2.03514e-08	0.0156825	5	56268061		Intergenic	Open Sea
cg16677058	0.0400544	0.00351634	4.01376e-28	3.09295e-22	19	7697658	PCP2	Body	Shelf
cg16680522	-0.0257433	0.00293562	9.28823e-18	7.15738e-12	9	32783453	TMEM215	Promoter	Island
cg16681083	0.00759425	0.00102596	3.15412e-13	2.43052e-07	1	44727237	ERI3	Body	Open Sea
cg16883488	0.0118783	0.000923553	8.58657e-35	6.61669e-29	1	43427674	SLC2A1-AS1	Body	Shelf
cg16898124	-0.0282646	0.00408247	8.54162e-12	6.58206e-06	3	126195383	ZXDC	Promoter	Island
cg16955889	0.011568	0.0015709	4.13174e-13	3.18386e-07	3	181445647	SOX2OT	Body	Shore
cg17198587	-0.0281254	0.00459884	1.44831e-09	0.00111605	3	98620816	DCBLD2	Promoter	Island
cg17318632	-0.01855	0.00201068	2.07091e-19	1.59581e-13	11	65601385	SNX32	Promoter	Island
cg17522965	-0.0181597	0.00225433	2.5885e-15	1.99466e-09	22	28315424	LOC284900;PITPNB	Promoter	Island
cg17787321	0.0294644	0.00270202	4.79717e-26	3.69663e-20	3	127568127		Intergenic	Open Sea
cg17827166	-0.0344157	0.00429535	3.59277e-15	2.76854e-09	15	68522236	CLN6	Promoter	Island
cg17850055	-0.0174564	0.00241137	9.89771e-13	7.62704e-07	2	239403239		Intergenic	Open Sea
cg17929645	-0.0166852	0.0017688	3.49839e-20	2.69581e-14	1	245082179		Intergenic	Open Sea
cg18016759	0.0223682	0.00324709	1.07704e-11	8.2995e-06	6	43546442	POLH	Promoter	Shelf
cg18223055	0.0212887	0.00368804	1.08575e-08	0.00836664	5	111563324	LOC101927023;EPB41L4A	Promoter	Open Sea
cg19005246	-0.0101642	0.00141623	1.52358e-12	1.17405e-06	1	211859183		Intergenic	Open Sea
cg19234301	-0.0320316	0.00525901	1.68248e-09	0.0012965	6	31509895	BAT1;SNORD84	Promoter	Island
cg19284306	0.0141698	0.00150513	4.11187e-20	3.16855e-14	1	56610944		Intergenic	Open Sea
cg19453780	-0.0184003	0.00251299	5.54557e-13	4.27334e-07	12	122017621	KDM2B	Body	Island
cg19917496	-0.0128792	0.00189015	1.76957e-11	1.36361e-05	10	3457368		Intergenic	Open Sea
cg19923361	-0.0235955	0.00404166	7.4427e-09	0.00573524	4	151936630	LRBA	Promoter	Shore
cg20209861	0.00804557	0.00131385	1.3812e-09	0.00106433	1	147379437	GJA8	Promoter	Shore
cg20274380	-0.0114734	0.00150363	6.11806e-14	4.71449e-08	7	24636704	MPP6	Promoter	Open Sea
cg20741150	0.0308643	0.00221009	3.75792e-40	2.8958e-34	10	18790372	CACNB2	Body	Open Sea
cg20768004	0.0127454	0.00182523	5.72716e-12	4.41327e-06	6	43100174	PTK7	Body	Open Sea
cg20954373	-0.026528	0.00406949	1.19783e-10	9.23027e-05	10	112679159	BBIP1;SHOC2	Promoter	Island
cg21080506	-0.0184477	0.00247596	2.23228e-13	1.72016e-07	4	467474	ZNF721;ABCA11P	Promoter	Island
cg21132037	-0.0279168	0.00240043	3.6191e-29	2.78882e-23	16	29801956	KIF22	Promoter	Island
cg21151784	-0.0232631	0.0016376	2.34754e-41	1.80898e-35	10	121249170		Intergenic	Open Sea
cg21184256	-0.0102989	0.00153874	3.90526e-11	3.00934e-05	11	124709796		Intergenic	Island
cg21466913	0.0198619	0.00298181	4.80824e-11	3.70516e-05	3	65506902	MAGI1	Body	Open Sea
cg21599089	-0.00570913	0.000994775	1.31241e-08	0.0101132	5	56206171	C5orf35	Body	Island
cg21613549	0.0123923	0.000923152	1.73383e-37	1.33606e-31	13	111936071	ARHGEF7	Body	Shore
cg22198812	0.0294507	0.00252314	2.35507e-29	1.81478e-23	11	93519778	MED17	Body	Shore
cg22312910	-0.0268669	0.00489456	5.29619e-08	0.0408117	11	65082369	CDC42EP2	Promoter	Island
cg22378065	-0.0216486	0.00354241	1.48825e-09	0.00114682	6	144329172	HYMAI;PLAGL1	Promoter	Island
cg22445149	0.0309321	0.00487787	3.65086e-10	0.00028133	18	72447449	ZNF407	Body	Open Sea
cg22701520	-0.00850784	0.0012258	7.60874e-12	5.86319e-06	16	17871025		Intergenic	Open Sea
cg22875749	0.0134919	0.00194549	7.9059e-12	6.09218e-06	7	23571782	TRA2A	Promoter	Island
cg23039037	-0.0251035	0.00407153	1.07204e-09	0.000826099	6	3054104		Intergenic	Open Sea
cg23075569	0.0133034	0.00180709	4.19493e-13	3.23256e-07	5	158889317	LOC285627	Body	Open Sea
cg23505252	0.00529496	0.000947812	3.09568e-08	0.0238549	15	45724580	C15orf48;MIR147B	Promoter	Shore
cg23679175	0.0129035	0.00154825	3.01058e-16	2.31991e-10	3	121720196	ILDR1	Body	Open Sea
cg23745644	-0.00901284	0.00134007	3.15839e-11	2.43381e-05	21	43916478	RSPH1	Promoter	Island
cg24123824	0.0116227	0.00169493	1.32676e-11	1.02238e-05	5	142410650	ARHGAP26	Body	Open Sea
cg24205332	-0.0030947	0.000489622	4.15121e-10	0.000319886	11	130298700	ADAMTS8	Promoter	Shore
cg24375560	-0.0315927	0.00422123	1.75715e-13	1.35403e-07	16	777088	CCDC78;HAGHL	Promoter	Island
cg24718514	0.0290762	0.00483144	2.59497e-09	0.00199965	4	59402895		Intergenic	Open Sea
cg24762962	0.0116501	0.00212969	5.86951e-08	0.0452296	5	60937901	FLJ37543	Promoter	Open Sea
cg24953682	-0.00732226	0.00118497	9.86989e-10	0.00076056	5	71512485		Intergenic	Open Sea
cg25388715	-0.00684122	0.00116391	5.91312e-09	0.00455657	10	115468942	CASP7	Body	Open Sea
cg25753595	0.0329648	0.00322702	3.22566e-23	2.48565e-17	2	201170283	SPATS2L	Promoter	Shore
cg25815124	-0.0323	0.00376676	4.47014e-17	3.44462e-11	19	18434238	LSM4	Promoter	Shore
cg25904398	-0.0288809	0.0032488	3.4573e-18	2.66415e-12	3	18487490	SATB1-AS1	Body	Shore
cg25953958	0.0129602	0.00200175	1.58622e-10	0.000122232	17	8485965	MYH10	Body	Open Sea
cg26114632	0.0191582	0.0029074	7.62612e-11	5.87658e-05	9	38749225		Intergenic	Open Sea
cg26417871	-0.0203278	0.00191455	7.50255e-25	5.78136e-19	18	18691918	ROCK1	Promoter	Island
cg26422153	0.0116851	0.00186521	5.85727e-10	0.000451353	6	47277743	TNFRSF21	Promoter	Island
cg26503618	-0.00747049	0.00109972	2.02913e-11	1.56362e-05	13	21802344		Intergenic	Open Sea
cg26680502	-0.0334534	0.00373383	1.93951e-18	1.49456e-12	20	37433765	PPP1R16B	Promoter	Shore
cg26866482	-0.031074	0.00267884	4.91062e-29	3.78406e-23	12	103351443	ASCL1	Promoter	Shore
cg26906084	-0.0325515	0.00500021	1.26599e-10	9.75557e-05	10	112679141	BBIP1;SHOC2	Promoter	Island
cg26949883	-0.0180413	0.0012915	3.58489e-40	2.76247e-34	13	53029094	CKAP2	Promoter	Shore
cg27015057	-0.0280074	0.00322604	1.89343e-17	1.45905e-11	5	141703946	SPRY4	Promoter	Island
cg27298253	-0.0138387	0.00240814	1.25758e-08	0.00969071	22	24806281	SPECC1L-ADORA2A;SPECC1L	Body	Open Sea
cg27604221	0.00778868	0.000812824	9.5388e-21	7.35047e-15	11	47268689	NR1H3;ACP2	Promoter	Shore

## Sheet: Nucleated red blood cell
Supplementary Data 3. CpGs significantly associated with gestational age (Bonferroni adjusted p-value < 0.05) using the CellDMC model in START
CpG	Effect_size	SE	p_value	Bonferroni_p	Chromosome	Position	Gene_Illumina	Location	Island_status
cg00024102	-0.00138372	0.000161223	4.20585e-17	3.24097e-11	7	3132247		Intergenic	Open Sea
cg00024720	-0.00336238	0.000568004	4.63342e-09	0.00357045	1	224727819		Intergenic	Open Sea
cg00037187	-0.00253421	0.000357918	2.95543e-12	2.27741e-06	12	6713881	CHD4	Body	Shore
cg00056002	-0.00088927	0.000120236	3.29171e-13	2.53655e-07	16	88933996	PABPN1L	Promoter	Shelf
cg00063402	-0.00214013	0.000371165	1.12603e-08	0.00867705	3	9055617	SRGAP3	Body	Open Sea
cg00083652	-0.000570375	0.000102305	3.29574e-08	0.0253965	1	89739339	GBP5	Promoter	Open Sea
cg00093129	-0.00128661	0.000226206	1.75551e-08	0.0135277	2	216574866	LINC00607	Body	Open Sea
cg00094538	-0.00371972	0.000671812	4.07492e-08	0.0314007	7	142505684		Intergenic	Open Sea
cg00118342	-0.00108358	0.000140634	3.55207e-14	2.73717e-08	2	106777038	UXS1	Body	Open Sea
cg00160262	-0.00174629	0.000248163	3.97606e-12	3.0639e-06	1	158533225	OR6P1	Intergenic	Open Sea
cg00179272	-0.00150378	0.00026042	1.07289e-08	0.00826757	1	112050099	TMIGD3	Body	Open Sea
cg00181497	-0.00215681	0.000337418	2.66092e-10	0.000205047	14	71822206		Intergenic	Open Sea
cg00205384	-0.000832391	0.000123413	2.7871e-11	2.1477e-05	15	80732623	ARNT2	Body	Open Sea
cg00217080	-0.000890022	0.00014814	2.75542e-09	0.00212328	2	4050767		Intergenic	Island
cg00224650	-0.0013562	0.000178401	7.5267e-14	5.79997e-08	1	203041726	PPFIA4	Body	Shelf
cg00228756	-0.00321292	0.00040402	5.64984e-15	4.35368e-09	20	47865161	ZNFX1	Body	Open Sea
cg00237606	-0.00159459	0.000256548	7.91404e-10	0.000609845	6	29455256	MAS1L	Intergenic	Open Sea
cg00304947	0.00273352	0.000410639	4.94234e-11	3.8085e-05	16	4189933		Intergenic	Open Sea
cg00321478	0.00196979	0.000232595	1.04292e-16	8.03658e-11	1	197238398	CRB1	Body	Open Sea
cg00321711	-0.00281466	0.000478671	5.83248e-09	0.00449442	17	17156056	COPS3	Body	Open Sea
cg00336912	-0.00141614	0.000237969	3.85662e-09	0.00297186	14	55583041		Intergenic	Open Sea
cg00351750	-0.00233981	0.000232637	1.3636e-22	1.05077e-16	1	246038775	SMYD3	Body	Open Sea
cg00352652	-0.00264458	0.000301938	1.01296e-17	7.80572e-12	16	88547533	ZFPM1	Body	Open Sea
cg00388645	-0.00134564	0.000203659	6.79919e-11	5.23936e-05	19	3338915		Intergenic	Open Sea
cg00397190	-0.00224427	0.000394151	1.69551e-08	0.0130653	10	126154829	LHPP	Body	Open Sea
cg00406098	-0.00791036	0.00137237	1.13869e-08	0.00877459	13	40716180		Intergenic	Open Sea
cg00424785	-0.000498801	8.32392e-05	3.02187e-09	0.00232861	10	126731988	CTBP2	Promoter	Open Sea
cg00442282	-0.00486377	0.000586274	4.05581e-16	3.12535e-10	17	38471064	RARA	Promoter	Shore
cg00449344	-0.001841	0.000332948	4.2454e-08	0.0327145	12	658824	B4GALNT3	Body	Open Sea
cg00466071	-0.000674167	5.94952e-05	7.26427e-28	5.59775e-22	1	21621116	LOC100506801;ECE1	Body	Open Sea
cg00484421	-0.00279292	0.000371225	1.32568e-13	1.02155e-07	7	8166010	ICA1	Body	Open Sea
cg00492381	-0.00338449	0.000510584	5.92651e-11	4.56689e-05	8	61740877	CHD7	Body	Open Sea
cg00493035	0.00282782	0.000430501	8.7117e-11	6.71312e-05	11	2791016	KCNQ1	Body	Open Sea
cg00498529	-0.00218402	0.00035805	1.59453e-09	0.00122872	6	43914640		Intergenic	Open Sea
cg00508718	-0.00117118	0.000185298	4.15241e-10	0.000319979	1	245059990		Intergenic	Open Sea
cg00529071	-0.000725005	0.0001273	1.68318e-08	0.0129704	14	85598020		Intergenic	Open Sea
cg00533994	-0.00132568	0.000221363	3.08794e-09	0.00237952	6	34274189	NUDT3;RPS10-NUDT3	Body	Open Sea
cg00533995	-0.00071356	0.000108458	8.1468e-11	6.27781e-05	8	37483458		Intergenic	Open Sea
cg00542084	-0.00132375	0.000238083	3.58505e-08	0.0276259	1	115725712		Intergenic	Open Sea
cg00562855	-0.00117062	0.000197472	4.41185e-09	0.00339971	2	12256279	LOC100506457	Body	Open Sea
cg00595236	-0.0013838	0.000247674	3.08377e-08	0.0237631	2	64826993		Intergenic	Open Sea
cg00596687	-0.00066014	0.000115333	1.43185e-08	0.0110336	20	61151472	C20orf166;MIR1-1	Promoter	Shore
cg00604410	-0.00454318	0.000725447	5.93488e-10	0.000457333	15	67417899	SMAD3	Promoter	Open Sea
cg00611674	-0.000694013	0.000108176	2.29697e-10	0.000177001	5	138775742	DNAJC18	Promoter	Open Sea
cg00618185	-0.000882471	0.000125936	4.85696e-12	3.74271e-06	10	74079926		Intergenic	Shore
cg00619807	-0.0012183	0.000208456	7.17647e-09	0.00553009	1	35220115	GJB5	Promoter	Open Sea
cg00628919	-0.00100485	0.000149842	3.58741e-11	2.76441e-05	16	87702703	JPH3	Body	Island
cg00634769	-0.00129914	0.000228071	1.67413e-08	0.0129006	4	159992058		Intergenic	Open Sea
cg00641420	-0.00112698	0.000190885	5.07851e-09	0.00391343	14	73016055	RGS6	Body	Open Sea
cg00647839	-0.0010243	0.000127049	2.45942e-15	1.89519e-09	8	61652308	CHD7	Promoter	Open Sea
cg00657287	-0.00134931	0.000242247	3.39294e-08	0.0261455	5	71755571	ZNF366	Body	Shore
cg00667636	-0.00115535	0.000187692	1.13945e-09	0.000878047	6	2177490	GMDS	Promoter	Open Sea
cg00675156	-0.000829985	0.00013861	3.10246e-09	0.00239071	17	46871867	TTLL6	Promoter	Open Sea
cg00682367	-0.00466129	0.000633134	4.18044e-13	3.22139e-07	20	48963280		Intergenic	Shelf
cg00691750	-0.000836418	0.000132167	3.95301e-10	0.000304614	8	9040197		Intergenic	Open Sea
cg00712799	-0.00194711	0.000343019	1.87214e-08	0.0144264	20	55993777		Intergenic	Open Sea
cg00723656	-0.00254477	0.000442796	1.25452e-08	0.00966719	1	204929717	NFASC	Body	Open Sea
cg00735586	-0.00237578	0.000384224	9.62871e-10	0.000741975	1	1711716	NADK	Promoter	Shore
cg00740389	-0.00179682	0.000263196	1.62306e-11	1.25071e-05	12	53590448	ITGB7	Body	Shore
cg00753835	-0.00219615	0.000381964	1.23624e-08	0.0095263	5	10289616	CMBL	Body	Open Sea
cg00758704	-0.00258216	0.000379995	2.00096e-11	1.54191e-05	2	47099324		Intergenic	Open Sea
cg00759741	-0.00246435	0.000407294	2.13996e-09	0.00164902	16	88603887		Intergenic	Shelf
cg00790126	-0.00102323	0.000186811	5.6489e-08	0.0435296	2	203636957		Intergenic	Shore
cg00794055	-0.00367432	0.000326438	1.53926e-27	1.18614e-21	16	2544909	TBC1D24	Promoter	Shore
cg00810807	-0.00223344	0.000408119	5.79907e-08	0.0446868	3	189884925		Intergenic	Open Sea
cg00811377	-0.002846	0.000426919	4.64454e-11	3.57901e-05	6	30636608	DHX16	Body	Shelf
cg00830459	-0.00199504	0.000223322	2.40757e-18	1.85524e-12	15	31456083		Intergenic	Open Sea
cg00840927	-0.00215206	0.00032533	6.47186e-11	4.98712e-05	14	72489762	RGS6	Promoter	Open Sea
cg00846502	-0.00103294	0.000187508	4.7546e-08	0.0366383	16	971186	LMF1	Body	Shore
cg00851125	-0.000934816	0.000159022	5.88847e-09	0.00453757	16	539845	RAB11FIP3	Body	Open Sea
cg00868131	-0.00191408	0.00031262	1.38907e-09	0.0010704	1	54952901		Intergenic	Shore
cg00881378	-0.00312609	0.000462054	2.43075e-11	1.8731e-05	15	101623617		Intergenic	Shelf
cg00883166	-0.00124083	0.000158904	1.65332e-14	1.27403e-08	13	113516785	ATP11A	Body	Open Sea
cg00889791	-0.00347624	0.000397199	1.07061e-17	8.24998e-12	6	126190445	NCOA7	Promoter	Open Sea
cg00897087	-0.00232859	0.000308616	1.13397e-13	8.73818e-08	15	78342826	TBC1D2B	Body	Open Sea
cg00918630	-0.00138156	0.000252927	6.13125e-08	0.0472466	5	141006159	HDAC3	Body	Open Sea
cg00923295	-0.00211424	0.00020369	7.02962e-24	5.41692e-18	10	127510622	BCCIP;UROS	Promoter	Shore
cg00944794	-0.00177373	0.000280822	4.26474e-10	0.000328635	2	8250729	LINC00299	Body	Open Sea
cg00976403	-0.000735164	0.000132879	4.17219e-08	0.0321503	10	77194092	C10orf11	Body	Shelf
cg00995893	-0.000565476	9.54735e-05	4.54727e-09	0.00350406	13	45676585		Intergenic	Open Sea
cg01008433	-0.000754032	0.000131954	1.51066e-08	0.0116409	10	3278410		Intergenic	Open Sea
cg01008958	0.000584189	9.97971e-05	6.79745e-09	0.00523802	17	70909820	SLC39A11	Body	Open Sea
cg01013370	-0.00188794	0.000182522	9.83085e-24	7.57552e-18	19	1077051	HMHA1	Promoter	Shore
cg01044765	-0.00133886	0.000230224	8.47846e-09	0.00653338	16	85447864		Intergenic	Open Sea
cg01059516	-0.00136419	0.000244939	3.40171e-08	0.0262131	16	85583796		Intergenic	Shelf
cg01068691	-0.0018767	0.000323451	9.15435e-09	0.00705421	16	31420927	ITGAD	Body	Open Sea
cg01079345	-0.00360803	0.000470696	4.74741e-14	3.65829e-08	7	138437551	ATP6V0A4	Body	Open Sea
cg01084448	-0.00159417	0.000284527	2.82595e-08	0.0217764	20	34604045	CNBD2	Body	Open Sea
cg01091117	-0.00411406	0.000392252	2.54234e-24	1.95909e-18	5	40682333	PTGER4	Body	Shore
cg01097102	-0.00161295	0.000271503	4.09298e-09	0.003154	1	63151692	DOCK7	Body	Shore
cg01101354	-0.000963123	0.000125788	5.05451e-14	3.89493e-08	6	33219335	VPS52	Body	Shore
cg01120776	-0.00234199	0.000374812	6.47315e-10	0.000498812	14	105309352		Intergenic	Shore
cg01123589	-0.00189444	0.000319165	4.22067e-09	0.00325239	10	127759249	ADAM12	Body	Open Sea
cg01125469	-0.00164325	0.00029736	4.32216e-08	0.033306	2	73221679	SFXN5	Body	Open Sea
cg01133215	-0.00577104	0.000855374	2.75033e-11	2.11937e-05	6	45399681	RUNX2	Body	Open Sea
cg01152055	-0.00148339	0.000221235	3.61268e-11	2.78388e-05	20	62266767		Intergenic	Open Sea
cg01158456	-0.00482444	0.00079787	2.19019e-09	0.00168773	1	169677921	SELL	Body	Open Sea
cg01215682	-0.00112157	0.000148932	1.25869e-13	9.69933e-08	1	3424530	MEGF6	Body	Shore
cg01222864	-0.00127213	0.000215383	5.00686e-09	0.00385822	4	83601773	SCD5	Body	Open Sea
cg01226963	-0.00135463	0.000247719	5.93014e-08	0.0456969	8	1051814		Intergenic	Island
cg01233654	-0.00190935	0.000290808	8.88144e-11	6.84391e-05	7	148975069	ZNF783	Body	Shelf
cg01236747	-0.0021999	0.000289935	8.35447e-14	6.43784e-08	2	208815027	PLEKHM3	Body	Open Sea
cg01254034	0.00174099	0.000281323	9.32758e-10	0.000718771	6	28543667	SCAND3	Body	Open Sea
cg01293263	-0.00121345	0.000184204	7.7194e-11	5.94846e-05	1	44433634	IPO13	Body	Shore
cg01310875	-0.00202132	0.000348845	9.57437e-09	0.00737788	8	27938995	C8orf80	Promoter	Open Sea
cg01313234	0.00256718	0.000460817	3.37483e-08	0.0260059	8	82595877	IMPA1	Promoter	Shelf
cg01323224	-0.00142841	0.00025721	3.71729e-08	0.0286449	5	126568525		Intergenic	Shelf
cg01328106	-0.0025906	0.000389598	5.18343e-11	3.99428e-05	4	81974352	BMP3	Body	Open Sea
cg01331923	-0.00452882	0.000650767	6.71831e-12	5.17704e-06	17	38604680	IGFBP4	Body	Open Sea
cg01366985	-0.00180844	0.000313575	1.11849e-08	0.00861894	6	25167695		Intergenic	Open Sea
cg01367627	-0.00264412	0.000289396	4.40208e-19	3.39218e-13	7	98477438	TRRAP	Promoter	Shore
cg01378812	-0.00177341	0.000310099	1.47246e-08	0.0113466	17	36004794	DDX52	Promoter	Shore
cg01378874	-0.0017067	0.000275209	8.62421e-10	0.00066457	19	11057884		Intergenic	Open Sea
cg01380153	-0.00167934	0.000277984	2.26328e-09	0.00174405	1	11236647	MTOR	Body	Open Sea
cg01421227	-0.00167102	0.000220387	8.684e-14	6.69177e-08	7	28498653	CREB5	Promoter	Open Sea
cg01443285	-0.00311251	0.000556168	2.93085e-08	0.0225847	8	121791273	SNTB1	Body	Open Sea
cg01473228	-0.00102253	0.000167365	1.5034e-09	0.0011585	6	3525929		Intergenic	Open Sea
cg01485009	-0.0012434	0.000209101	3.96107e-09	0.00305235	20	61311408		Intergenic	Shelf
cg01501623	0.00502458	0.000794017	3.9638e-10	0.000305445	1	110178134		Intergenic	Open Sea
cg01511465	-0.000696026	0.000111441	6.58367e-10	0.000507328	16	89986185	MC1R	Intergenic	Island
cg01522095	-0.00118791	0.0001912	8.04367e-10	0.000619834	16	23522771	GGA2	Promoter	Shore
cg01535449	-0.00151038	0.000242806	7.67783e-10	0.000591643	2	2760975		Intergenic	Open Sea
cg01561077	-0.00103912	0.000177221	6.42841e-09	0.00495364	19	6014645	LOC100128568;RFX2	Body	Open Sea
cg01562540	-0.00428959	0.000693894	9.71191e-10	0.000748386	14	56274296		Intergenic	Open Sea
cg01565139	-0.000763643	0.000139048	5.21556e-08	0.0401903	5	10745313	DAP	Body	Open Sea
cg01574513	0.00114422	0.000188493	1.90118e-09	0.00146502	16	85981720		Intergenic	Island
cg01588249	-0.00247377	0.000432696	1.48711e-08	0.0114595	6	73686137	KCNQ5	Body	Open Sea
cg01589781	-0.00108719	0.000166996	1.26401e-10	9.74025e-05	1	109730501	KIAA1324	Body	Open Sea
cg01599770	-0.00130589	0.000232444	2.59645e-08	0.0200079	1	66799262	PDE4B	Body	Open Sea
cg01602068	-0.000781075	0.000118733	8.18407e-11	6.30653e-05	11	70741376	SHANK2	Body	Open Sea
cg01615889	-0.00164433	0.000275969	3.69214e-09	0.00284512	2	15731280	DDX1	Promoter	Shore
cg01625155	-0.000702495	0.000124248	2.12352e-08	0.0163635	2	201634855	AOX2P	Promoter	Open Sea
cg01641432	-0.0008345	0.000151422	4.69535e-08	0.0361817	3	108161160	MYH15	Body	Open Sea
cg01665118	-0.000836165	0.00014477	1.06437e-08	0.00820192	13	77502805	BTF3L1	Body	Open Sea
cg01670347	-0.00101038	0.000148448	1.8598e-11	1.43314e-05	15	34625800	SLC12A6	Body	Shelf
cg01672790	-0.000930531	0.000158217	5.79223e-09	0.00446341	11	19806897	NAV2	Body	Open Sea
cg01679866	-0.000892283	0.000153813	9.20908e-09	0.00709639	22	23262905		Intergenic	Open Sea
cg01699967	-0.00257023	0.000397842	1.73279e-10	0.000133526	22	26132921		Intergenic	Open Sea
cg01702356	-0.00282077	0.000312412	1.08725e-18	8.37817e-13	8	143811384	C8orf55	Body	Shelf
cg01703246	-0.00152373	0.000249285	1.47794e-09	0.00113888	8	2127431		Intergenic	Shelf
cg01704939	-0.00116415	0.000196829	4.77424e-09	0.00367896	2	148661790	ACVR2A	Body	Open Sea
cg01716959	-0.00341311	0.000595812	1.394e-08	0.0107419	11	70515714	SHANK2	Body	Open Sea
cg01720945	-0.000473988	7.62644e-05	7.93806e-10	0.000611696	1	204226892	PLEKHA6	Body	Island
cg01732617	-0.00548831	0.000998285	5.05217e-08	0.0389313	19	11691153	ACP5	Promoter	Shore
cg01769579	-0.00132505	0.000242066	5.75526e-08	0.0443492	10	115028196		Intergenic	Open Sea
cg01773689	-0.00207132	0.000350721	5.02086e-09	0.003869	1	3351615	PRDM16	Body	Island
cg01781251	-0.00234568	0.000375911	6.81761e-10	0.000525355	17	73947567	ACOX1	Body	Open Sea
cg01794555	-0.00039195	7.0703e-05	3.92581e-08	0.0302518	13	46742767	LCP1	Promoter	Open Sea
cg01802545	-0.00111998	0.000111797	1.9582e-22	1.50896e-16	14	93196432	LGMN	Body	Open Sea
cg01831962	-0.00111382	0.000187266	3.92872e-09	0.00302742	5	79243751	LINC01455	Body	Open Sea
cg01839934	-0.000830314	0.000125236	5.87508e-11	4.52725e-05	11	10626235	MRVI1	Body	Open Sea
cg01844717	-0.00106239	0.000177785	3.33454e-09	0.00256955	4	140651971	MGST2;MAML3	Body	Shelf
cg01860091	-0.00264709	0.000468333	2.14534e-08	0.0165317	1	249113412	SH3BP5L	Body	Open Sea
cg01869154	0.00278959	0.000477464	7.25457e-09	0.00559027	3	154848990	MME	Body	Open Sea
cg01874640	-0.000790601	0.000139956	2.18453e-08	0.0168337	3	120365828	HGD	Body	Open Sea
cg01881899	-0.00420926	0.00059207	2.42439e-12	1.8682e-06	21	43652704	ABCG1	Body	Shelf
cg01885255	-0.00353477	0.000303558	3.12217e-29	2.4059e-23	20	33606522	TRPC4AP	Body	Open Sea
cg01887578	-0.000965973	0.0001589	1.80452e-09	0.00139054	2	101649492	TBC1D8	Body	Open Sea
cg01894038	-0.00584476	0.000852241	1.32017e-11	1.0173e-05	11	77741873		Intergenic	Open Sea
cg01898377	-0.000855738	0.000140958	1.89539e-09	0.00146056	20	48960272		Intergenic	Island
cg01911808	-0.00121067	0.000217741	3.58352e-08	0.0276141	2	218738446	TNS1	Body	Open Sea
cg01921773	-0.0116085	0.00197949	6.39086e-09	0.00492471	16	75661691	KARS	Body	Open Sea
cg01939220	-0.00210455	0.000221595	2.0032e-20	1.54364e-14	3	65344739	MAGI1	Body	Shore
cg01939675	-0.000418309	5.16326e-05	1.8204e-15	1.40278e-09	14	81397591	CEP128	Promoter	Open Sea
cg01951916	-0.0104399	0.00173364	2.53639e-09	0.00195451	3	15836174	ANKRD28	Promoter	Open Sea
cg01964282	-0.00193538	0.000274404	3.56167e-12	2.74457e-06	15	89561584		Intergenic	Open Sea
cg02005847	-0.000461963	8.06461e-05	1.39591e-08	0.0107567	19	1487605	PCSK4	Body	Shore
cg02028179	-0.000475885	7.93997e-05	3.0014e-09	0.00231284	11	68899804		Intergenic	Open Sea
cg02059055	-0.000861185	0.000155441	3.99864e-08	0.0308129	6	18390303	RNF144B	Promoter	Shelf
cg02075970	-0.00196782	0.000336578	7.08765e-09	0.00546165	22	39627281	PDGFB	Body	Shore
cg02077610	-0.000928349	0.000165018	2.48771e-08	0.0191699	5	10898907		Intergenic	Open Sea
cg02088390	0.00362192	0.000325525	5.51931e-27	4.2531e-21	5	355321	AHRR	Body	Shore
cg02090341	-0.00114883	0.000186412	1.0902e-09	0.000840091	6	32137141	AGPAT1	Body	Shore
cg02099891	-0.00185679	0.000328225	2.08701e-08	0.0160822	9	33331912	NFX1	Body	Open Sea
cg02112289	-0.00189402	0.000344728	5.14988e-08	0.0396843	2	109818512	SH3RF3	Body	Open Sea
cg02113604	-0.000983235	0.000163139	2.46184e-09	0.00189706	16	27788173	KIAA0556	Body	Open Sea
cg02144475	-0.00169197	0.000223507	9.47561e-14	7.30177e-08	15	49339393	SECISBP2L	Promoter	Shore
cg02149136	-0.00188029	0.000230416	1.16007e-15	8.93932e-10	11	85995039		Intergenic	Open Sea
cg02155287	-0.000519244	9.39985e-05	4.37449e-08	0.0337092	1	236192938	NID1	Body	Open Sea
cg02191985	-0.00164214	0.000260122	4.35171e-10	0.000335336	20	31595115	BPIL1	Promoter	Open Sea
cg02197608	-0.00271352	0.000388074	5.37646e-12	4.14302e-06	2	129101883		Intergenic	Shore
cg02199898	-0.00176229	0.000200922	9.1581e-18	7.0571e-12	11	27396112	LGR4	Body	Open Sea
cg02220335	-0.00147599	0.000220239	3.69119e-11	2.84438e-05	12	133093060	FBRSL1	Body	Open Sea
cg02234489	-0.000983424	0.000178311	4.59006e-08	0.0353704	17	71547421	SDK2	Body	Open Sea
cg02236949	-0.001311	0.000233526	2.65717e-08	0.0204758	11	68972906		Intergenic	Open Sea
cg02243276	-0.00219123	0.000308461	2.51974e-12	1.94168e-06	8	103872978	AZIN1	Promoter	Shelf
cg02256644	-0.00253727	0.000397339	2.77012e-10	0.000213461	2	15731278	DDX1	Promoter	Shore
cg02261541	-0.00109757	0.000169413	1.54456e-10	0.000119022	16	4050315	ADCY9	Body	Open Sea
cg02273889	-0.000896073	0.000148192	2.18943e-09	0.00168714	5	123941379		Intergenic	Open Sea
cg02276017	-0.00438385	0.00070247	6.79074e-10	0.000523285	11	14576651	PSMA1	Body	Open Sea
cg02279147	-0.00171175	0.000262751	1.22869e-10	9.46811e-05	8	87243677	SLC7A13	Promoter	Open Sea
cg02293425	-0.00162366	0.000253377	2.40765e-10	0.00018553	1	11008705	C1orf127	Body	Open Sea
cg02320356	-0.00328106	0.000564413	8.58858e-09	0.00661824	8	127237106		Intergenic	Open Sea
cg02353065	-0.001045	0.000174731	3.23946e-09	0.00249628	17	34220260		Intergenic	Open Sea
cg02353723	-0.00134064	0.000198021	2.35955e-11	1.81823e-05	16	163133	C16orf35	Promoter	Open Sea
cg02374401	-0.00482674	0.000551056	1.00963e-17	7.78008e-12	16	15698882	KIAA0430	Body	Open Sea
cg02393617	-0.000880092	0.000155879	2.22086e-08	0.0171136	11	20087765	NAV2	Body	Open Sea
cg02411895	-0.00125975	0.00021983	1.37786e-08	0.0106176	19	6492572		Intergenic	Shelf
cg02412450	-0.00122573	0.000217865	2.48273e-08	0.0191316	7	127760125		Intergenic	Open Sea
cg02414406	-0.00175741	0.000261573	3.3063e-11	2.54779e-05	5	130608240	CDC42SE2	Promoter	Open Sea
cg02428265	-0.00107369	0.000151859	3.16589e-12	2.43959e-06	17	64414129	PRKCA-AS1;PRKCA	Promoter	Open Sea
cg02464112	-0.001517	0.000216247	4.60597e-12	3.5493e-06	8	100885041	VPS13B	Body	Open Sea
cg02475871	-0.00102611	0.000164932	7.63792e-10	0.000588567	19	5684969	HSD11B1L	Promoter	Shore
cg02486209	-0.0010864	0.000168646	1.94691e-10	0.000150026	16	949759	LMF1	Body	Island
cg02522196	-0.00360245	0.0002781	3.13954e-35	2.41929e-29	12	44226393		Intergenic	Shelf
cg02527830	-0.00382948	0.000457841	2.37975e-16	1.8338e-10	13	111310653	CARS2	Body	Open Sea
cg02544829	0.00303859	0.000521206	7.80126e-09	0.00601155	8	95385408	RAD54B	Body	Open Sea
cg02547480	-0.00145267	0.000170021	5.72485e-17	4.41149e-11	2	139202487		Intergenic	Open Sea
cg02552773	-0.00778915	0.00132066	5.25924e-09	0.0040527	8	90486189		Intergenic	Open Sea
cg02556649	-0.00162588	0.000223807	8.28967e-13	6.3879e-07	11	1945564	TNNT3	Body	Shore
cg02582427	-0.00387189	0.000634836	1.60149e-09	0.00123408	8	121873731		Intergenic	Open Sea
cg02604121	0.00302	0.000530564	1.71364e-08	0.013205	19	19843707	ZNF14	Body	Island
cg02620180	-0.00103568	0.000184864	2.83367e-08	0.0218359	2	114764101	LINC01191	Body	Open Sea
cg02622874	-0.00354493	0.000620464	1.51913e-08	0.0117062	4	71836756	MOB1B	Body	Open Sea
cg02637352	-0.000753651	0.000137849	5.96875e-08	0.0459943	5	148961536	FLJ41603	Promoter	Shore
cg02640104	-0.000328003	6.00001e-05	5.98604e-08	0.0461276	13	30476615		Intergenic	Open Sea
cg02658051	-0.00384297	0.000558873	1.16995e-11	9.0155e-06	7	35754952	LOC100506725	Promoter	Open Sea
cg02669047	-0.00416294	0.000476288	1.1756e-17	9.05901e-12	1	206931233		Intergenic	Open Sea
cg02694974	-0.00351467	0.00061769	1.73356e-08	0.0133585	15	38794851	RASGRP1	Body	Open Sea
cg02708687	-0.00101092	0.000148549	1.87215e-11	1.44265e-05	10	125947612		Intergenic	Open Sea
cg02711479	-0.00082788	0.000146132	1.99285e-08	0.0153566	1	36849024	STK40	Promoter	Shelf
cg02712553	-0.000991082	0.000142759	7.52497e-12	5.79863e-06	10	64136038	ZNF365	Body	Shore
cg02715612	-0.00149548	0.000237981	5.20297e-10	0.000400933	20	31180052	LOC149950	Body	Open Sea
cg02719438	-0.00251938	0.000410702	1.29515e-09	0.000998024	7	107382204		Intergenic	Shore
cg02720414	-0.00156273	0.000274309	1.66681e-08	0.0128442	4	79186707	FRAS1	Body	Open Sea
cg02735762	-0.00152378	0.000236498	1.93258e-10	0.000148922	9	135280262	TTF1	Promoter	Shore
cg02737486	-0.00335441	0.000501904	4.1594e-11	3.20518e-05	4	170917265	MFAP3L	Promoter	Open Sea
cg02745419	-0.00130047	0.000217401	3.21458e-09	0.00247711	10	7514090		Intergenic	Open Sea
cg02756136	-0.00201873	0.000309847	1.22487e-10	9.43867e-05	12	90423251		Intergenic	Open Sea
cg02785561	0.00227308	0.000296462	4.67734e-14	3.60429e-08	8	10262221	MSRA	Body	Island
cg02809591	-0.000599566	0.000107381	3.14725e-08	0.0242522	16	1817232	MAPK8IP3	Body	Shore
cg02814719	0.00272288	0.000491342	3.96707e-08	0.0305697	22	24200184	SLC2A11	Promoter	Island
cg02820104	0.00253075	0.000441965	1.41301e-08	0.0108885	8	123938870	ZHX2	Promoter	Open Sea
cg02825483	0.00271774	0.000393095	9.1154e-12	7.0242e-06	7	143580117	TCAF1	Promoter	Shelf
cg02859215	-0.00070998	8.47084e-05	2.07808e-16	1.60134e-10	20	22352597		Intergenic	Open Sea
cg02860019	-0.00236784	0.000332519	2.24022e-12	1.72628e-06	22	37669425		Intergenic	Open Sea
cg02880125	-0.00395471	0.000412348	8.8571e-21	6.82515e-15	19	47265712		Intergenic	Open Sea
cg02882186	-0.00177052	0.00027055	1.01904e-10	7.85258e-05	5	83375323	EDIL3	Body	Open Sea
cg02888490	-0.00325482	0.00043414	1.60173e-13	1.23427e-07	6	30130458	TRIM15	Promoter	Open Sea
cg02912329	-0.00256626	0.000276664	1.35239e-19	1.04213e-13	14	25288029	STXBP6	Body	Open Sea
cg02923856	-0.0017048	0.000283875	2.79704e-09	0.00215536	3	23989124	NR1D2	Promoter	Shore
cg02934657	-0.00088659	0.000134065	6.55042e-11	5.04766e-05	9	125661798	RC3H2	Promoter	Open Sea
cg02935718	-0.0021737	0.000303384	1.65656e-12	1.27652e-06	16	55718768	SLC6A2	Body	Open Sea
cg02940093	-0.00183031	0.000247805	3.53214e-13	2.72182e-07	4	110900942	EGF	Body	Open Sea
cg02943050	-0.000918604	0.000158131	8.79422e-09	0.0067767	3	170477868		Intergenic	Open Sea
cg02947951	-0.000500967	8.9669e-05	3.08966e-08	0.0238085	17	40984279	PSME3	Promoter	Shore
cg02957094	-0.00114012	0.000183858	8.64244e-10	0.000665974	1	178019669		Intergenic	Open Sea
cg02973379	-0.000945977	0.00016501	1.36017e-08	0.0104813	11	26873613		Intergenic	Open Sea
cg02976476	-0.00235833	0.000398029	4.49015e-09	0.00346005	20	49140460	PTPN1	Promoter	Open Sea
cg02993352	-0.000611092	9.32117e-05	9.44932e-11	7.28151e-05	8	26370717	PNMA2	Promoter	Shore
cg03022400	-0.00501868	0.000911199	4.78155e-08	0.036846	19	47803322		Intergenic	Open Sea
cg03046466	-0.000576078	9.93297e-05	9.2854e-09	0.0071552	16	1005503	LMF1	Body	Shore
cg03058083	-0.00114627	0.000155545	3.97436e-13	3.06259e-07	2	12185086	LOC100506457	Body	Open Sea
cg03064693	-0.00194437	0.000253498	4.58244e-14	3.53116e-08	9	132758085	FNBP1	Body	Open Sea
cg03067385	-0.00221754	0.000264888	2.24509e-16	1.73004e-10	4	185234607		Intergenic	Open Sea
cg03081563	-0.00110966	0.000108343	2.51883e-23	1.94098e-17	7	142903058		Intergenic	Open Sea
cg03090889	-0.00138013	0.00023514	6.20913e-09	0.00478467	17	44901417		Intergenic	Open Sea
cg03097275	-0.00114624	0.000105874	1.01912e-25	7.85316e-20	15	78340382	TBC1D2B	Body	Open Sea
cg03120808	-0.000998356	0.00017912	3.32443e-08	0.0256176	10	129890035		Intergenic	Open Sea
cg03135805	-0.00192162	0.000335091	1.34646e-08	0.0103756	14	50810773	CDKL1	Body	Open Sea
cg03140091	-0.000972186	0.000170438	1.60131e-08	0.0123395	9	126348210	DENND1A	Body	Open Sea
cg03141298	-0.000513633	8.3608e-05	1.22661e-09	0.000945206	8	133772657	TMEM71	Promoter	Open Sea
cg03161093	-0.00254208	0.000446714	1.72773e-08	0.0133137	9	72427385		Intergenic	Open Sea
cg03171659	-0.000703876	0.000127633	4.59918e-08	0.0354406	16	89120700		Intergenic	Shore
cg03175208	0.00148011	0.00022641	1.06459e-10	8.20359e-05	15	66615805	DIS3L	Body	Open Sea
cg03186149	-0.00493422	0.000828152	3.69815e-09	0.00284974	19	46877200	PPP5C	Body	Open Sea
cg03196975	-0.00215779	0.000276678	1.77734e-14	1.36959e-08	15	80263636	BCL2A1	Promoter	Open Sea
cg03198733	-0.00123647	0.000184586	3.76663e-11	2.90251e-05	12	7167584	C1S	Promoter	Open Sea
cg03205160	-0.00116832	0.000184707	4.03203e-10	0.000310703	17	64421543	PRKCA	Body	Open Sea
cg03232695	-0.000774724	0.000140895	5.02904e-08	0.0387531	5	61507325		Intergenic	Open Sea
cg03250056	-0.00183896	0.000324199	1.91544e-08	0.0147601	17	30245814		Intergenic	Shore
cg03257916	-0.0019897	0.000322334	1.02644e-09	0.00079096	21	45744181	PFKL	Body	Shore
cg03267419	-0.000992269	0.000139179	2.11273e-12	1.62804e-06	2	75423622	TACR1	Body	Shelf
cg03286833	-0.0022389	0.000399427	2.78829e-08	0.0214862	9	116343114	RGS3	Promoter	Shelf
cg03293439	0.00152373	0.000233448	1.13604e-10	8.75413e-05	1	116079845		Intergenic	Open Sea
cg03311083	0.00212732	0.000376501	2.16855e-08	0.0167106	2	121698644	GLI2	Body	Open Sea
cg03341317	-0.00370018	0.000651866	1.87319e-08	0.0144346	7	92484393	LOC101927497	Body	Open Sea
cg03383835	-0.00169121	0.000301996	2.87029e-08	0.0221181	8	145276154	MROH1	Body	Open Sea
cg03398073	-0.000775656	0.000118159	8.94818e-11	6.89534e-05	6	108863017		Intergenic	Open Sea
cg03400796	-0.000727609	0.000127549	1.59672e-08	0.0123041	6	38448595	BTBD9	Body	Open Sea
cg03406367	-0.00216008	0.000351941	1.26985e-09	0.000978526	12	124948068	NCOR2	Body	Shelf
cg03407562	-0.00275246	0.000465686	4.88619e-09	0.00376523	8	1682921		Intergenic	Open Sea
cg03420013	-0.000906602	0.000144988	6.29748e-10	0.000485275	1	221213052		Intergenic	Open Sea
cg03432085	-0.00108878	0.00019155	1.79291e-08	0.0138159	11	126521914	KIRREL3	Body	Open Sea
cg03504848	-0.00162046	0.000224005	1.02583e-12	7.90487e-07	2	26865508	CIB4	Promoter	Open Sea
cg03511735	-0.00101854	0.000152996	4.92456e-11	3.79479e-05	8	142405227		Intergenic	Shelf
cg03518729	-0.000775243	0.00011684	5.68469e-11	4.38054e-05	1	235147744		Intergenic	Open Sea
cg03538821	-0.00195775	0.000287944	1.95101e-11	1.50342e-05	16	22248009	EEF2K	Body	Open Sea
cg03539151	-0.00287203	0.000359734	4.45939e-15	3.43634e-09	9	6805732	KDM4C	Promoter	Open Sea
cg03541934	-0.00125198	0.000205209	1.58275e-09	0.00121965	11	1905537	LSP1	Body	Shelf
cg03554159	-0.000640571	0.000106088	2.30406e-09	0.00177547	8	146155883	ZNF16	Body	Open Sea
cg03559064	-0.00151074	0.000269985	2.9424e-08	0.0226737	19	38861467	CATSPERG	Body	Shelf
cg03579589	-0.00406116	0.00074106	5.56098e-08	0.0428522	1	8735248	RERE	Promoter	Open Sea
cg03596546	-0.00138239	0.000243493	1.86223e-08	0.0143501	3	193452325		Intergenic	Open Sea
cg03610516	-0.00117482	0.000199116	5.19091e-09	0.00400004	2	642275		Intergenic	Open Sea
cg03631509	-0.0017256	0.000252542	1.56033e-11	1.20237e-05	6	1789442	GMDS	Body	Open Sea
cg03679637	-0.000753485	0.000133413	2.19896e-08	0.0169449	7	128777595		Intergenic	Open Sea
cg03680932	0.00162644	0.000283355	1.30618e-08	0.0100652	6	16306683	ATXN1	Body	Open Sea
cg03684886	-0.00117289	0.000190993	1.2441e-09	0.000958683	7	138667303	KIAA1549	Promoter	Shore
cg03692091	-0.000988212	0.000146761	3.00105e-11	2.31257e-05	1	227732504		Intergenic	Shelf
cg03698980	-0.00070986	0.000130031	6.23656e-08	0.0480581	4	153457736		Intergenic	Island
cg03703171	-0.00191906	0.000284287	2.68543e-11	2.06935e-05	2	113875226	IL1RN	Promoter	Open Sea
cg03706951	-0.000925216	0.000159049	8.39641e-09	0.00647016	17	39465518		Intergenic	Open Sea
cg03723270	-0.00172676	0.000285259	2.10513e-09	0.00162219	2	171361326	MYO3B	Body	Open Sea
cg03731202	-0.00178697	0.000308196	9.36658e-09	0.00721776	1	36574795		Intergenic	Open Sea
cg03733145	-0.00485495	0.000600237	2.01441e-15	1.55228e-09	2	136887407		Intergenic	Open Sea
cg03735042	-0.000719851	0.000116458	9.75415e-10	0.000751641	17	1653899	SERPINF2	Body	Shelf
cg03736977	-0.00107822	0.000176399	1.47794e-09	0.00113888	20	55684764		Intergenic	Shore
cg03764753	-0.00112577	0.000206292	6.30444e-08	0.0485811	2	152163155		Intergenic	Open Sea
cg03769161	-0.000575302	0.000104367	4.6641e-08	0.0359409	5	40486715		Intergenic	Open Sea
cg03832685	-0.00212604	0.000244358	1.62571e-17	1.25275e-11	10	11377128	CELF2;CELF2-AS1	Body	Open Sea
cg03882972	-0.00169687	0.000291478	8.18395e-09	0.00630644	1	33687175		Intergenic	Open Sea
cg03922340	-0.00295781	0.000514402	1.23359e-08	0.00950589	3	49397232	GPX1;RHOA	Body	Shore
cg03929848	-0.00105233	0.000186606	2.306e-08	0.0177697	5	137057918	KLHL3	Promoter	Open Sea
cg03930370	-0.000759802	0.000116455	1.15523e-10	8.90206e-05	2	113381574		Intergenic	Open Sea
cg03966685	-0.00131009	0.000167275	1.39075e-14	1.07169e-08	7	1024022	CYP2W1	Body	Island
cg03978059	-0.00186089	0.000337681	4.70305e-08	0.0362411	2	26740200	OTOF	Body	Open Sea
cg03984122	-0.0017699	0.000173372	3.42576e-23	2.63984e-17	3	15294769	SH3BP5-AS1	Promoter	Open Sea
cg03998655	0.00447027	0.000463722	5.74475e-21	4.42683e-15	16	1424607	UNKL	Promoter	Shore
cg04002839	-0.00171753	0.000223688	4.31954e-14	3.32857e-08	15	57107533		Intergenic	Open Sea
cg04023602	-0.000625446	0.00010609	5.33693e-09	0.00411256	12	72601581		Intergenic	Open Sea
cg04029483	-0.000946422	0.000172624	5.48988e-08	0.0423043	12	15943686	EPS8	Promoter	Shore
cg04038150	0.00347977	0.000377932	2.41972e-19	1.8646e-13	11	70742796	SHANK2	Body	Open Sea
cg04043077	-0.00196965	0.000351031	2.70034e-08	0.0208084	10	34910486	PARD3	Body	Open Sea
cg04057429	-0.00147466	0.000270113	6.22835e-08	0.0479948	9	86086759	FRMD3	Body	Open Sea
cg04061243	-0.00175201	0.000204869	5.38186e-17	4.14718e-11	2	31499137		Intergenic	Open Sea
cg04063109	-0.0007075	0.000127165	3.514e-08	0.0270784	10	111908629		Intergenic	Open Sea
cg04064448	-0.00119471	0.000171799	6.95234e-12	5.35738e-06	10	115713280		Intergenic	Open Sea
cg04070200	-0.00253825	0.000303493	2.39444e-16	1.84512e-10	2	208281957		Intergenic	Open Sea
cg04071779	-0.00337746	0.000610889	4.26041e-08	0.0328301	7	30517627	NOD1	Promoter	Shore
cg04087028	-0.00137156	0.000233172	5.76508e-09	0.00444249	1	26507978	CNKSR1	Promoter	Open Sea
cg04096150	-0.00162356	0.000271283	3.16144e-09	0.00243616	15	40098188	GPR176	Body	Open Sea
cg04096454	-0.0022225	0.000347851	2.70935e-10	0.000208779	1	41820852		Intergenic	Open Sea
cg04098176	-0.000993863	0.000180647	4.94426e-08	0.0380998	2	54483498	TSPYL6;ACYP2	Promoter	Shore
cg04098288	-0.000855789	0.000137704	7.95548e-10	0.000613038	17	8232501		Intergenic	Shore
cg04103410	-0.00107686	0.000160151	3.19134e-11	2.4592e-05	5	169808789	KCNMB1;KCNIP1	Body	Open Sea
cg04109535	-0.000969797	0.000177492	6.07837e-08	0.046839	13	46115593	FAM194B	Body	Open Sea
cg04122042	-0.00559462	0.00100771	3.75172e-08	0.0289102	18	60767801		Intergenic	Open Sea
cg04142643	-0.000682224	0.000103342	7.05193e-11	5.43412e-05	17	75478263	SEPT9	Body	Open Sea
cg04142988	-0.00087946	0.000156602	2.62819e-08	0.0202525	15	101984466	PCSK6	Body	Open Sea
cg04170282	-0.000837186	0.000146446	1.49057e-08	0.0114861	7	2025606	MAD1L1	Body	Shore
cg04195858	-0.0011409	0.000204154	3.06261e-08	0.0236	16	8839233	ABAT	Body	Open Sea
cg04197239	-0.000793508	0.000132232	2.87403e-09	0.00221469	17	77896725		Intergenic	Open Sea
cg04202945	-0.00126884	0.0002266	2.88026e-08	0.0221949	5	127675452	FBN2	Body	Open Sea
cg04213565	-0.00531177	0.000852453	7.19511e-10	0.000554445	5	35900039		Intergenic	Open Sea
cg04216139	-0.00138486	0.000205298	2.77131e-11	2.13553e-05	3	129008219	HMCES	Body	Open Sea
cg04246422	-0.000901538	0.0001626	3.90625e-08	0.030101	8	94995802		Intergenic	Open Sea
cg04258133	-0.00159765	0.0002763	1.02579e-08	0.00790456	11	1953661	TNNT3	Body	Shelf
cg04284500	-0.0018586	0.000331617	2.79818e-08	0.0215624	11	67039454	ADRBK1	Body	Open Sea
cg04299936	-0.00139305	0.000204688	1.86743e-11	1.43901e-05	19	17476993	PLVAP	Body	Open Sea
cg04314280	0.00118114	0.000149302	7.70463e-15	5.93708e-09	2	218687427	TNS1	Body	Open Sea
cg04362211	-0.00254295	0.000401594	3.86485e-10	0.00029782	11	92577663	FAT3	Body	Open Sea
cg04376645	-0.00101862	0.000127048	3.45143e-15	2.65962e-09	15	67040057	SMAD6	Body	Open Sea
cg04388278	-0.00183023	0.000325491	2.52628e-08	0.0194672	7	106730486	PRKAR2B	Body	Open Sea
cg04412658	-0.0013716	0.000236572	9.38588e-09	0.00723263	8	121839468		Intergenic	Open Sea
cg04416414	-0.00244575	0.000429485	1.68914e-08	0.0130163	19	14260587	LPHN1	Body	Shore
cg04436634	-0.00104102	0.000189026	4.79452e-08	0.0369459	1	158575773	OR10Z1	Promoter	Open Sea
cg04449045	-0.00193272	0.000262076	3.82926e-13	2.95078e-07	17	29893915		Intergenic	Open Sea
cg04473487	-0.002463	0.000351258	4.70724e-12	3.62733e-06	7	80838279		Intergenic	Open Sea
cg04487600	-0.00147844	0.000270794	6.22017e-08	0.0479318	1	15246799	KIAA1026	Body	Shelf
cg04491155	-0.00177556	0.000272689	1.25591e-10	9.67785e-05	14	78326819	ADCK1	Body	Open Sea
cg04499041	-0.00170867	0.000203879	2.08907e-16	1.60981e-10	6	7645556		Intergenic	Open Sea
cg04499151	-0.00138502	0.000232028	3.4647e-09	0.00266985	7	100231278	TFR2	Body	Island
cg04502411	-0.00106003	0.000160192	6.37731e-11	4.91427e-05	2	223702651		Intergenic	Open Sea
cg04505824	-0.00190528	0.000266524	1.85237e-12	1.42741e-06	10	114092386	GUCY2GP	Body	Open Sea
cg04548715	-0.00118252	0.000167279	3.19113e-12	2.45904e-06	7	99598775		Intergenic	Shelf
cg04554624	-0.000969213	0.000147035	7.51601e-11	5.79173e-05	11	4913759		Intergenic	Open Sea
cg04573538	-0.00203109	0.000282335	1.35501e-12	1.04415e-06	6	56376035	RNU6-71P;DST	Body	Open Sea
cg04597945	-0.00141023	0.000246037	1.36823e-08	0.0105434	17	6975569		Intergenic	Open Sea
cg04617220	-0.000906475	0.000164721	4.9064e-08	0.037808	14	69118177		Intergenic	Open Sea
cg04630141	-0.00681281	0.00106641	2.72068e-10	0.000209652	3	14607952		Intergenic	Open Sea
cg04655662	-0.00191759	0.000331908	1.05438e-08	0.0081249	17	79283230	C17orf55	Promoter	Shore
cg04670255	0.0035441	0.000539972	9.00634e-11	6.94016e-05	22	39884829	MGAT3	Body	Island
cg04685276	-0.00106498	0.000187141	1.72594e-08	0.0132999	9	132268081	LINC00963	Body	Open Sea
cg04689606	-0.00384687	0.000548457	4.6421e-12	3.57713e-06	10	116019713	VWA2	Body	Open Sea
cg04725937	-0.00186301	0.000312981	3.82264e-09	0.00294567	2	74119677	ACTG2	Promoter	Open Sea
cg04730839	0.00155141	0.000202243	4.55267e-14	3.50823e-08	6	42985884	KLHDC3	Body	Shelf
cg04739306	-0.00277324	0.000483824	1.36727e-08	0.010536	7	100230781	TFR2	Body	Island
cg04764064	-0.00434017	0.000698512	8.01682e-10	0.000617765	4	6829205	KIAA0232	Body	Open Sea
cg04826355	-0.000765832	0.000114826	4.55107e-11	3.50699e-05	4	2272570	ZFYVE28	Body	Open Sea
cg04830471	-0.0028741	0.000392372	5.4355e-13	4.18852e-07	19	49890365	CCDC155	Promoter	Shore
cg04842268	-0.00167651	0.000253549	6.59096e-11	5.0789e-05	3	123135703	ADCY5	Promoter	Open Sea
cg04845171	-0.000523927	7.48854e-05	5.22917e-12	4.02952e-06	16	31384854	ITGAX	Body	Shore
cg04859117	0.00315223	0.000527019	3.2272e-09	0.00248684	11	2011341	LOC100133545	Promoter	Shore
cg04867146	-0.00131302	0.000225982	8.73437e-09	0.00673058	16	29792790		Intergenic	Shelf
cg04869854	-0.0020156	0.000356186	2.06637e-08	0.0159232	11	67186575	ATPGD1	Body	Shore
cg04884118	-0.00356085	0.00049383	1.20658e-12	9.29777e-07	12	8994648	A2ML1	Body	Open Sea
cg04902327	-0.00126844	0.0002097	2.16189e-09	0.00166592	1	248019234	TRIM58	Promoter	Shore
cg04906435	-0.00356836	0.000646323	4.44587e-08	0.0342592	1	33426807	RNF19B	Body	Shelf
cg04906747	-0.000860278	0.000156372	4.94954e-08	0.0381404	5	150953808		Intergenic	Open Sea
cg04919986	-0.0023198	0.000245618	3.16028e-20	2.43527e-14	18	52379274		Intergenic	Open Sea
cg04944312	-0.00233103	0.000363069	2.22938e-10	0.000171793	3	101229069	SENP7	Promoter	Shelf
cg04959662	-0.000681482	0.000110223	9.66414e-10	0.000744705	2	109941286	SH3RF3	Body	Open Sea
cg04960440	-0.000494424	6.62332e-05	2.01762e-13	1.55475e-07	10	14606714	FAM107B	Promoter	Open Sea
cg04966159	-0.00149253	0.000262586	1.79361e-08	0.0138213	14	105173801	INF2	Body	Open Sea
cg04992771	-0.00108265	0.000191794	2.23487e-08	0.0172216	20	32391905	ZNF341-AS1	Body	Open Sea
cg04997017	0.00195778	0.00026773	5.9306e-13	4.57003e-07	3	65518607	MAGI1	Body	Open Sea
cg05014291	-0.000659309	0.000103274	2.79799e-10	0.000215609	2	11780446	GREB1	Body	Open Sea
cg05018467	-0.0056867	0.000775937	5.28973e-13	4.07619e-07	15	101708817		Intergenic	Open Sea
cg05037033	-0.00170021	0.000303092	2.72299e-08	0.020983	1	219099343		Intergenic	Open Sea
cg05046117	-0.00188866	0.00033441	2.19927e-08	0.0169473	5	36624538	SLC1A3	Body	Open Sea
cg05058282	-0.000864818	0.000135619	2.92684e-10	0.000225538	16	17392409	XYLT1	Body	Open Sea
cg05123019	-0.00211708	0.000348763	1.90265e-09	0.00146616	10	97417411	ALDH18A1	Promoter	Shore
cg05128538	-0.000802646	0.000130895	1.31365e-09	0.00101228	12	5842663	ANO2	Body	Open Sea
cg05168655	-0.000988786	0.000165848	3.61424e-09	0.00278508	6	166973498	RPS6KA2	Body	Open Sea
cg05181324	-0.00196864	0.000344269	1.47715e-08	0.0113827	8	27406109		Intergenic	Open Sea
cg05188716	-0.000835001	0.000146812	1.75771e-08	0.0135446	5	10519905		Intergenic	Open Sea
cg05202657	-0.00158797	0.000249667	3.24351e-10	0.00024994	8	61613130	CHD7	Promoter	Open Sea
cg05208050	-0.00167926	0.000303835	4.30509e-08	0.0331745	2	74690526	MOGS	Body	Shore
cg05258899	-0.0021611	0.000369336	6.89438e-09	0.00531271	10	73216518	CDH23	Body	Open Sea
cg05264881	-0.000849903	0.000138652	1.33124e-09	0.00102584	1	15375148	KIAA1026	Body	Island
cg05268743	-0.00169324	0.000209001	1.82073e-15	1.40303e-09	12	93957738		Intergenic	Open Sea
cg05275596	-0.0020413	0.000341508	3.30284e-09	0.00254512	11	16618167		Intergenic	Open Sea
cg05300241	-0.00232393	0.000419436	3.99151e-08	0.030758	1	9737253	PIK3CD-AS2;PIK3CD	Promoter	Open Sea
cg05305683	-0.00169219	0.000266464	3.44703e-10	0.000265623	15	78551828		Intergenic	Open Sea
cg05342446	-0.000938544	0.000142782	8.45981e-11	6.51901e-05	10	89575818	ATAD1	Promoter	Shore
cg05352282	-0.000815706	0.000138013	4.89253e-09	0.00377011	17	72689086	RAB37	Body	Open Sea
cg05362119	-0.00221451	0.000258673	4.99916e-17	3.85229e-11	10	81051023	ZMIZ1	Body	Open Sea
cg05365964	-0.00408786	0.000381401	2.88408e-25	2.22243e-19	9	124828016	TTLL11	Body	Open Sea
cg05374741	-0.00150038	0.000252452	4.03604e-09	0.00311012	10	13770043	FRMD4A	Body	Open Sea
cg05396425	-0.00115496	0.000192793	3.05221e-09	0.00235199	16	4587038	C16orf5	Promoter	Shore
cg05414516	-0.00163837	0.000245364	4.32566e-11	3.33329e-05	1	42268969	HIVEP3	Promoter	Open Sea
cg05422590	-0.00367637	0.000669307	5.19052e-08	0.0399975	16	1344495		Intergenic	Open Sea
cg05450193	-0.000847144	0.00012495	2.21404e-11	1.70611e-05	3	55922078	ERC2	Body	Open Sea
cg05512967	-0.00119622	0.000194025	1.07431e-09	0.00082785	17	76776105	CYTH1	Body	Shore
cg05547260	-0.00362667	0.000371003	1.73378e-21	1.33603e-15	6	43611905	RSPH9	Promoter	Shore
cg05564780	-0.00411747	0.000738023	3.22646e-08	0.0248627	9	100399456	NCBP1	Body	Shelf
cg05573381	-0.00451448	0.000800013	2.25831e-08	0.0174022	5	1653258		Intergenic	Shore
cg05582046	-0.00097668	0.000168666	9.7792e-09	0.00753572	11	86334031	ME3	Body	Open Sea
cg05591126	-0.00165935	0.000302132	5.20956e-08	0.0401441	17	45317262		Intergenic	Open Sea
cg05606696	-0.00146028	0.000251242	8.63703e-09	0.00665558	10	13872683	FRMD4A	Body	Open Sea
cg05627004	-0.00178959	0.000320279	3.07695e-08	0.0237106	1	1711530	NADK	Promoter	Shore
cg05627561	-0.00224654	0.000385885	8.17584e-09	0.00630019	19	39423470	MRPS12	Body	Shore
cg05630470	-0.00231614	0.000313815	3.67254e-13	2.83001e-07	12	48882904	C12orf54	Body	Open Sea
cg05633550	-0.000670728	0.000119266	2.51484e-08	0.019379	12	15071466	ERP27	Body	Open Sea
cg05658876	-0.000689429	0.00012159	1.93951e-08	0.0149456	4	74910375		Intergenic	Open Sea
cg05700627	-0.00183795	0.00032411	1.93244e-08	0.0148911	18	77961410	PARD6G	Body	Open Sea
cg05704547	-0.00454526	0.000683903	5.29666e-11	4.08153e-05	3	60067722	FHIT	Body	Open Sea
cg05704952	-0.00436098	0.000648585	3.19597e-11	2.46277e-05	4	113040636		Intergenic	Open Sea
cg05710060	-0.00116999	0.000207751	2.40645e-08	0.0185438	2	192402991		Intergenic	Open Sea
cg05774117	-0.00176903	0.000313871	2.34652e-08	0.018082	19	40806021		Intergenic	Open Sea
cg05782841	-0.000932743	0.000157007	4.09481e-09	0.0031554	4	83095074		Intergenic	Open Sea
cg05782859	-0.00151454	0.000211715	1.78871e-12	1.37836e-06	11	64871888	VPS51	Body	Shelf
cg05790136	-0.00287739	0.000352715	1.18309e-15	9.11671e-10	18	33550437		Intergenic	Shore
cg05813405	-0.00096528	0.000169595	1.71736e-08	0.0132337	8	23691563		Intergenic	Open Sea
cg05827313	-0.00060359	9.99871e-05	2.32415e-09	0.00179096	2	233633287	KCNJ13;GIGYF2	Body	Open Sea
cg05844572	-0.000918277	0.000154817	4.32671e-09	0.0033341	17	80300263		Intergenic	Shelf
cg05844992	-0.00140093	0.000230559	1.83617e-09	0.00141493	3	148508841		Intergenic	Open Sea
cg05849406	0.00191032	0.000294342	1.43617e-10	0.000110669	16	2818458	SRRM2	Body	Shore
cg05889858	-0.00119532	0.000198957	2.75603e-09	0.00212376	17	61441974	TANC2	Body	Open Sea
cg05890154	-0.0009409	0.000131754	1.94723e-12	1.50051e-06	7	151542128	PRKAG2	Body	Open Sea
cg05891899	-0.00215361	0.000309857	7.13032e-12	5.49453e-06	11	1326879	TOLLIP	Body	Shelf
cg05896689	-0.000994528	0.000169602	6.41051e-09	0.00493985	19	16130676	LOC126536	Body	Open Sea
cg05903486	-0.00151219	0.000200902	1.29324e-13	9.96553e-08	19	17868349	FCHO1	Promoter	Open Sea
cg05913211	-0.00105994	0.000114368	1.44706e-19	1.11508e-13	8	66864146		Intergenic	Open Sea
cg05930881	0.00292422	0.000401031	6.8599e-13	5.28614e-07	8	11560540	GATA4	Promoter	Island
cg05931497	-0.00443529	0.000707774	5.79269e-10	0.000446377	10	867221	LARP4B	Body	Open Sea
cg05940002	-0.00068654	0.000121852	2.37234e-08	0.0182809	17	53392608	HLF	Body	Open Sea
cg05945668	-0.00248044	0.000341494	8.35658e-13	6.43947e-07	2	25465648	DNMT3A	Body	Open Sea
cg05955385	-0.00132786	0.000242198	5.49087e-08	0.0423119	18	48260141		Intergenic	Shelf
cg06002288	-0.00118481	0.000210804	2.56268e-08	0.0197477	18	44500261		Intergenic	Shelf
cg06003401	-0.00114276	0.000205077	3.34891e-08	0.0258062	2	55154362	EML6	Body	Open Sea
cg06024105	-0.00154205	0.000209573	4.30569e-13	3.3179e-07	6	139600997	TXLNB	Body	Open Sea
cg06026117	-0.00390316	0.000338621	1.0285e-28	7.92548e-23	10	89743548		Intergenic	Open Sea
cg06048910	-0.000915368	0.000151465	2.23288e-09	0.00172063	11	2925473	SLC22A18;SLC22A18AS	Promoter	Shore
cg06083990	-0.00145365	0.000258716	2.58718e-08	0.0199364	10	3441381	LOC105376360	Body	Open Sea
cg06098291	-0.00106828	0.000171225	6.85496e-10	0.000528234	16	22787289		Intergenic	Open Sea
cg06107544	-0.00116884	0.000196883	4.19276e-09	0.00323088	1	186625391		Intergenic	Open Sea
cg06118712	0.0029215	0.000532434	5.35609e-08	0.0412733	21	15954439	SAMSN1-AS1;SAMSN1	Promoter	Open Sea
cg06121906	0.00286285	0.000420591	1.85493e-11	1.42938e-05	3	38103775	DLEC1	Body	Open Sea
cg06130714	-0.00098744	0.000176261	2.83783e-08	0.0218679	17	10024297	GAS7	Body	Open Sea
cg06131323	-0.000635886	0.000116278	5.92144e-08	0.0456298	3	197120613		Intergenic	Open Sea
cg06135399	-0.00095201	0.000135373	4.09498e-12	3.15553e-06	2	207018955	NDUFS1	Promoter	Open Sea
cg06150841	-0.00453942	0.000647587	4.77727e-12	3.6813e-06	1	61606693	NFIA	Body	Open Sea
cg06167858	-0.00123863	0.000203938	1.86499e-09	0.00143714	5	35090826	PRLR	Promoter	Open Sea
cg06174078	-0.00292839	0.000286063	2.64332e-23	2.0369e-17	11	1325718	TOLLIP	Body	Open Sea
cg06186330	0.000492715	7.94481e-05	8.61024e-10	0.000663493	17	46522513		Intergenic	Open Sea
cg06203970	-0.00113305	0.000203576	3.4737e-08	0.0267678	2	217658337		Intergenic	Open Sea
cg06204331	-0.00295854	0.00036908	3.49461e-15	2.6929e-09	18	22679976	ZNF521	Body	Open Sea
cg06204577	-0.00155416	0.000261952	4.28565e-09	0.00330246	6	44645167		Intergenic	Open Sea
cg06233873	-0.00784003	0.00141328	3.84414e-08	0.0296224	5	137641727	CDC25C	Body	Open Sea
cg06243126	-0.00220295	0.000292489	1.24962e-13	9.62942e-08	15	38801168	RASGRP1	Body	Open Sea
cg06258082	-0.00246658	0.000375112	8.33418e-11	6.4222e-05	21	43512682	UMODL1	Body	Open Sea
cg06261059	0.00312308	0.000326283	1.0462e-20	8.06188e-15	8	6484648	MCPH1	Body	Open Sea
cg06263395	-0.00141556	0.00021909	1.7256e-10	0.000132973	10	46195640		Intergenic	Island
cg06265429	-0.00127355	0.000228351	3.26081e-08	0.0251273	10	3976118		Intergenic	Open Sea
cg06274117	-0.00117841	0.000215736	6.13147e-08	0.0472483	2	99438242	C2orf55	Body	Shore
cg06282288	-0.000990944	0.000157055	4.44514e-10	0.000342537	3	40820810		Intergenic	Open Sea
cg06293823	-0.0021131	0.000360639	6.5817e-09	0.00507177	1	116883263		Intergenic	Open Sea
cg06308381	-0.00169998	0.000240637	3.29471e-12	2.53886e-06	8	124094701	TBC1D31	Body	Open Sea
cg06314470	-0.0014356	0.000180302	5.24783e-15	4.04391e-09	10	105422996	SH3PXD2A	Body	Shore
cg06318274	-0.00217837	0.000373364	7.60098e-09	0.00585721	15	86150813	AKAP13	Body	Open Sea
cg06323110	-0.00130717	0.000236383	4.2339e-08	0.0326258	4	155470169	PLRG1	Body	Shore
cg06333164	-0.0032097	0.000309023	6.58728e-24	5.07606e-18	14	68752237	RAD51B	Body	Open Sea
cg06368201	-0.00274559	0.000482369	1.71524e-08	0.0132174	6	130741902	TMEM200A	Promoter	Open Sea
cg06371967	-0.00295732	0.000532322	3.67606e-08	0.0283272	11	96072163	MAML2	Body	Open Sea
cg06372820	-0.00165834	0.00018164	4.6645e-19	3.5944e-13	6	111076958	CDK19	Promoter	Open Sea
cg06375292	-0.00202315	0.000316885	2.79025e-10	0.000215013	17	47786311	SLC35B1	Promoter	Open Sea
cg06386266	-0.00205923	0.000230896	2.72764e-18	2.10188e-12	8	8960930		Intergenic	Open Sea
cg06399905	-0.000733603	0.000131864	3.52002e-08	0.0271248	4	80604140		Intergenic	Open Sea
cg06402496	-0.000608451	8.1335e-05	1.80081e-13	1.38768e-07	17	66760688		Intergenic	Open Sea
cg06408138	-0.000786156	0.000123668	3.31253e-10	0.000255259	17	30225233	UTP6	Body	Shelf
cg06419258	0.00195261	0.000268635	8.062e-13	6.21246e-07	1	27320103	TRNP1	Promoter	Shore
cg06419750	-0.00171978	0.000303643	2.00929e-08	0.0154833	12	129337910	GLT1D1	Promoter	Island
cg06440665	-0.000683479	9.85849e-05	8.01586e-12	6.17691e-06	1	32133300	COL16A1	Body	Open Sea
cg06449627	-0.0012001	0.000215271	3.30244e-08	0.0254481	2	220389033	ASIC4	Body	Shore
cg06453717	-0.00323875	0.000555573	7.81733e-09	0.00602393	9	33446442	AQP3	Body	Shore
cg06465330	-0.00126486	0.00019952	3.69157e-10	0.000284467	2	7520514		Intergenic	Open Sea
cg06498313	-0.000946516	0.000138577	1.58771e-11	1.22346e-05	10	387473	DIP2C	Body	Island
cg06510261	-0.00396602	0.000438486	9.52786e-19	7.34204e-13	3	111852227	GCET2	Promoter	Open Sea
cg06514727	-0.000682636	0.000110278	9.23808e-10	0.000711874	1	198711467	PTPRC	Body	Open Sea
cg06517181	-0.00066657	0.000120582	4.2794e-08	0.0329765	10	134994252	KNDC1	Body	Shore
cg06534208	-0.00103325	0.00015474	4.32646e-11	3.33391e-05	11	2142842		Intergenic	Open Sea
cg06537575	-0.00290593	0.000521624	3.37519e-08	0.0260087	7	138347530	SVOPL	Body	Shore
cg06555928	-0.00394169	0.000647293	1.69569e-09	0.00130668	15	58920150	ADAM10	Body	Open Sea
cg06577766	-0.000848774	0.000147561	1.21954e-08	0.00939759	1	117753926	VTCN1	Promoter	Open Sea
cg06594122	-0.000539142	8.45245e-05	2.89623e-10	0.000223179	2	85758258		Intergenic	Open Sea
cg06606525	-0.00145991	0.000230901	4.09831e-10	0.00031581	15	49979062		Intergenic	Open Sea
cg06640991	-0.0011556	0.000186211	8.39502e-10	0.000646909	11	104576519		Intergenic	Open Sea
cg06646728	-0.000711901	0.000106357	3.89348e-11	3.00026e-05	1	2104886	PRKCZ	Body	Open Sea
cg06655108	-0.00228032	0.000328955	8.0644e-12	6.21431e-06	7	56165514		Intergenic	Open Sea
cg06677416	-0.00246881	0.000440393	2.77841e-08	0.0214101	10	64495627		Intergenic	Open Sea
cg06705958	-0.000891527	0.000125679	2.69984e-12	2.08046e-06	2	43304698		Intergenic	Open Sea
cg06722383	-0.00211899	0.000367749	1.15151e-08	0.00887336	6	125994931	LOC643623	Promoter	Open Sea
cg06749819	-0.00182807	0.000287729	3.38572e-10	0.000260899	4	24811770	CCDC149	Body	Open Sea
cg06757548	-0.00587864	0.000984427	3.41536e-09	0.00263183	2	242680478	D2HGDH	Promoter	Open Sea
cg06796515	-0.00101393	0.000136782	2.92333e-13	2.25267e-07	1	44071036	PTPRF	Body	Island
cg06799721	-0.00168816	0.000291479	9.71782e-09	0.00748841	5	33446800	TARS	Body	Open Sea
cg06830544	-0.00190762	0.000319694	3.50918e-09	0.00270413	6	43492372	XPO5	Body	Open Sea
cg06831201	-0.00180688	0.000278366	1.42832e-10	0.000110064	10	85936112	C10orf99	Body	Open Sea
cg06840298	-0.0020222	0.000210887	8.98907e-21	6.92685e-15	12	51799659	SLC4A8	Promoter	Open Sea
cg06852605	-0.000743102	0.000113868	1.14405e-10	8.81586e-05	17	76422640	DNAH17	Body	Shore
cg06865303	-0.000609894	0.000110689	4.72395e-08	0.0364021	22	30334243	MTMR3	Promoter	Open Sea
cg06865772	-0.00181538	0.000310644	7.19461e-09	0.00554407	10	17725026	STAM	Body	Open Sea
cg06867822	-0.00106276	0.000179191	4.33931e-09	0.00334381	8	142030569		Intergenic	Open Sea
cg06869512	-0.00150377	0.000246047	1.48385e-09	0.00114343	7	87093634	ABCB4	Body	Open Sea
cg06869794	-0.00209764	0.000299482	4.95906e-12	3.82138e-06	18	48680583		Intergenic	Open Sea
cg06870470	-0.00840163	0.0010651	9.14893e-15	7.05004e-09	19	11315767	DOCK6	Body	Shelf
cg06878391	-0.00326344	0.000300694	7.89305e-26	6.08227e-20	19	49998244	RPS11	Promoter	Shore
cg06891164	-0.00160452	0.000282245	1.78486e-08	0.0137538	14	105451249	C14orf79	Promoter	Shore
cg06895754	-0.00297926	0.000516308	1.09857e-08	0.00846543	3	151917359		Intergenic	Open Sea
cg06901280	-0.000958347	0.000120525	5.69088e-15	4.38531e-09	2	106014017	FHL2	Promoter	Shore
cg06910304	0.00236122	0.000273679	2.92764e-17	2.256e-11	16	13533787		Intergenic	Open Sea
cg06912936	-0.00119589	0.000202354	4.90427e-09	0.00377916	5	169935197	KCNIP1	Body	Shelf
cg06915667	-0.00117853	0.000210985	3.10698e-08	0.0239419	3	128272723		Intergenic	Shore
cg06937491	-0.00132134	0.000238922	4.22174e-08	0.0325321	12	1943722	LRTM2;CACNA2D4	Body	Open Sea
cg06937927	-0.00248278	0.000411775	2.42603e-09	0.00186947	8	17979647		Intergenic	Open Sea
cg06941011	-0.0027793	0.000363778	5.7046e-14	4.39588e-08	9	130541531	SH2D3C	Promoter	Open Sea
cg06947286	-0.00577194	0.000960802	2.76477e-09	0.00213049	5	131596602	PDLIM4	Body	Shelf
cg06972578	-0.00197993	0.000330637	3.09718e-09	0.00238664	9	140916078	CACNA1B	Body	Shore
cg06977987	-0.00157147	0.000284459	4.36391e-08	0.0336277	11	4902464	OR51T1	Promoter	Open Sea
cg07016979	-0.000677224	0.000112059	2.2323e-09	0.00172018	5	79288583	MTX3	Promoter	Shore
cg07027714	-0.000789411	0.000141631	3.32315e-08	0.0256078	8	98630714		Intergenic	Open Sea
cg07041273	-0.00147573	0.000268236	4.94605e-08	0.0381136	12	113511713	DTX1	Body	Shelf
cg07052787	-0.0014824	0.000217212	1.64743e-11	1.26949e-05	19	17237120	MYO9B	Body	Open Sea
cg07073801	-0.000750783	0.000119135	4.65813e-10	0.000358949	14	104363487		Intergenic	Open Sea
cg07120889	-0.00535036	0.00089961	3.93794e-09	0.00303452	1	150535935		Intergenic	Shore
cg07128770	-0.0013502	0.000185089	6.71113e-13	5.1715e-07	2	38593166	ATL2	Body	Open Sea
cg07167632	-0.00048833	7.33244e-05	4.84427e-11	3.73293e-05	11	67269440	PITPNM1	Body	Shelf
cg07176008	-0.00144154	0.000252832	1.62395e-08	0.0125139	22	24462766	CABIN1	Body	Open Sea
cg07181702	-0.00196777	0.000309074	3.11874e-10	0.000240326	17	57918682	MIR21	Body	Open Sea
cg07193115	-0.00149184	0.000238724	6.44288e-10	0.000496479	14	53993241		Intergenic	Open Sea
cg07194832	-0.000969677	0.000115685	2.06868e-16	1.5941e-10	7	97978655	BAIAP2L1	Body	Open Sea
cg07222059	-0.000496508	8.51984e-05	7.90337e-09	0.00609023	12	4433874	C12orf5	Body	Island
cg07229091	-0.000840837	0.000115756	8.33532e-13	6.42308e-07	12	51834448	SLC4A8	Promoter	Open Sea
cg07250128	-0.00463752	0.000546271	8.85085e-17	6.82034e-11	3	194833983	C3orf21	Body	Open Sea
cg07260778	-0.00240769	0.000437256	4.81854e-08	0.037131	16	69873116	WWP2	Promoter	Open Sea
cg07261848	-0.00490244	0.000834707	6.07154e-09	0.00467864	3	179280419	ACTL6A	Promoter	Island
cg07266650	-0.000930586	0.0001688	4.64759e-08	0.0358136	1	87607301	LINC01140	Body	Open Sea
cg07273870	-0.00070737	0.000104087	1.99165e-11	1.53474e-05	16	20709838		Intergenic	Open Sea
cg07279377	-0.00110141	0.000181096	1.77467e-09	0.00136753	2	202056013	CASP10	Body	Open Sea
cg07281948	-0.000641852	9.29393e-05	9.58722e-12	7.38777e-06	12	57601935	LRP1	Body	Open Sea
cg07283630	-0.000895948	0.000137669	1.28268e-10	9.88413e-05	15	48667436		Intergenic	Open Sea
cg07305723	-0.00104493	0.000157975	6.48981e-11	5.00095e-05	20	61459078	COL9A3	Body	Shelf
cg07325991	-0.00106652	0.000182432	7.10382e-09	0.00547411	20	868277	ANGPT4	Body	Shelf
cg07356233	-0.0045362	0.000742371	1.49566e-09	0.00115253	10	26771480	APBB1IP	Promoter	Open Sea
cg07376932	-0.000677598	0.000119639	2.0108e-08	0.0154949	6	52051228	IL17A	Promoter	Open Sea
cg07394566	-0.00160444	0.000253719	4.07219e-10	0.000313797	5	158479660	EBF1	Body	Shore
cg07415160	-0.00248105	0.000399883	8.4693e-10	0.000652632	6	153550959		Intergenic	Open Sea
cg07460391	-0.00187209	0.000332173	2.35033e-08	0.0181113	18	72900456		Intergenic	Open Sea
cg07480840	-0.00120339	0.000198056	1.83818e-09	0.00141647	1	161988984	OLFML2B	Body	Open Sea
cg07499317	-0.0038419	0.000491742	1.60309e-14	1.23532e-08	5	179758012	GFPT2	Body	Open Sea
cg07520957	-0.00104363	0.000188845	4.31622e-08	0.0332602	11	76891891	MYO7A	Body	Shore
cg07533345	-0.00131934	0.00020652	2.72257e-10	0.000209798	10	5903566		Intergenic	Open Sea
cg07543667	-0.000673385	0.000113133	3.83018e-09	0.00295148	6	167244520	RPS6KA2	Body	Open Sea
cg07543798	0.00176114	0.000303619	9.24092e-09	0.00712092	7	37209431	ELMO1	Body	Open Sea
cg07546062	-0.00187051	0.000229505	1.25441e-15	9.66634e-10	14	72925007	RGS6	Body	Open Sea
cg07560025	-0.00084542	0.000136012	7.90447e-10	0.000609107	12	75832054		Intergenic	Open Sea
cg07595845	-0.00114099	0.000190056	2.83037e-09	0.00218104	14	101378387		Intergenic	Open Sea
cg07612200	-0.000859926	0.000145123	4.47766e-09	0.00345042	5	153756338	GALNT10	Body	Open Sea
cg07613656	-0.00174903	0.00031178	2.71855e-08	0.0209488	8	144990287	PLEC1	Body	Island
cg07627148	-0.0014714	0.000225332	1.11563e-10	8.59687e-05	19	707610	PALM	Promoter	Shore
cg07639701	-0.00421167	0.000666297	4.14044e-10	0.000319056	7	92268886	CDK6	Body	Open Sea
cg07651252	-0.00235418	0.000340685	9.33411e-12	7.19274e-06	1	22117977		Intergenic	Open Sea
cg07656646	-0.00184133	0.000274408	3.49297e-11	2.69163e-05	5	133581741		Intergenic	Open Sea
cg07661156	-0.00107346	0.000193755	3.99792e-08	0.0308074	14	92072013	CATSPERB	Body	Open Sea
cg07669969	-0.00186412	0.000300255	8.26394e-10	0.000636807	5	60608527		Intergenic	Open Sea
cg07673979	-0.00272247	0.000490998	3.90074e-08	0.0300585	17	45270216		Intergenic	Shelf
cg07676849	-0.00209979	0.000295904	2.65405e-12	2.04517e-06	11	71845665	FOLR3	Promoter	Open Sea
cg07691010	0.00104589	0.000165036	3.74217e-10	0.000288366	1	38354185	INPP5B	Body	Open Sea
cg07702582	-0.00237868	0.000412952	1.16386e-08	0.00896856	1	160522127	CD84	Body	Open Sea
cg07704502	-0.000941138	0.000155201	1.97492e-09	0.00152184	1	153914740	DENND4B	Body	Shore
cg07722580	-0.0032165	0.000403588	4.95589e-15	3.81894e-09	16	85604047		Intergenic	Open Sea
cg07725759	-0.00696498	0.000875397	5.48255e-15	4.22478e-09	5	40682879	PTGER4	Body	Shore
cg07732644	-0.00203811	0.000343396	4.23175e-09	0.00326093	17	3378397	ASPA	Promoter	Shelf
cg07747924	-0.00131899	0.00017446	1.01655e-13	7.83338e-08	16	78233495	WWOX	Body	Open Sea
cg07748741	-0.000865942	0.000157431	4.97711e-08	0.0383529	10	99330056	UBTD1	Body	Island
cg07758428	-0.00074586	0.000128443	8.90581e-09	0.00686269	11	68193549	LRP5	Body	Shore
cg07796826	-0.00217894	0.00038148	1.53265e-08	0.0118104	1	246168639	SMYD3	Body	Open Sea
cg07801521	-0.00227254	0.000313639	9.45743e-13	7.28776e-07	11	44932676	TSPAN18	Body	Open Sea
cg07815009	-0.000640531	0.000116033	4.4651e-08	0.0344075	8	95220797	CDH17	Promoter	Open Sea
cg07835048	-0.000752127	0.000128482	6.79039e-09	0.00523258	2	42190832		Intergenic	Open Sea
cg07850612	-0.00171895	0.000294558	7.5456e-09	0.00581453	5	114486316	TRIM36	Promoter	Open Sea
cg07853095	0.00160403	0.000248556	1.81131e-10	0.000139577	19	3080414		Intergenic	Open Sea
cg07862302	-0.00176451	0.000264457	4.47192e-11	3.446e-05	6	126251950	NCOA7	Body	Open Sea
cg07878297	-0.00130801	0.000193482	2.51643e-11	1.93913e-05	7	17018880		Intergenic	Open Sea
cg07881400	-0.00718322	0.00118427	1.9573e-09	0.00150827	19	47803608		Intergenic	Open Sea
cg07906724	-0.00162035	0.000259835	6.98155e-10	0.000537988	8	42623946	CHRNA6	Promoter	Open Sea
cg07921371	0.00187872	0.00033112	1.89905e-08	0.0146338	13	20768536	GJB2	Promoter	Shore
cg07930633	-0.00263818	0.000387722	1.88491e-11	1.45249e-05	10	114447464	VTI1A	Body	Open Sea
cg07941542	-0.0010833	0.000198383	6.18758e-08	0.0476806	3	10508556	ATP2B2	Promoter	Open Sea
cg07948256	-0.000994527	0.000178099	3.13697e-08	0.024173	8	121869933		Intergenic	Open Sea
cg07949720	-0.000786174	0.000141322	3.52642e-08	0.0271741	13	112856747		Intergenic	Open Sea
cg07954354	-0.00127587	0.000223003	1.45221e-08	0.0111905	8	126434743		Intergenic	Open Sea
cg07999738	-0.00124269	0.000214762	1.0021e-08	0.00772206	8	140744386	TRAPPC9	Body	Island
cg08019718	-0.00102555	0.000182724	2.67764e-08	0.0206335	3	154741330		Intergenic	Open Sea
cg08035069	-0.0019115	0.000269773	2.85313e-12	2.19858e-06	7	149168342		Intergenic	Shelf
cg08042019	-0.000963092	0.00016836	1.45942e-08	0.0112461	12	111801794	FAM109A	Promoter	Shore
cg08045431	-0.00122923	0.000221034	3.56016e-08	0.0274341	16	73544004		Intergenic	Open Sea
cg08063242	-0.00140655	0.000173844	1.97684e-15	1.52332e-09	3	119277335	CD80	Promoter	Open Sea
cg08077942	-0.00350977	0.000369367	1.92014e-20	1.47963e-14	2	61596228	USP34	Body	Open Sea
cg08087034	-0.000843962	0.000141855	3.89062e-09	0.00299805	16	90034285	DEF8	Body	Shelf
cg08091706	-0.00100699	0.00015534	1.50772e-10	0.000116183	1	84725530		Intergenic	Open Sea
cg08091949	-0.00483018	0.000790291	1.48236e-09	0.00114228	5	169740799		Intergenic	Open Sea
cg08101160	-0.00175451	0.000311667	2.43679e-08	0.0187775	8	141432039	TRAPPC9	Body	Open Sea
cg08104736	-0.0023917	0.000408152	6.56288e-09	0.00505726	3	196505786	PAK2	Promoter	Open Sea
cg08116858	-0.0011812	0.000216266	6.14844e-08	0.047379	16	71546863		Intergenic	Open Sea
cg08123158	-0.000984941	0.000167243	5.53167e-09	0.00426263	5	31990709	PDZD2	Body	Open Sea
cg08142679	0.0031903	0.000545718	7.10756e-09	0.00547698	13	66437490		Intergenic	Open Sea
cg08151648	-0.00065021	0.000117275	3.91017e-08	0.0301312	15	32974274	SCG5	Body	Open Sea
cg08155789	-0.00133146	0.000240648	4.16686e-08	0.0321093	1	49227767	BEND5;AGBL4	Promoter	Open Sea
cg08172637	-0.00121083	0.000220051	4.9219e-08	0.0379275	19	2556024	GNG7	Promoter	Island
cg08191562	-0.0020903	0.000315833	6.33262e-11	4.87983e-05	20	33643925	TRPC4AP	Body	Open Sea
cg08194058	-0.00137366	0.000234363	6.50856e-09	0.00501541	14	24555163	NRL	Promoter	Open Sea
cg08197714	-0.00134958	0.000229032	5.42794e-09	0.00418269	17	63613901		Intergenic	Open Sea
cg08253266	-0.000976059	0.000172047	1.9059e-08	0.0146866	1	165614920	MGST3	Promoter	Open Sea
cg08262805	-0.00178048	0.000205704	2.33943e-17	1.80273e-11	15	67662444	IQCH	Promoter	Open Sea
cg08356693	-0.00268447	0.00027362	1.26194e-21	9.72434e-16	1	160855200	ITLN1	Promoter	Open Sea
cg08358648	-0.00248728	0.000311118	4.10683e-15	3.16466e-09	1	246271686	SMYD3	Body	Open Sea
cg08372668	-0.000984862	0.00018018	6.009e-08	0.0463045	15	74221840	LOXL1	Body	Shore
cg08391752	-0.00152022	0.000208505	6.89423e-13	5.3126e-07	4	11473438		Intergenic	Open Sea
cg08409695	-0.0015232	0.000278957	6.19664e-08	0.0477505	5	135325604		Intergenic	Open Sea
cg08414809	-0.00122434	0.000177143	9.24452e-12	7.1237e-06	22	45959202	FBLN1	Body	Open Sea
cg08416522	-0.00160882	0.000229632	4.8967e-12	3.77333e-06	21	30451568	C21orf7	Promoter	Open Sea
cg08440784	-0.00159531	0.000278902	1.46327e-08	0.0112757	1	161174182	NDUFS2	Body	Shore
cg08455117	0.00303688	0.000264425	1.56616e-28	1.20686e-22	12	8748732		Intergenic	Open Sea
cg08455936	-0.000636671	0.000110742	1.23976e-08	0.00955341	16	27781069	KIAA0556	Body	Open Sea
cg08478619	-0.00178209	0.000298436	3.41988e-09	0.00263531	10	48372128	ZNF488	Body	Shore
cg08485587	-0.00978624	0.00106054	2.03892e-19	1.57116e-13	5	40682948	PTGER4	Body	Shore
cg08491721	-0.00104367	0.000160022	1.17324e-10	9.04083e-05	11	44382708		Intergenic	Open Sea
cg08504834	-0.000990044	0.000180399	5.32609e-08	0.0410421	1	205391881	LEMD1	Promoter	Open Sea
cg08509270	-0.00436844	0.000622235	4.44005e-12	3.42144e-06	14	101513595	MIR889;MIR539	Promoter	Open Sea
cg08514408	-0.00188128	0.000305221	1.08483e-09	0.000835956	4	71891972	DCK	Body	Open Sea
cg08522596	-0.00164338	0.000285912	1.24888e-08	0.0096237	10	6585238	PRKCQ	Promoter	Open Sea
cg08530632	-0.00101408	0.000168651	2.67667e-09	0.0020626	1	89037170		Intergenic	Open Sea
cg08532724	-0.000281499	4.9069e-05	1.32994e-08	0.0102483	20	34690295	EPB41L1	Promoter	Open Sea
cg08543630	0.00115517	0.000171537	2.9854e-11	2.30051e-05	13	80792236		Intergenic	Open Sea
cg08545995	-0.00443074	0.00076548	9.9168e-09	0.00764175	6	41990244	CCND3	Promoter	Open Sea
cg08583969	-0.00181127	0.000267575	2.37503e-11	1.83016e-05	10	35255148		Intergenic	Open Sea
cg08586809	-0.00144273	0.000248312	8.74256e-09	0.00673689	17	46518947		Intergenic	Open Sea
cg08601899	-0.00110201	0.000178692	1.06262e-09	0.000818839	6	114379217	HS3ST5	Body	Open Sea
cg08603359	0.00115554	0.000188881	1.43064e-09	0.00110243	12	50374871		Intergenic	Open Sea
cg08622401	0.000744599	0.000124756	3.48047e-09	0.002682	16	1424525	UNKL	Promoter	Shore
cg08631004	0.00282061	0.000427288	7.07294e-11	5.45031e-05	1	35262667		Intergenic	Shelf
cg08654960	-0.000898662	0.000146271	1.22324e-09	0.000942611	16	85319859		Intergenic	Shore
cg08661112	-0.00211813	0.000361005	6.28347e-09	0.00484196	10	91405677	PANK1	Promoter	Shore
cg08662964	-0.00156832	0.000242141	1.56198e-10	0.000120364	2	54827585	SPTBN1	Body	Open Sea
cg08687322	-0.00350989	0.000555307	4.15001e-10	0.000319794	2	144019668	ARHGAP15	Body	Open Sea
cg08694618	-0.00100192	0.000179266	3.05242e-08	0.0235216	2	8785657		Intergenic	Island
cg08723913	-0.00124501	0.000221052	2.39946e-08	0.0184899	3	114035950	MIR568	Promoter	Open Sea
cg08726887	-0.00171449	0.000281085	1.59655e-09	0.00123028	1	61681899	NFIA	Body	Open Sea
cg08733159	-0.00665424	0.00121932	6.29894e-08	0.0485387	7	13914703		Intergenic	Open Sea
cg08747034	-0.000835837	0.000150661	3.83589e-08	0.0295588	5	6348534		Intergenic	Open Sea
cg08763847	0.00341612	0.000392858	1.69189e-17	1.30374e-11	3	164841132		Intergenic	Open Sea
cg08769026	-0.00251345	0.000415041	2.07266e-09	0.00159716	5	55754353	LOC102467147	Body	Open Sea
cg08783804	-0.000846594	0.00012209	7.94656e-12	6.12351e-06	17	32278462	ASIC2	Body	Open Sea
cg08786079	-0.0022172	0.000366435	2.13745e-09	0.00164709	17	6931425	BCL6B	Body	Shelf
cg08790676	-0.00571265	0.000671005	7.30283e-17	5.62746e-11	17	15686438		Intergenic	Island
cg08814830	-0.0022091	0.000363476	1.81985e-09	0.00140235	10	73049277	UNC5B	Body	Open Sea
cg08815403	-0.00157006	0.000246636	3.13322e-10	0.000241441	4	88244142	HSD17B13	Promoter	Open Sea
cg08822809	-0.00365589	0.000543869	3.23437e-11	2.49236e-05	7	16443265	ISPD	Body	Open Sea
cg08825225	-0.000749255	0.000108462	9.4693e-12	7.29691e-06	11	128586960	FLI1	Promoter	Open Sea
cg08831077	-0.00111374	0.000202244	4.80516e-08	0.0370279	3	11178745	HRH1	Promoter	Open Sea
cg08834225	-0.00136708	0.000225739	2.07101e-09	0.00159589	2	183884585	NCKAP1	Body	Open Sea
cg08842790	-0.000789117	0.000140107	2.39877e-08	0.0184845	10	116370524	ABLIM1	Body	Open Sea
cg08845329	-0.000732824	0.000130557	2.67044e-08	0.0205781	17	80932127	B3GNTL1	Body	Shelf
cg08858888	-0.0021561	0.000337376	2.68248e-10	0.000206708	7	105283809	ATXN7L1	Body	Open Sea
cg08901429	-0.00339911	0.000385091	5.80373e-18	4.47227e-12	1	90097496	LRRC8C;FLJ27354	Promoter	Shore
cg08916447	-0.00177255	0.000288315	1.19289e-09	0.000919223	1	94583006	ABCA4	Body	Open Sea
cg08929133	-0.000656476	0.000110826	4.53053e-09	0.00349116	3	186330026	AHSG	Promoter	Open Sea
cg08942545	-0.00330276	0.000556913	4.3491e-09	0.00335135	13	60070833		Intergenic	Open Sea
cg08969650	-0.00128367	0.000218673	6.17648e-09	0.00475951	1	45501245	ZSWIM5	Body	Open Sea
cg08987457	-0.00289019	0.000367495	1.09088e-14	8.40616e-09	18	55981070	NEDD4L	Promoter	Open Sea
cg08991626	-0.00124276	0.000224918	4.34054e-08	0.0334476	1	53413000	SCP2	Promoter	Open Sea
cg09014603	-0.00125181	0.000188953	6.06873e-11	4.67648e-05	10	130505772		Intergenic	Shelf
cg09039893	-0.00168132	0.000270767	8.21293e-10	0.000632877	4	111478948	ENPEP	Body	Open Sea
cg09047486	-0.00400983	0.00035971	4.48918e-27	3.4593e-21	10	104082860	GBF1	Body	Open Sea
cg09055992	-0.00276638	0.000280492	7.9496e-22	6.12585e-16	8	1626697	DLGAP2	Body	Open Sea
cg09078948	-0.0012201	0.00013873	7.54067e-18	5.81074e-12	20	34463736	PHF20	Body	Open Sea
cg09123026	-0.0005697	9.4111e-05	2.10287e-09	0.00162044	17	74480528	RHBDF2	Promoter	Open Sea
cg09138524	-0.000808605	0.000142889	2.06496e-08	0.0159123	22	19776431	GNB1L	Body	Island
cg09148348	-0.000479348	8.22702e-05	7.95624e-09	0.00613096	16	84092912	MBTPS1	Body	Open Sea
cg09168326	-0.00134867	0.00020735	1.31287e-10	0.000101168	11	36215161	LDLRAD3	Body	Open Sea
cg09180481	-0.000530348	9.61473e-05	4.57054e-08	0.0352199	3	59032448	C3orf67	Promoter	Shelf
cg09182208	0.00244902	0.000299258	9.6978e-16	7.47299e-10	8	33439031		Intergenic	Open Sea
cg09191149	-0.00734621	0.00114623	2.39373e-10	0.000184457	16	10962161		Intergenic	Open Sea
cg09220593	0.00084965	0.000153628	4.21885e-08	0.0325099	3	77228981	ROBO2	Promoter	Open Sea
cg09241206	-0.00145949	0.000208522	5.13095e-12	3.95384e-06	20	33782399		Intergenic	Open Sea
cg09274046	-0.000567816	9.84348e-05	1.11031e-08	0.00855589	20	4158113	SMOX	Body	Open Sea
cg09277467	-0.000985553	0.000174566	2.22397e-08	0.0171376	10	33512002	NRP1	Body	Open Sea
cg09285534	-0.000900289	0.000121405	2.8658e-13	2.20835e-07	20	2244230		Intergenic	Open Sea
cg09293182	-0.00344562	0.000532909	1.67636e-10	0.000129178	2	231192275	SP140L	Body	Open Sea
cg09324628	-0.000606587	0.000109582	4.10563e-08	0.0316374	8	140802270	TRAPPC9	Body	Open Sea
cg09336628	-0.00120129	0.000200994	3.31383e-09	0.00255359	7	143021557	CLCN1	Body	Open Sea
cg09337069	-0.00201259	0.000248013	1.64521e-15	1.26778e-09	14	101513644	MIR889;MIR539	Promoter	Open Sea
cg09365942	-0.000576097	0.00010308	3.0555e-08	0.0235452	7	40345722	SUGCT	Body	Open Sea
cg09370982	-0.00429046	0.000409432	2.77349e-24	2.13721e-18	16	2547559	TBC1D24	Body	Shore
cg09376361	-0.00308633	0.000388597	6.09742e-15	4.69858e-09	1	160522413	CD84	Body	Open Sea
cg09383456	-0.000594615	9.5031e-05	6.13969e-10	0.000473116	7	128453386	CCDC136	Body	Open Sea
cg09399878	-0.00299643	0.000483334	8.72731e-10	0.000672514	11	67326220		Intergenic	Open Sea
cg09405265	-0.00221527	0.000319852	8.39883e-12	6.47202e-06	5	129865619		Intergenic	Open Sea
cg09416242	-0.00187934	0.000327605	1.33128e-08	0.0102586	7	30952885	AQP1	Body	Open Sea
cg09433566	-0.00136009	0.000213738	3.18367e-10	0.000245329	22	25146237	PIWIL3	Body	Open Sea
cg09442690	-0.00101222	0.000169482	3.39987e-09	0.00261989	5	170185728		Intergenic	Open Sea
cg09456503	-0.00123106	0.000176825	6.59099e-12	5.07892e-06	22	47362890	TBC1D22A	Body	Open Sea
cg09476306	-0.00171226	0.000229647	2.14888e-13	1.65589e-07	22	22086335	YPEL1	Promoter	Shelf
cg09494702	-0.00138035	0.000208357	6.07079e-11	4.67807e-05	5	90772651		Intergenic	Open Sea
cg09502507	-0.00414776	0.000536799	3.02485e-14	2.3309e-08	12	40706542	LRRK2	Body	Open Sea
cg09503202	-0.0016684	0.000297562	2.76351e-08	0.0212952	15	29927471		Intergenic	Open Sea
cg09515806	-0.00106694	0.000142016	1.43183e-13	1.10335e-07	8	29505521		Intergenic	Open Sea
cg09535163	-0.00109397	0.000184064	4.03119e-09	0.00310638	10	89602015	CFL1P1	Body	Open Sea
cg09549304	-0.00198962	0.000321711	9.5598e-10	0.000736665	11	101921849	C11orf70	Body	Shelf
cg09563846	-0.00235004	0.000374483	5.48487e-10	0.000422657	11	875758	CHID1	Body	Open Sea
cg09575532	-0.000493568	8.03498e-05	1.2311e-09	0.000948668	3	43221763		Intergenic	Open Sea
cg09596374	-0.00129157	0.000196237	8.01565e-11	6.17675e-05	9	85816327		Intergenic	Open Sea
cg09616857	-0.00308453	0.000358008	3.22176e-17	2.48264e-11	3	169122917	MECOM	Body	Open Sea
cg09628877	0.00108769	0.000125426	2.04831e-17	1.5784e-11	3	195613739	TNK2	Body	Island
cg09668452	-0.00174214	0.000317994	5.61205e-08	0.0432457	17	63223752	RGS9	Body	Open Sea
cg09678937	-0.0010446	0.000155153	3.01502e-11	2.32333e-05	1	15835777	CASP9	Body	Open Sea
cg09690597	-0.0012412	0.000223625	3.7822e-08	0.0291451	10	126281464	LHPP	Body	Island
cg09717359	-0.00117265	0.00019884	5.27454e-09	0.00406449	6	44672554		Intergenic	Open Sea
cg09720124	-0.00160434	0.000285076	2.45978e-08	0.0189547	16	57153672	CPNE2	Body	Open Sea
cg09725286	-0.00124652	0.000219618	1.87797e-08	0.0144714	8	134419335		Intergenic	Open Sea
cg09732162	-0.000751153	0.000133582	2.52358e-08	0.0194464	20	24129304		Intergenic	Open Sea
cg09742913	-0.00118881	0.000202733	6.40859e-09	0.00493837	14	69143379		Intergenic	Open Sea
cg09751790	-0.000878714	0.00011487	5.32343e-14	4.10216e-08	15	57838562	CGNL1	Body	Open Sea
cg09753749	-0.00107101	0.000162214	7.01376e-11	5.40471e-05	1	184359437	C1orf21	Promoter	Shelf
cg09763095	-0.00383214	0.000687676	3.34429e-08	0.0257706	4	102177107	PPP3CA	Body	Open Sea
cg09766427	-0.00105628	0.000192552	5.39584e-08	0.0415796	16	73349313		Intergenic	Open Sea
cg09777380	0.00139885	0.000236643	4.86727e-09	0.00375065	3	73111813	EBLN2;PPP4R2	Body	Open Sea
cg09778357	0.000569449	7.75637e-05	4.83152e-13	3.7231e-07	19	56185537	U2AF2;EPN1	Body	Shore
cg09799186	-0.0024124	0.000304418	6.95979e-15	5.36312e-09	15	78598915		Intergenic	Open Sea
cg09805818	-0.00269822	0.000398293	2.29407e-11	1.76778e-05	2	75542885		Intergenic	Open Sea
cg09828411	-0.00131464	0.000202087	1.30426e-10	0.000100504	1	244466428		Intergenic	Open Sea
cg09841666	-0.000754226	0.000118447	3.09973e-10	0.000238861	20	58478713	SYCP2	Body	Open Sea
cg09870026	-0.000788079	0.000128428	1.27962e-09	0.000986058	8	10375676		Intergenic	Open Sea
cg09888344	-0.00122872	0.000220717	3.45033e-08	0.0265878	9	100572885		Intergenic	Open Sea
cg09920733	-0.000927189	0.000158479	6.92512e-09	0.0053364	1	153231702	LOR	Promoter	Open Sea
cg09921371	-0.000904023	0.000133058	2.01451e-11	1.55236e-05	2	1670073	PXDN	Body	Island
cg09922266	0.00289656	0.000430567	3.12411e-11	2.4074e-05	11	68915794	LOC338694	Body	Open Sea
cg09927477	-0.00101825	0.000169287	2.6439e-09	0.00203736	1	183668772	RGL1	Promoter	Open Sea
cg09941766	-0.00104234	0.000170257	1.39347e-09	0.00107379	10	115005931		Intergenic	Open Sea
cg09969487	-0.00138746	0.000193241	1.4925e-12	1.1501e-06	16	49902325		Intergenic	Open Sea
cg09984096	-0.00238245	0.000429663	3.89699e-08	0.0300297	8	17195444	MTMR7	Body	Open Sea
cg10019978	-0.000691069	0.000122227	2.12342e-08	0.0163628	1	170487018	LOC101928650	Body	Open Sea
cg10020892	-0.00479582	0.000663898	1.10204e-12	8.49219e-07	1	147016901	BCL9	Promoter	Open Sea
cg10029065	-0.00327911	0.000355405	2.05868e-19	1.58639e-13	10	22895256	PIP4K2A	Body	Open Sea
cg10034963	-0.00101625	0.000186297	6.37964e-08	0.0491606	12	46616664	SLC38A1	Body	Open Sea
cg10037204	-0.00105037	0.000159905	8.70945e-11	6.71138e-05	2	240655816		Intergenic	Open Sea
cg10037249	-0.00374776	0.000534585	4.74975e-12	3.66009e-06	11	92500085	FAT3	Body	Open Sea
cg10067792	-0.00135941	0.000218744	7.95897e-10	0.000613307	10	60275208	BICC1	Body	Shore
cg10083258	0.00201688	0.000309112	1.15292e-10	8.88425e-05	15	93362731		Intergenic	Open Sea
cg10086853	-0.0012471	0.00016389	7.13047e-14	5.49464e-08	18	61211692		Intergenic	Open Sea
cg10098353	-0.0022646	0.000407291	3.58276e-08	0.0276082	2	204571344	CD28	Promoter	Open Sea
cg10099957	-0.0023735	0.000413361	1.2914e-08	0.00995136	16	87869757	SLC7A5	Body	Open Sea
cg10106560	-0.000942252	0.000144031	1.03287e-10	7.95917e-05	4	3110222	HTT	Body	Open Sea
cg10117666	0.0020676	0.000328916	5.13584e-10	0.000395761	22	24123839	MMP11	Body	Open Sea
cg10124122	-0.000696456	0.000113741	1.38536e-09	0.00106754	7	135609138		Intergenic	Open Sea
cg10125882	-0.00168695	0.000276251	1.53075e-09	0.00117957	10	82024011		Intergenic	Open Sea
cg10127436	-0.00213212	0.000291161	5.51758e-13	4.25177e-07	12	7273104	C1RL-AS1	Body	Open Sea
cg10130374	0.00516632	0.000447611	8.80979e-29	6.7887e-23	13	111935412	ARHGEF7	Body	Island
cg10132104	-0.000904044	0.000160215	2.26218e-08	0.017432	4	8108443	ABLIM2	Body	Open Sea
cg10133464	-0.0023967	0.000277922	3.0252e-17	2.33118e-11	16	68758578		Intergenic	Open Sea
cg10136452	-0.0011849	0.000204271	9.23361e-09	0.00711529	6	1464075		Intergenic	Open Sea
cg10158395	-0.00133336	0.000238825	3.15671e-08	0.0243252	1	154816365	KCNN3	Body	Open Sea
cg10173787	-0.00152722	0.0002779	5.1122e-08	0.0393939	2	241567363	GPR35	Promoter	Shelf
cg10179673	-0.00127821	0.000216335	4.94577e-09	0.00381114	15	101602978	LRRK1	Body	Open Sea
cg10179949	-0.00229634	0.000397219	1.03314e-08	0.00796119	1	159795589	SLAMF8	Promoter	Open Sea
cg10184771	-0.00569917	0.000480755	3.64725e-30	2.81052e-24	17	62102410		Intergenic	Open Sea
cg10190055	-0.000642433	9.97766e-05	1.98675e-10	0.000153096	2	239076748		Intergenic	Shelf
cg10192483	-0.000755904	0.000138541	6.33992e-08	0.0488545	7	76632239	PMS2L11	Body	Shelf
cg10207220	-0.00161636	0.000212669	7.61373e-14	5.86703e-08	6	3390044	SLC22A23	Body	Open Sea
cg10235116	-0.00446501	0.000421266	8.94331e-25	6.89159e-19	1	218479229	RRP15	Body	Open Sea
cg10251554	-0.00227051	0.000393287	1.08068e-08	0.00832754	7	127251442	PAX4	Body	Open Sea
cg10260596	-0.00262621	0.00037091	2.95513e-12	2.27718e-06	8	26309514		Intergenic	Shelf
cg10279936	-0.000598048	0.000106417	2.57049e-08	0.0198078	12	113772148	SLC8B1	Promoter	Shore
cg10305337	-0.000986859	0.000174349	2.05005e-08	0.0157974	17	71420076	SDK2	Body	Open Sea
cg10313879	-0.000570375	8.87864e-05	2.17742e-10	0.000167789	1	2100435	PRKCZ	Body	Open Sea
cg10333170	-0.000972933	0.000157939	1.10792e-09	0.000853748	7	134521311	CALD1	Promoter	Open Sea
cg10336261	-0.000977667	0.000175174	3.18969e-08	0.0245793	1	114647659	SYT6	Body	Open Sea
cg10343184	-0.00102994	0.000184054	2.9386e-08	0.0226445	6	139267132	REPS1	Body	Open Sea
cg10346416	-0.0020812	0.000305922	1.90054e-11	1.46453e-05	8	23020294	TNFRSF10D	Body	Shore
cg10351937	-0.00156711	0.000190529	7.04434e-16	5.42827e-10	2	120004155	STEAP3-AS1;STEAP3	Body	Shore
cg10387289	-0.00146796	0.000226842	1.61796e-10	0.000124678	5	115282299		Intergenic	Open Sea
cg10393679	-0.00113226	0.000154579	5.44121e-13	4.19292e-07	16	27454345	IL21R	Body	Open Sea
cg10397389	-0.00109563	0.00015064	7.80942e-13	6.01783e-07	4	100738011	DAPP1	Promoter	Open Sea
cg10417128	-0.00141053	0.000234327	2.57374e-09	0.00198329	2	152564724	NEB	Body	Open Sea
cg10430155	0.00318606	0.00052049	1.40119e-09	0.00107974	6	37442921	CMTR1	Body	Open Sea
cg10440696	-0.0025764	0.000374165	1.09851e-11	8.46494e-06	11	5809911	OR52N1	Intergenic	Open Sea
cg10454592	-0.00064525	0.000113715	1.89433e-08	0.0145975	18	66361107	TMX3	Body	Open Sea
cg10456935	0.0038	0.000695801	6.16366e-08	0.0474963	2	198652349	BOLL	Promoter	Shore
cg10459431	-0.0007397	0.000132395	3.08583e-08	0.023779	18	46001981		Intergenic	Open Sea
cg10472263	-0.00105432	0.000186636	2.18305e-08	0.0168223	14	101452368	SNORD114-25;SNORD114-26	Promoter	Open Sea
cg10476962	-0.000924372	0.000168246	5.15171e-08	0.0396984	16	3724846	TRAP1	Body	Island
cg10486274	-0.00155833	0.000266224	6.80983e-09	0.00524756	2	113591296	IL1B	Body	Open Sea
cg10492791	-0.00106043	0.000194047	6.04916e-08	0.046614	6	35747831	C6orf127	Promoter	Shelf
cg10505163	-0.000986982	0.000169795	8.60973e-09	0.00663454	10	73466728	CDH23	Body	Open Sea
cg10521808	-0.0016435	0.000217013	9.2631e-14	7.13802e-08	1	7313750	CAMTA1	Body	Open Sea
cg10523399	-0.00103695	0.000171017	1.98141e-09	0.00152685	10	12606492	CAMK1D	Body	Open Sea
cg10528395	-0.00209632	0.000234272	2.13051e-18	1.64174e-12	9	32292805		Intergenic	Open Sea
cg10530680	-0.0017763	0.000281279	4.29509e-10	0.000330974	6	170786895		Intergenic	Shore
cg10550166	-0.00144821	0.000248176	7.55733e-09	0.00582357	15	34628731	SLC12A6	Promoter	Shore
cg10560689	-0.000813142	0.00012247	5.5255e-11	4.25787e-05	15	81241306	CEMIP;MESDC2	Body	Open Sea
cg10576238	-0.00365245	0.000607196	2.63918e-09	0.00203372	7	142494399		Intergenic	Shore
cg10577216	-0.00300378	0.000411578	6.55708e-13	5.05279e-07	6	143265045	HIVEP2	Promoter	Shore
cg10597204	-0.00200318	0.000270925	3.34275e-13	2.57588e-07	1	217112223	ESRRG	Promoter	Open Sea
cg10629121	-0.00161504	0.000278767	9.61801e-09	0.0074115	1	96546734		Intergenic	Open Sea
cg10634032	-0.00191608	0.000314082	1.58676e-09	0.00122273	3	42464512		Intergenic	Open Sea
cg10646968	-0.00331822	0.000346667	1.0455e-20	8.05648e-15	10	111728983		Intergenic	Open Sea
cg10651396	-0.00173349	0.000295243	6.13742e-09	0.00472941	13	43979862	ENOX1	Body	Open Sea
cg10655396	-0.00265558	0.000322879	7.06394e-16	5.44337e-10	19	1077244	HMHA1	Body	Shelf
cg10656303	-0.00136147	0.000244605	3.46891e-08	0.026731	9	37976943	SHB	Body	Open Sea
cg10656654	-0.00151534	0.000254635	3.8551e-09	0.00297069	16	79298218		Intergenic	Open Sea
cg10664582	-0.00479596	0.000758869	4.1697e-10	0.000321311	13	110417093	IRS2	Body	Open Sea
cg10665094	-0.00130536	0.000234634	3.51867e-08	0.0271144	3	150643088		Intergenic	Open Sea
cg10682154	-0.00321043	0.000186523	2.18095e-57	1.68061e-51	6	134561914	SGK1	Body	Open Sea
cg10685261	-0.00168195	0.000296542	1.92033e-08	0.0147978	16	16101705	ABCC1	Body	Open Sea
cg10695028	-0.00185376	0.000293389	4.20691e-10	0.000324179	12	1934848	LRTM2;CACNA2D4	Promoter	Open Sea
cg10707578	-0.000449448	8.11212e-05	3.99461e-08	0.0307819	20	58637969	C20orf197	Promoter	Open Sea
cg10708400	-0.00107399	0.000182405	5.57429e-09	0.00429547	6	30130449	TRIM15	Promoter	Open Sea
cg10718894	-0.0010354	0.000188899	5.52918e-08	0.0426071	17	1094057		Intergenic	Open Sea
cg10735468	-0.00172324	0.000239754	1.41593e-12	1.09109e-06	1	22033728	USP48	Body	Open Sea
cg10750730	-0.00169924	0.000287448	4.86032e-09	0.00374529	14	90067476	FOXN3	Promoter	Open Sea
cg10768055	-0.00215926	0.000240482	1.65111e-18	1.27233e-12	18	9506245	RALBP1	Promoter	Open Sea
cg10768113	0.00373853	0.000446631	2.26487e-16	1.74528e-10	8	145242612	MROH1	Body	Open Sea
cg10772372	-0.00128519	0.000189058	1.96696e-11	1.51571e-05	14	101360103	MEG8	Promoter	Open Sea
cg10793444	-0.00176532	0.00027836	3.63864e-10	0.000280389	1	42115152	HIVEP3	Promoter	Open Sea
cg10795898	-0.0028906	0.000449197	2.0332e-10	0.000156675	5	177910741	COL23A1	Body	Open Sea
cg10804400	-0.00103027	0.000154476	4.55291e-11	3.50841e-05	10	93109072	HECTD2-AS1	Body	Open Sea
cg10808887	-0.00211561	0.000338246	6.23105e-10	0.000480156	5	171870781	SH3PXD2B	Body	Open Sea
cg10810618	-0.00132899	0.000195965	2.18639e-11	1.6848e-05	11	34265242	ABTB2	Body	Open Sea
cg10843276	-0.00540648	0.000735956	4.68093e-13	3.60706e-07	4	726697	PCGF3	Promoter	Shore
cg10863036	-0.00321486	0.000446458	1.29182e-12	9.95457e-07	11	82769278	RAB30	Promoter	Open Sea
cg10909858	-0.000974256	0.000161956	2.63454e-09	0.00203014	7	2996673	CARD11	Body	Open Sea
cg10935165	-0.00366081	0.000264197	1.30571e-39	1.00616e-33	20	60850040	OSBPL2	Body	Open Sea
cg10968817	-0.00190269	0.000253579	1.53248e-13	1.1809e-07	10	72288267	PALD1	Body	Open Sea
cg10973879	-0.00103864	0.000163217	3.17876e-10	0.00024495	13	79944111	RBM26	Body	Open Sea
cg10976732	-0.00179387	0.000303094	4.6645e-09	0.0035944	13	113525143	ATP11A	Body	Open Sea
cg10999000	-0.00087441	0.000123664	3.15518e-12	2.43134e-06	13	111180025	RAB20	Body	Open Sea
cg11026385	-0.00111681	0.000178288	5.88183e-10	0.000453246	11	110001680	ZC3H12C	Body	Open Sea
cg11033666	-0.00215572	0.00030917	6.1397e-12	4.73117e-06	1	234651050		Intergenic	Open Sea
cg11056384	-0.00117303	0.000185521	4.09233e-10	0.000315349	10	49660810	ARHGAP22	Body	Shore
cg11071366	-0.000856675	0.000127503	3.30132e-11	2.54395e-05	1	55070594	ACOT11	Body	Open Sea
cg11096593	-0.00186032	0.000334794	3.65386e-08	0.0281561	11	75656647	UVRAG	Body	Open Sea
cg11123946	-0.00251801	0.000417181	2.33689e-09	0.00180077	2	65615529	SPRED2	Body	Open Sea
cg11151586	-0.00127619	0.00020499	7.44339e-10	0.000573577	8	27774569	SCARA5	Body	Open Sea
cg11155579	-0.00249394	0.000377016	6.47356e-11	4.98843e-05	1	87582125		Intergenic	Open Sea
cg11168687	-0.00214288	0.000351779	1.67506e-09	0.00129078	4	185726782	ACSL1	Promoter	Shelf
cg11180131	-0.00346423	0.000479026	1.04199e-12	8.02943e-07	5	131763112	C5orf56	Body	Open Sea
cg11203135	-0.000824768	0.000136406	2.19309e-09	0.00168996	1	6970221	CAMTA1	Body	Open Sea
cg11203797	-0.00151496	0.000236529	2.45509e-10	0.000189186	6	31856381	EHMT2	Body	Shore
cg11205054	-0.000714587	0.000126091	1.97119e-08	0.0151897	9	89597579	LOC100506834	Body	Open Sea
cg11211942	-0.00176525	0.000182087	3.55031e-21	2.73582e-15	15	57107622		Intergenic	Open Sea
cg11222730	-0.000890417	0.00015725	2.02495e-08	0.015604	16	68960973	TANGO6	Body	Open Sea
cg11241187	0.00301555	0.000426192	3.05512e-12	2.35423e-06	21	16050015		Intergenic	Open Sea
cg11243391	-0.00177441	0.000270501	9.22563e-11	7.10914e-05	19	3648559	PIP5K1C	Body	Island
cg11308991	-0.000949094	0.000127807	2.66159e-13	2.05099e-07	20	31108547	NOL4L	Body	Open Sea
cg11345132	-0.000842397	0.000144315	7.47916e-09	0.00576334	1	98797055		Intergenic	Open Sea
cg11350799	-0.00510436	0.000597759	5.95501e-17	4.58885e-11	19	7183207	INSR	Body	Open Sea
cg11354383	-0.0016074	0.00028237	1.70897e-08	0.0131691	20	5182941		Intergenic	Open Sea
cg11366517	-0.00104119	0.000161462	1.86796e-10	0.000143943	1	246810999	CNST	Body	Open Sea
cg11368509	-0.00182301	0.000171216	5.65002e-25	4.35382e-19	19	55851365	SUV420H2	Promoter	Island
cg11376596	-0.00143471	0.000258006	3.57055e-08	0.0275142	1	180884806	KIAA1614	Body	Shelf
cg11387576	-0.00439945	0.000583937	1.22851e-13	9.46676e-08	9	18260848		Intergenic	Open Sea
cg11387897	0.000712724	0.000126488	2.36568e-08	0.0182296	1	183914188	GLT25D2	Body	Open Sea
cg11433897	-0.00278737	0.000339389	7.73658e-16	5.9617e-10	12	53699994	C12orf10	Body	Open Sea
cg11442744	-0.001437	0.000232466	9.73365e-10	0.000750061	22	32067800		Intergenic	Open Sea
cg11473433	-0.00341224	0.000427873	4.76809e-15	3.67422e-09	10	6013477	IL15RA	Promoter	Open Sea
cg11483865	-0.00173862	0.000296277	6.25056e-09	0.00481659	8	38643342	TACC1	Promoter	Shore
cg11484417	-0.0012984	0.000220224	5.32411e-09	0.00410269	14	71098814	LOC101928075	Body	Open Sea
cg11492063	-0.00103263	0.000172615	3.20751e-09	0.00247166	17	5990345	WSCD1	Body	Open Sea
cg11510774	-0.00085972	0.000129743	6.0166e-11	4.63631e-05	15	56665321	TEX9	Promoter	Open Sea
cg11521355	-0.00236518	0.000375218	4.61449e-10	0.000355586	11	129093845		Intergenic	Open Sea
cg11548978	-0.00198672	0.000224654	5.05851e-18	3.89802e-12	5	131838969		Intergenic	Open Sea
cg11551901	-0.00315267	0.000297159	8.11014e-25	6.24956e-19	10	102270793	SEC31B	Body	Open Sea
cg11553045	-0.000538486	8.45691e-05	3.10422e-10	0.000239206	5	178687826	ADAMTS2	Body	Shelf
cg11556929	0.0015612	0.000225064	7.81465e-12	6.02186e-06	2	240323605	HDAC4	Promoter	Island
cg11568808	-0.00168114	0.000278387	2.29392e-09	0.00176766	14	72925077	RGS6	Body	Open Sea
cg11577196	-0.00141288	0.000207048	1.65568e-11	1.27584e-05	3	46775544		Intergenic	Open Sea
cg11595057	-0.00184439	0.00028697	2.13689e-10	0.000164666	7	138808935		Intergenic	Open Sea
cg11601663	-0.00163061	0.000229741	2.62812e-12	2.02519e-06	10	15666820	ITGA8	Body	Open Sea
cg11604377	0.00298517	0.000450447	5.98539e-11	4.61226e-05	3	106983926	LINC00883	Body	Open Sea
cg11619900	-0.00200272	0.000246089	1.37558e-15	1.06e-09	16	85006502		Intergenic	Open Sea
cg11620261	-0.000679624	0.00011824	1.24901e-08	0.00962471	11	93319418		Intergenic	Open Sea
cg11630135	-0.000777512	0.000108373	1.55062e-12	1.19488e-06	3	13679166	FBLN2	Body	Island
cg11632886	-0.000579627	0.000103679	3.02614e-08	0.023319	22	25747815	LRP5L	Body	Open Sea
cg11644454	-0.005364	0.000966198	3.75511e-08	0.0289364	1	172417035	C1orf105	Body	Shelf
cg11648981	-0.00112507	0.000181624	8.99663e-10	0.000693268	1	108331378	VAV3	Body	Open Sea
cg11672144	-0.000702822	0.000120414	7.50201e-09	0.00578094	8	48566057	SPIDR	Body	Open Sea
cg11676189	-0.00296114	0.000290658	4.15619e-23	3.2027e-17	2	69875470		Intergenic	Shelf
cg11691142	-0.000606812	0.000108725	3.18887e-08	0.024573	22	50336037		Intergenic	Open Sea
cg11692403	-0.000762696	0.000121157	4.85835e-10	0.000374378	10	72191087		Intergenic	Open Sea
cg11706729	-0.000550468	9.80489e-05	2.65291e-08	0.020443	6	32813154	PSMB8;TAP1	Body	Shore
cg11715147	0.00217581	0.000312212	6.28863e-12	4.84593e-06	11	34666060	EHF	Body	Open Sea
cg11733655	-0.00194688	0.000349233	3.30484e-08	0.0254666	3	123037100	ADCY5	Body	Open Sea
cg11767442	-0.0019671	0.000309273	3.24253e-10	0.000249865	21	45584432		Intergenic	Island
cg11783901	-0.00155029	0.000237783	1.18998e-10	9.16984e-05	17	47102000	IGF2BP1	Body	Open Sea
cg11784742	-0.00103566	0.000183745	2.34348e-08	0.0180585	10	88722838	SNCG	Body	Open Sea
cg11798358	-0.00259273	0.000453699	1.50805e-08	0.0116208	17	48613081	EPN3	Promoter	Shore
cg11798955	-0.00167827	0.000199987	1.91465e-16	1.4754e-10	7	155473091	RBM33	Body	Open Sea
cg11803843	-0.00118532	0.000157643	1.36965e-13	1.05544e-07	10	134834817		Intergenic	Island
cg11811705	-0.00281509	0.000449648	6.00613e-10	0.000462824	1	55462689		Intergenic	Island
cg11812438	-0.000688198	0.000124819	4.63232e-08	0.035696	4	48067995		Intergenic	Open Sea
cg11833125	-0.000648872	0.000103933	6.68633e-10	0.000515239	1	207071109	IL24	Promoter	Open Sea
cg11847468	-0.000569818	7.57025e-05	1.29232e-13	9.95845e-08	10	3825031	KLF6	Body	Shore
cg11854797	-0.00111154	0.000197685	2.52881e-08	0.0194866	6	49882961		Intergenic	Open Sea
cg11868485	-0.00140145	0.000256412	6.02156e-08	0.0464013	4	140782938	MAML3	Body	Shore
cg11876177	-0.00083606	0.000150423	3.62443e-08	0.0279293	6	25874121	SLC17A3	Promoter	Open Sea
cg11894950	-0.000420307	7.66205e-05	5.40011e-08	0.0416125	5	149666868	CAMK2A	Body	Open Sea
cg11895704	-0.00100922	0.000165948	1.77825e-09	0.00137029	20	42931922		Intergenic	Open Sea
cg11904464	-0.000882379	0.000159442	4.13515e-08	0.0318649	20	33834562	MMP24	Body	Open Sea
cg11910521	-0.0015354	0.000250091	1.25621e-09	0.000968018	9	139603750		Intergenic	Shelf
cg11919153	-0.000675415	0.00010666	3.85743e-10	0.000297248	7	135413281	SLC13A4	Promoter	Open Sea
cg11924099	-0.00120505	0.000218935	4.87741e-08	0.0375847	3	137767783		Intergenic	Open Sea
cg11938740	-0.000685159	0.000125452	6.15804e-08	0.047453	17	76536045	DNAH17	Body	Open Sea
cg11961865	0.00340879	0.000524775	1.38637e-10	0.000106832	14	30845080		Intergenic	Open Sea
cg11962479	-0.00206611	0.000242209	6.39397e-17	4.92711e-11	17	76126032	TMC6;TMC8	Promoter	Shore
cg11969254	-0.0017778	0.000264162	3.07062e-11	2.36618e-05	11	117812481		Intergenic	Open Sea
cg11990702	-0.0010322	0.000177242	8.08637e-09	0.00623124	6	10320044		Intergenic	Island
cg11993829	-0.00143275	0.000258247	3.83214e-08	0.02953	22	33502383		Intergenic	Open Sea
cg12000760	-0.00096658	0.000169388	1.58097e-08	0.0121827	6	13731564		Intergenic	Open Sea
cg12016063	-0.00161654	0.000241418	3.83139e-11	2.95242e-05	13	110295025		Intergenic	Open Sea
cg12024553	-0.000443224	7.16766e-05	9.60904e-10	0.000740459	19	39804376	LRFN1	Body	Shore
cg12051710	-0.00555044	0.000807533	1.1931e-11	9.19383e-06	12	2989070	C12orf32	Body	Shelf
cg12069304	-0.00116542	0.000197029	4.7612e-09	0.00366891	16	24787524	TNRC6A	Body	Open Sea
cg12074263	-0.000632828	0.000108442	7.54779e-09	0.00581622	14	91682087	C14orf159	Body	Open Sea
cg12075202	-0.00155225	0.000284344	6.24123e-08	0.048094	3	58507091	ACOX2	Body	Open Sea
cg12077880	-0.000833278	0.000145539	1.4183e-08	0.0109292	10	75394172	MYOZ1	Body	Open Sea
cg12080709	-0.00172805	0.000231181	1.87898e-13	1.44792e-07	10	82300388	SH2D4B	Promoter	Open Sea
cg12160575	-0.00112968	0.000203698	3.87735e-08	0.0298783	9	117129367	AKNA	Body	Open Sea
cg12169057	0.00267225	0.000398589	3.63088e-11	2.79791e-05	8	124458876		Intergenic	Open Sea
cg12170121	-0.00141213	0.000231139	1.5045e-09	0.00115934	20	31175169	LOC149950	Promoter	Shore
cg12188526	-0.00078889	0.000121086	1.22557e-10	9.44403e-05	14	71896386		Intergenic	Open Sea
cg12203374	-0.00171088	0.000248414	1.0876e-11	8.3809e-06	1	145526718	ITGA10;NBPF20;NBPF10	Promoter	Open Sea
cg12211471	-0.00382253	0.000607086	4.81676e-10	0.000371173	3	127681342	KBTBD12	Body	Open Sea
cg12213182	-0.00193025	0.00031986	2.35212e-09	0.00181251	1	62547123	INADL	Body	Open Sea
cg12216009	-0.00125175	0.00018786	4.7393e-11	3.65204e-05	6	106625735		Intergenic	Open Sea
cg12227401	-0.0063934	0.000815359	1.29847e-14	1.00058e-08	4	185189393		Intergenic	Open Sea
cg12236677	-0.00167042	0.00025427	8.66668e-11	6.67842e-05	6	130741831	TMEM200A	Promoter	Open Sea
cg12252865	-0.00238489	0.000430641	4.04903e-08	0.0312013	3	13520771	HDAC11	Promoter	Shore
cg12275871	-0.000626924	9.55885e-05	9.29349e-11	7.16144e-05	13	114096262	ADPRHL1	Body	Island
cg12277524	-0.00161518	0.000233157	8.3152e-12	6.40758e-06	1	66278919	PDE4B	Promoter	Open Sea
cg12280202	-0.00142291	0.000255612	3.45593e-08	0.0266309	18	67586448	CD226	Promoter	Open Sea
cg12281647	0.00400231	0.000524157	5.89081e-14	4.53938e-08	17	2598799	KIAA0664	Body	Island
cg12284268	0.00385516	0.000521258	3.29577e-13	2.53967e-07	6	168766243		Intergenic	Shore
cg12299404	-0.0017129	0.000246262	6.88272e-12	5.30373e-06	17	19648994	ALDH3A1	Promoter	Shore
cg12327449	-0.000760799	0.000124694	1.57944e-09	0.0012171	20	47274963	PREX1	Body	Open Sea
cg12346510	-0.00175823	0.000313593	2.76632e-08	0.0213168	3	16454554	RFTN1	Body	Open Sea
cg12362444	-0.00166754	0.000272795	1.47445e-09	0.00113619	16	83920174		Intergenic	Open Sea
cg12365920	-0.00108481	0.000176491	1.20316e-09	0.000927137	21	48082529	PRMT2	Body	Shore
cg12381367	-0.00228595	0.000352371	1.46177e-10	0.000112642	10	121041196	GRK5	Body	Open Sea
cg12382333	-0.00164064	0.000251375	1.13891e-10	8.7763e-05	17	47115593	IGF2BP1	Body	Shelf
cg12393144	-0.00284781	0.000413897	1.13757e-11	8.76594e-06	6	23952794		Intergenic	Open Sea
cg12432161	-0.00195629	0.000339708	1.17357e-08	0.0090434	3	154958565		Intergenic	Open Sea
cg12479324	-0.00137968	0.000179819	4.5011e-14	3.46848e-08	20	31222227	C20orf203	Body	Open Sea
cg12485738	-0.00111126	0.000197313	2.40224e-08	0.0185113	11	5309733		Intergenic	Open Sea
cg12501586	-0.00287616	0.000298801	6.51502e-21	5.02038e-15	6	3196650	LOC100507194	Promoter	Open Sea
cg12508078	-0.00119691	0.000212875	2.53154e-08	0.0195077	17	27505845	MYO18A	Promoter	Shore
cg12512839	-0.00143705	0.000208189	9.81707e-12	7.5649e-06	14	67289658	GPHN	Body	Open Sea
cg12513901	0.00189637	0.000254475	2.21062e-13	1.70348e-07	12	122372131	WDR66	Body	Open Sea
cg12541223	-0.00139707	0.000190291	4.83058e-13	3.72238e-07	22	41628523	CHADL	Body	Open Sea
cg12554678	-0.00152701	0.000245381	7.56148e-10	0.000582677	19	40427233	FCGBP	Body	Shelf
cg12576974	-0.00414131	0.000719047	1.16891e-08	0.00900744	4	122193952		Intergenic	Open Sea
cg12580943	0.00120385	0.000201806	3.54359e-09	0.00273064	1	2203648	SKI	Body	Open Sea
cg12583073	-0.00113218	0.000189699	3.48321e-09	0.00268412	3	72311936		Intergenic	Open Sea
cg12615067	-0.00139105	0.000239803	9.22431e-09	0.00710813	5	16618000	FAM134B;LOC101929524	Promoter	Shore
cg12617634	0.00129148	0.000163568	8.64876e-15	6.66461e-09	5	14470128	TRIO	Body	Open Sea
cg12621126	-0.00180332	0.000302211	3.50766e-09	0.00270296	4	104421495		Intergenic	Open Sea
cg12655501	-0.000643981	8.89105e-05	9.6382e-13	7.42706e-07	1	115603524	TSPAN2	Body	Open Sea
cg12663083	-0.00124623	0.000183338	1.97219e-11	1.51974e-05	9	130117536	GARNL3	Body	Open Sea
cg12670295	-0.00231624	0.000292788	7.71101e-15	5.942e-09	11	129150579		Intergenic	Shore
cg12671090	-0.00175262	0.000266726	8.59022e-11	6.6195e-05	7	77976524	RPL13AP17;MAGI2	Promoter	Open Sea
cg12690127	-0.000911355	0.000118589	4.11178e-14	3.16848e-08	12	7055683	PTPN6	Promoter	Shore
cg12698737	0.00112333	0.000162299	8.65841e-12	6.67205e-06	15	69110455	ANP32A	Body	Island
cg12701018	-0.00433542	0.000613663	3.28707e-12	2.53297e-06	1	1144005		Intergenic	Shore
cg12710520	-0.00294573	0.000486808	2.13284e-09	0.00164353	11	20489349	PRMT3	Body	Open Sea
cg12719144	-0.00101937	0.0001693	2.54983e-09	0.00196486	21	42003070	DSCAM-IT1;DSCAM	Promoter	Open Sea
cg12727576	-0.00195654	0.00034303	1.60442e-08	0.0123635	10	119082253	PDZD8	Body	Open Sea
cg12744758	-0.00240249	0.000390921	1.20915e-09	0.00093175	13	113568090		Intergenic	Open Sea
cg12754854	-0.00436976	0.000374924	2.80419e-29	2.16087e-23	9	131682859	PHYHD1	Promoter	Open Sea
cg12769732	-0.000887534	0.000153049	9.32038e-09	0.00718215	4	170913525	MFAP3L	Promoter	Open Sea
cg12777178	-0.00137744	0.000215954	2.89874e-10	0.000223373	11	1156039		Intergenic	Shore
cg12798274	-0.00170011	0.000280676	2.05662e-09	0.00158481	10	105154067	MIR1307;USMG5	Promoter	Shore
cg12801815	-0.000617905	0.000112665	5.43335e-08	0.0418687	20	31927958		Intergenic	Open Sea
cg12813711	-0.00124015	0.000214588	1.04403e-08	0.00804512	2	8395195		Intergenic	Open Sea
cg12817634	-0.00100297	0.000170128	5.33773e-09	0.00411318	12	7303053	CLSTN3	Body	Open Sea
cg12847374	-0.00137665	0.000234622	6.27587e-09	0.0048361	1	23244266	EPHB2	Body	Open Sea
cg12850990	-0.00130654	0.000196149	4.80924e-11	3.70594e-05	3	57313721	ASB14	Promoter	Open Sea
cg12857541	-0.00338633	0.000573043	4.91956e-09	0.00379094	4	24583375	DHX15	Body	Shelf
cg12866769	-0.0014726	0.000199759	3.90434e-13	3.00863e-07	15	67041828	SMAD6	Body	Open Sea
cg12866870	-0.00154219	0.000235571	1.00309e-10	7.72968e-05	19	8161366	FBN3	Body	Open Sea
cg12880842	-0.00259912	0.000314278	4.96384e-16	3.82506e-10	1	108079132		Intergenic	Open Sea
cg12921799	-0.00238633	0.00039657	2.60538e-09	0.00200767	21	33100923	SFRS15	Body	Shelf
cg12940420	-0.00165291	0.000289995	1.64047e-08	0.0126412	20	30157350	HM13	Body	Shelf
cg13063617	-0.00147835	0.000269107	5.16918e-08	0.039833	1	114431096	BCL2L15	Promoter	Open Sea
cg13066703	-0.00640254	0.000880818	8.05016e-13	6.20334e-07	1	211526705	TRAF5	Body	Open Sea
cg13077693	-0.00813152	0.00126322	2.00679e-10	0.000154641	1	172327995	DNM3	Body	Open Sea
cg13079474	-0.000810858	0.000148146	5.77163e-08	0.0444754	6	35930575	SLC26A8	Body	Open Sea
cg13085636	-0.00144057	0.000236537	1.6881e-09	0.00130083	3	55329586		Intergenic	Open Sea
cg13109969	-0.00327263	0.000464199	3.63416e-12	2.80043e-06	13	87776312		Intergenic	Open Sea
cg13113121	-0.000906963	0.00015212	3.61133e-09	0.00278284	2	23747346	KLHL29	Promoter	Shore
cg13124226	-0.000530129	9.62318e-05	4.75256e-08	0.0366225	15	39212860		Intergenic	Open Sea
cg13148488	-0.000989056	0.000176108	2.62403e-08	0.0202204	13	49607490	FNDC3A	Body	Open Sea
cg13148524	-0.00372702	0.000627645	4.1592e-09	0.00320502	1	223363874		Intergenic	Open Sea
cg13149412	0.00187714	0.000311699	2.5317e-09	0.00195089	2	3185130		Intergenic	Island
cg13155106	-0.000800192	0.000119821	4.30045e-11	3.31386e-05	2	75938138	C2orf3	Promoter	Island
cg13158676	-0.00226252	0.000244579	1.67501e-19	1.29074e-13	4	56251979	SRD5A3-AS1	Promoter	Open Sea
cg13161727	-0.000569147	0.00010118	2.497e-08	0.0192416	1	157829607		Intergenic	Open Sea
cg13170147	-0.000857115	0.000137837	7.78272e-10	0.000599725	1	109964946	PSMA5	Body	Shelf
cg13183748	0.000553565	9.28934e-05	3.67594e-09	0.00283263	15	35466247		Intergenic	Open Sea
cg13186567	-0.00189162	0.000271603	6.47736e-12	4.99136e-06	12	1751357	WNT5B	Body	Shelf
cg13205848	-0.00240595	0.000396447	1.91946e-09	0.00147911	12	5675505	ANO2	Body	Open Sea
cg13213931	-0.00193296	0.000290098	4.74233e-11	3.65437e-05	5	39256550	FYB	Body	Open Sea
cg13216216	-0.0013968	0.000255461	5.9511e-08	0.0458583	4	88443557	SPARCL1	Promoter	Open Sea
cg13221499	0.00134199	0.000198477	2.49855e-11	1.92534e-05	1	145829633		Intergenic	Shelf
cg13222924	-0.00182584	0.000281902	1.5619e-10	0.000120358	8	131218882	ASAP1	Body	Open Sea
cg13274775	-0.000956399	0.000165567	1.06038e-08	0.00817115	6	74078997	OOEP	Body	Shore
cg13294852	-0.00340881	0.00038854	8.98223e-18	6.92158e-12	2	102672129		Intergenic	Open Sea
cg13318181	-0.00102058	0.000121366	1.67101e-16	1.28766e-10	19	19150902	ARMC6	Promoter	Open Sea
cg13323127	-0.000657191	0.000117905	3.32002e-08	0.0255836	10	7214826	SFMBT2	Body	Shore
cg13335048	0.00200047	0.000297413	3.14574e-11	2.42406e-05	7	95952790	SLC25A13	Promoter	Shore
cg13348640	-0.00139701	0.000194293	1.39013e-12	1.07121e-06	2	179277082	LOC101927027;MIR548N	Promoter	Shore
cg13350253	-0.00168194	0.000298149	2.28069e-08	0.0175747	15	42344200	PLA2G4E	Promoter	Open Sea
cg13381610	-0.00107035	0.000191953	3.27963e-08	0.0252724	7	139909689		Intergenic	Open Sea
cg13396633	-0.000898234	0.000159503	2.40948e-08	0.0185671	4	175456369		Intergenic	Open Sea
cg13399655	-0.00238132	0.000362123	8.31256e-11	6.40555e-05	21	40330633		Intergenic	Open Sea
cg13400600	-0.00120518	0.000212024	1.79171e-08	0.0138066	9	115815065	ZFP37	Body	Shelf
cg13441142	-0.000783236	0.000118109	5.81928e-11	4.48425e-05	10	134499734	INPP5A	Body	Open Sea
cg13449257	-0.00138657	0.000231594	3.11815e-09	0.0024028	9	137355128		Intergenic	Shore
cg13453436	-0.0028665	0.000284791	1.27393e-22	9.81671e-17	17	19209859	EPN2-AS1;EPN2	Promoter	Open Sea
cg13458914	-0.00254762	0.000447732	1.73324e-08	0.0133561	2	20799160		Intergenic	Open Sea
cg13480465	-0.00207211	0.000284645	7.46696e-13	5.75393e-07	4	16795757	LDB2	Body	Open Sea
cg13492164	-0.00376318	0.000654777	1.25292e-08	0.0096548	14	78709782		Intergenic	Open Sea
cg13495025	-0.000800396	0.000137463	8.1356e-09	0.00626918	9	130230056	LRSAM1	Body	Open Sea
cg13503677	-0.00138812	0.000232493	3.43608e-09	0.00264779	20	41577907	PTPRT	Body	Open Sea
cg13519373	-0.00180453	0.000284052	3.3988e-10	0.000261907	2	219030898	CXCR1	Promoter	Open Sea
cg13519902	-0.00401862	0.000680867	5.13004e-09	0.00395314	3	50639079		Intergenic	Open Sea
cg13526784	0.00131246	0.000215142	1.5881e-09	0.00122377	10	21624218		Intergenic	Open Sea
cg13527466	-0.00152013	0.000244311	7.60482e-10	0.000586017	12	119657575		Intergenic	Open Sea
cg13546977	-0.00115726	0.000202793	1.57847e-08	0.0121635	14	101198475	DLK1	Body	Shelf
cg13555170	-0.00113353	0.000130795	2.14032e-17	1.6493e-11	19	15413162		Intergenic	Open Sea
cg13558665	-0.0011165	0.000182215	1.35079e-09	0.0010409	12	105570994	APPL2	Body	Open Sea
cg13572172	-0.00071528	0.000115349	8.64877e-10	0.000666462	11	2874395		Intergenic	Shelf
cg13584568	-0.00235454	0.000351411	3.72673e-11	2.87177e-05	6	91182585		Intergenic	Open Sea
cg13592792	-0.002797	0.000495881	2.29088e-08	0.0176532	7	24964145	OSBPL3	Promoter	Open Sea
cg13600984	-0.00119786	0.000193315	8.89102e-10	0.000685129	6	119768126		Intergenic	Open Sea
cg13607205	-0.0024062	0.000421668	1.58029e-08	0.0121775	19	50376497	AKT1S1	Body	Island
cg13610769	-0.00100235	0.000183119	5.75996e-08	0.0443854	2	202484583	ALS2CR11	Promoter	Shore
cg13614060	-0.00173287	0.000305402	1.89676e-08	0.0146162	3	154958122		Intergenic	Open Sea
cg13632729	-0.000814795	0.000143977	2.06215e-08	0.0158906	17	80989170	B3GNTL1	Body	Island
cg13641317	-0.00470797	0.000584454	2.59191e-15	1.99729e-09	3	127255552		Intergenic	Open Sea
cg13662644	-0.00119441	0.000193324	9.92875e-10	0.000765096	19	7677237	KIAA1543	Body	Island
cg13686537	-0.00105744	0.000148539	2.27053e-12	1.74964e-06	9	136573518	SARDH	Body	Open Sea
cg13687881	-0.00059581	9.84199e-05	2.0995e-09	0.00161785	14	23945340	NGDN	Body	Open Sea
cg13712945	-0.00159185	0.000265359	2.90845e-09	0.00224121	3	42298161		Intergenic	Open Sea
cg13716585	-0.00175418	0.000174223	1.23554e-22	9.52088e-17	14	22917809		Intergenic	Open Sea
cg13717343	-0.00198044	0.000143278	1.9264e-39	1.48445e-33	7	140576733	BRAF	Body	Open Sea
cg13729903	-0.00132803	0.00018682	2.43761e-12	1.87839e-06	12	107169414	LOC100287944;RIC8B	Promoter	Shore
cg13758290	-0.000776751	0.000132408	6.32001e-09	0.00487011	8	123833524	ZHX2	Promoter	Open Sea
cg13760616	-0.00083858	0.000149455	2.70225e-08	0.0208232	3	10020180	EMC3	Body	Open Sea
cg13772160	-0.00537992	0.00077104	5.94018e-12	4.57742e-06	1	201458512	CSRP1	Body	Open Sea
cg13773247	0.00163074	0.000162316	1.50891e-22	1.16274e-16	2	42276988	PKDCC	Body	Open Sea
cg13778604	-0.000800445	0.000137373	7.94331e-09	0.00612101	9	14562893		Intergenic	Open Sea
cg13793211	0.00358914	0.000516415	7.14138e-12	5.50305e-06	21	15954509	SAMSN1-AS1;SAMSN1	Promoter	Open Sea
cg13795063	-0.00242865	0.000132555	1.07227e-63	8.26277e-58	17	38482555	RARA	Promoter	Open Sea
cg13798558	-0.000622944	0.000112133	3.67804e-08	0.0283425	9	35537232	RUSC2	Promoter	Open Sea
cg13808803	-0.00140561	0.000231424	1.86332e-09	0.00143585	5	42549944	GHR	Promoter	Open Sea
cg13870275	-0.000989291	0.000175122	2.18198e-08	0.016814	4	170914373	MFAP3L	Promoter	Open Sea
cg13886135	-0.00121554	0.000219641	4.13411e-08	0.0318569	7	31126479	ADCYAP1R1	Body	Open Sea
cg13888854	-0.0024033	0.000385114	6.79576e-10	0.000523672	2	102643898	IL1R2	Body	Open Sea
cg13900978	-0.00129088	0.000211319	1.51111e-09	0.00116444	17	14740169		Intergenic	Open Sea
cg13912702	-0.00120439	0.000217068	3.82234e-08	0.0294544	13	113520917	ATP11A	Body	Open Sea
cg13912887	-0.000918858	0.000141729	1.50058e-10	0.000115633	9	140328737	NOXA1	Body	Shore
cg13914990	-0.00110573	0.000158944	6.83154e-12	5.26429e-06	12	121174878	ACADS	Body	Shelf
cg13915607	-0.00640541	0.000952936	3.23926e-11	2.49613e-05	5	74870882	POLK	Body	Open Sea
cg13928309	-0.00186876	0.000338201	4.33547e-08	0.0334085	10	81008284	ZMIZ1	Body	Open Sea
cg13938361	-0.00077526	0.00012259	4.06425e-10	0.000313186	9	35679915	CA9	Body	Shelf
cg13944389	-0.00120453	0.000169614	2.55686e-12	1.97028e-06	9	94495272	ROR2	Body	Shore
cg13959721	-0.00156235	0.000282992	4.45063e-08	0.0342959	1	98098545	DPYD	Body	Open Sea
cg13960986	-0.00135747	0.000240999	2.39265e-08	0.0184374	2	176120861		Intergenic	Open Sea
cg13961142	-0.00140403	0.00025274	3.68124e-08	0.0283671	19	11712098	ZNF627	Body	Shelf
cg13968233	-0.00220308	0.000288152	5.48387e-14	4.22579e-08	1	197564458	DENND1B	Body	Open Sea
cg13971793	-0.00129893	0.000185345	4.82858e-12	3.72083e-06	16	69762026	NQO1	Promoter	Shore
cg13982590	-0.00172941	0.000310132	3.2749e-08	0.0252359	19	39078193	RYR1	Body	Open Sea
cg14034067	-0.0026391	0.000393032	3.39155e-11	2.61348e-05	22	39282561		Intergenic	Open Sea
cg14042103	-0.00151593	0.00026676	1.80612e-08	0.0139177	3	148510658		Intergenic	Open Sea
cg14048017	-0.00138048	0.00015941	2.25764e-17	1.7397e-11	11	95175743		Intergenic	Open Sea
cg14052997	-0.00338798	0.000552873	1.34596e-09	0.00103718	10	89575546	ATAD1	Promoter	Shore
cg14097889	-0.000839752	0.000138887	2.19495e-09	0.0016914	5	118374092		Intergenic	Open Sea
cg14102880	-0.00099818	0.000179365	3.48636e-08	0.0268654	17	915634	ABR	Body	Shore
cg14108527	-0.00201865	0.000273725	3.82764e-13	2.94952e-07	9	125562385	OR1K1	Promoter	Open Sea
cg14118079	-0.00159335	0.00026914	4.61954e-09	0.00355975	8	101886603		Intergenic	Open Sea
cg14125530	-0.00175174	0.000298435	6.19576e-09	0.00477437	12	70329240		Intergenic	Open Sea
cg14134851	-0.00187159	0.000284064	7.66661e-11	5.90778e-05	2	233959593	INPP5D	Body	Open Sea
cg14144320	-0.00144894	0.000221117	9.64278e-11	7.43059e-05	2	31111880		Intergenic	Open Sea
cg14178077	-0.00178195	0.000268035	5.22327e-11	4.02498e-05	9	78777801	PCSK5	Body	Open Sea
cg14186145	-0.00910365	0.00160033	1.74724e-08	0.013464	3	132167655	DNAJC13	Body	Open Sea
cg14189381	-0.00179442	0.000271513	6.72795e-11	5.18446e-05	9	125106354		Intergenic	Shelf
cg14199090	-0.000935379	0.000156603	3.38901e-09	0.00261153	1	65990564	LEPR	Promoter	Shore
cg14211117	-0.0014349	0.000224621	2.72844e-10	0.00021025	1	246016737	SMYD3	Body	Open Sea
cg14216201	-0.00178407	0.000265866	3.48785e-11	2.68769e-05	7	95883422	SLC25A13	Body	Open Sea
cg14222630	-0.00224962	0.000373548	2.53133e-09	0.00195061	9	127961717	RABEPK	Promoter	Shore
cg14227558	-0.00296673	0.000409405	9.41142e-13	7.25231e-07	2	213983851	IKZF2	Body	Open Sea
cg14241816	-0.00165354	0.00028082	5.5648e-09	0.00428816	3	52387665	DNAH1	Body	Open Sea
cg14246480	0.00310565	0.0003163	1.17734e-21	9.07245e-16	16	50282958		Intergenic	Shelf
cg14255417	-0.00247912	0.000285613	1.91939e-17	1.47905e-11	10	104417977	TRIM8	Body	Shore
cg14264219	-0.00105478	0.000152504	8.95232e-12	6.89853e-06	11	60823184		Intergenic	Open Sea
cg14273545	-0.00132969	0.000206826	2.1113e-10	0.000162694	9	87449508	NTRK2	Body	Open Sea
cg14276580	-0.00542508	0.000915359	4.44569e-09	0.00342579	13	40527020		Intergenic	Open Sea
cg14304073	0.00131808	0.000178273	3.34943e-13	2.58102e-07	14	91691190	C14orf159	Body	Open Sea
cg14304264	-0.00352278	0.00060176	6.78323e-09	0.00522706	15	94897976	MCTP2	Promoter	Open Sea
cg14317648	-0.00129183	0.000234344	4.65804e-08	0.0358942	18	28923486	DSG1-AS1;DSG1	Body	Open Sea
cg14321522	-0.000942076	0.000167091	2.32114e-08	0.0178864	10	134539084	INPP5A	Body	Shore
cg14321938	-0.00123815	0.000225825	5.48257e-08	0.0422479	17	43921783	SPPL2C;MAPT-AS1	Promoter	Open Sea
cg14322570	-0.000944077	0.00015288	1.01117e-09	0.000779196	9	135769402	TSC1	Body	Open Sea
cg14335429	-0.00258731	0.000392292	7.34252e-11	5.65804e-05	8	42342083	SLC20A2	Promoter	Open Sea
cg14372880	-0.00162541	0.000288748	2.44066e-08	0.0188074	3	150562301		Intergenic	Open Sea
cg14387452	-0.00393507	0.000697184	2.24289e-08	0.0172834	9	20512334	MLLT3	Body	Open Sea
cg14414100	-0.00268618	0.00048596	4.28854e-08	0.0330469	9	19547530	SLC24A2	Body	Open Sea
cg14456395	0.00121348	0.000187763	1.70687e-10	0.000131529	5	95281898	ELL2	Body	Open Sea
cg14460198	-0.00468078	0.000526093	3.24915e-18	2.50375e-12	5	131763124	C5orf56	Body	Open Sea
cg14470771	-0.000351959	6.31506e-05	3.3306e-08	0.0256651	9	139957907	SAPCD2	Body	Open Sea
cg14475502	-0.0010884	0.000168784	1.86834e-10	0.000143971	7	154867682	HTR5A	Body	Open Sea
cg14482968	-0.000647415	0.000102487	4.24249e-10	0.00032692	9	137599175	COL5A1	Body	Open Sea
cg14483412	-0.000842157	0.000135926	8.93155e-10	0.000688253	9	140291172	EXD3	Promoter	Shore
cg14484274	-0.00107139	0.000185421	1.05051e-08	0.00809511	17	47090616	IGF2BP1	Body	Shore
cg14506696	-0.00139595	0.000152714	4.24589e-19	3.27182e-13	4	100737830	DAPP1	Promoter	Open Sea
cg14515585	-0.00120905	0.000189326	2.763e-10	0.000212913	19	18081590	KCNN1	Promoter	Shelf
cg14519134	-0.000713297	9.18988e-05	2.33916e-14	1.80252e-08	3	129261830	H1FOO	Promoter	Open Sea
cg14521115	-0.00197152	0.000326847	2.39058e-09	0.00184215	9	104214581		Intergenic	Shelf
cg14533737	-0.00173616	0.000262503	6.51862e-11	5.02316e-05	6	157455836	ARID1B	Body	Open Sea
cg14547599	-0.00106863	0.00011171	1.09885e-20	8.46761e-15	12	49410248	PRKAG1	Promoter	Shelf
cg14548153	-0.00290047	0.000283106	2.44791e-23	1.88633e-17	17	58167690		Intergenic	Open Sea
cg14550880	-0.00315059	0.000312835	1.20831e-22	9.31109e-17	13	110414588	IRS2	Body	Open Sea
cg14557064	-0.00126813	0.000223172	1.8105e-08	0.0139515	5	1752840		Intergenic	Open Sea
cg14591439	-0.00110782	0.000190946	9.17502e-09	0.00707015	5	121190799		Intergenic	Shelf
cg14604612	-0.00135729	0.00017333	1.4047e-14	1.08244e-08	18	32685989	MAPRE2	Body	Open Sea
cg14620051	-0.00174067	0.00021957	6.80606e-15	5.24466e-09	17	15135725	PMP22	Body	Open Sea
cg14625066	-0.00344662	0.000331604	6.16268e-24	4.74888e-18	9	131682737	PHYHD1	Promoter	Open Sea
cg14654171	-0.00194696	0.000297602	1.03198e-10	7.95226e-05	9	130151001	GARNL3	Body	Open Sea
cg14654609	-0.00335164	0.000603205	3.65819e-08	0.0281895	12	120111487	PRKAB1	Body	Open Sea
cg14664464	0.00178379	0.000242875	4.73875e-13	3.65161e-07	7	156685988	LMBR1	Promoter	Island
cg14684166	-0.00238057	0.000398822	3.46861e-09	0.00267287	11	129107537		Intergenic	Open Sea
cg14685418	-0.00105504	0.000177749	4.22146e-09	0.003253	2	218753180	TNS1	Body	Open Sea
cg14697880	-0.00275209	0.000383476	1.52612e-12	1.176e-06	22	42356813		Intergenic	Shelf
cg14706131	-0.000906169	0.000162385	3.20265e-08	0.0246792	12	10342880	TMEM52B	Body	Open Sea
cg14707627	-0.00110305	0.000186233	4.54513e-09	0.00350242	17	49001057		Intergenic	Open Sea
cg14711202	-0.00222327	0.000331268	3.46581e-11	2.67071e-05	19	18100559	KCNN1	Body	Open Sea
cg14722290	-0.000991684	0.000159383	7.60822e-10	0.000586279	11	3144774	OSBPL5	Body	Shelf
cg14723524	-0.00189909	0.000296893	2.5882e-10	0.000199443	2	207188646		Intergenic	Open Sea
cg14729325	-0.00135759	0.000167087	1.52175e-15	1.17264e-09	14	25322119	STXBP6	Body	Open Sea
cg14735587	-0.00164771	0.000289758	1.76827e-08	0.013626	10	69540790		Intergenic	Open Sea
cg14802312	-0.0034525	0.00040522	6.93497e-17	5.34399e-11	12	57873704	ARHGAP9	Promoter	Shelf
cg14813069	-0.00418545	0.000489993	5.82818e-17	4.49112e-11	4	146408957	SMAD1	Promoter	Open Sea
cg14818794	-0.00129067	0.000199988	1.80758e-10	0.00013929	2	47074519	LINC01119	Body	Open Sea
cg14837148	-0.00167813	0.000254872	7.8874e-11	6.07792e-05	15	68810195		Intergenic	Open Sea
cg14842108	-0.00107832	0.000172803	6.80945e-10	0.000524726	1	221278350		Intergenic	Open Sea
cg14847305	-0.00191682	0.000299897	2.66939e-10	0.0002057	11	6477399	TRIM3	Body	Shore
cg14906130	-0.00144575	0.000206271	4.80129e-12	3.69981e-06	11	66702739	MIR3163;PC	Promoter	Open Sea
cg14915244	0.00112666	0.000176257	2.66044e-10	0.00020501	1	2080213	PRKCZ	Body	Shelf
cg14917706	-0.00346968	0.000577677	2.7839e-09	0.00214523	8	27751531	SCARA5	Body	Open Sea
cg14928416	-0.00184525	0.000264389	5.86759e-12	4.52149e-06	2	201473043	AOX1	Body	Open Sea
cg14936846	-0.00246765	0.000344065	1.57619e-12	1.21459e-06	18	29091137	DSG2	Body	Open Sea
cg14947116	-0.00362147	0.000533147	2.03568e-11	1.56867e-05	7	148419973	CUL1	Promoter	Open Sea
cg14958032	-0.0018972	0.000287677	7.36459e-11	5.67505e-05	1	1711661	NADK	Promoter	Shore
cg14967066	-0.00296093	0.000515001	1.23807e-08	0.00954039	11	314341	IFITM1	Intergenic	Shore
cg14970373	-0.000995344	0.000172779	1.15985e-08	0.00893766	14	49994145		Intergenic	Open Sea
cg14984066	-0.00231903	0.000349884	5.9522e-11	4.58668e-05	15	22946914	CYFIP1	Body	Shore
cg14993121	0.00340062	0.000502381	2.37776e-11	1.83227e-05	4	101293659		Intergenic	Open Sea
cg15001471	-0.00200113	0.000252545	6.99993e-15	5.39405e-09	12	2993957	RHNO1	Promoter	Open Sea
cg15010213	-0.000930579	0.000128486	9.66223e-13	7.44558e-07	20	61150489	MIR1-1;C20orf166	Promoter	Island
cg15021640	-0.000698169	0.000115756	2.39877e-09	0.00184846	22	49697802		Intergenic	Island
cg15067386	-0.00173638	0.000245107	2.88084e-12	2.21994e-06	3	46787073	PRSS45	Promoter	Open Sea
cg15073112	-0.000530848	9.71651e-05	6.09595e-08	0.0469745	1	86989797		Intergenic	Open Sea
cg15117456	-0.00154932	0.000195293	6.51964e-15	5.02395e-09	9	124209767		Intergenic	Open Sea
cg15118447	-0.00475761	0.000856449	3.68532e-08	0.0283985	6	159220343	EZR	Body	Open Sea
cg15128801	-0.000832742	0.000132975	5.94186e-10	0.000457872	1	68202053	GNG12	Promoter	Open Sea
cg15129183	-0.000545591	9.3441e-05	7.40799e-09	0.0057085	5	169760269	LOC257358	Body	Open Sea
cg15139162	-0.0040348	0.000690503	7.22217e-09	0.0055653	1	54823887	SSBP3	Body	Shore
cg15152595	-0.00117508	0.000174692	3.13915e-11	2.41898e-05	1	204972818	NFASC	Body	Open Sea
cg15184393	-0.00153581	0.000266035	1.08193e-08	0.00833724	11	27544689	BDNF-AS	Body	Open Sea
cg15189764	-0.00160228	0.000223127	1.48133e-12	1.14149e-06	17	27282064	SEZ6	Body	Shelf
cg15199016	-0.00176443	0.000317897	3.78289e-08	0.0291504	14	88889508	SPATA7	Body	Open Sea
cg15213052	0.00264658	0.000455126	8.49911e-09	0.00654929	11	57549269	TMX2-CTNND1;CTNND1	Promoter	Open Sea
cg15219664	-0.00184019	0.000326323	2.30764e-08	0.0177823	19	49693135	TRPM4	Body	Open Sea
cg15232214	-0.00104941	0.000188635	3.52346e-08	0.0271513	8	123964031	ZHX2	Body	Open Sea
cg15233681	-0.000549336	9.55959e-05	1.25886e-08	0.00970063	2	102770602	IL1R1	Promoter	Open Sea
cg15234527	-0.000913721	0.000154091	4.36796e-09	0.00336589	10	114905796	TCF7L2	Body	Open Sea
cg15237356	-0.000577685	0.000102342	2.23769e-08	0.0172434	16	89678323	DPEP1	Promoter	Open Sea
cg15242223	-0.00185043	0.000293396	4.51683e-10	0.000348061	6	29573377	GABBR1	Body	Open Sea
cg15244168	-0.0016694	0.000263539	3.80774e-10	0.000293419	11	65403161	PCNXL3	Body	Island
cg15256322	-0.00225218	0.00028008	2.88552e-15	2.22354e-09	22	31093556	OSBP2	Body	Shelf
cg15274195	-0.00228552	0.000374187	1.5179e-09	0.00116967	9	4923818		Intergenic	Open Sea
cg15306071	0.00150176	0.000230034	1.12654e-10	8.68092e-05	12	28005828		Intergenic	Open Sea
cg15321457	0.00158139	0.000234751	2.94242e-11	2.26739e-05	6	10523258	GCNT2	Promoter	Open Sea
cg15331751	-0.00243718	0.00033847	1.29394e-12	9.97096e-07	1	25674235	TMEM50A	Body	Open Sea
cg15361417	-0.000991415	0.000167628	4.77815e-09	0.00368197	21	46102363	KRTAP12-1;TSPEAR	Promoter	Open Sea
cg15368055	0.000892928	0.000116955	5.92914e-14	4.56892e-08	10	123495011		Intergenic	Open Sea
cg15380099	-0.000876967	0.000160328	5.88421e-08	0.0453429	18	13543048	LDLRAD4	Body	Open Sea
cg15384400	-0.00455377	0.0008275	4.90731e-08	0.037815	4	36257279		Intergenic	Open Sea
cg15393909	-0.00441607	0.000247639	6.81221e-61	5.24939e-55	3	111852242	GCSAM	Promoter	Open Sea
cg15421701	-0.001404	0.000189134	2.71231e-13	2.09007e-07	8	142030550		Intergenic	Open Sea
cg15445478	-0.000402938	6.59265e-05	1.48216e-09	0.00114213	2	75938132	C2orf3	Promoter	Island
cg15456293	-0.0010201	0.000181634	2.62354e-08	0.0202167	8	2044148	MYOM2	Body	Shelf
cg15469414	-0.00188111	0.000233503	2.57786e-15	1.98647e-09	6	149387408	UST	Body	Open Sea
cg15487402	-0.00215135	0.000336379	2.60308e-10	0.00020059	11	1780137	CTSD	Body	Open Sea
cg15497129	-0.00169124	0.000301785	2.80651e-08	0.0216266	17	14235007	HS3ST3B1	Body	Open Sea
cg15552370	-0.00249003	0.000384741	1.61101e-10	0.000124142	5	172117322	NEURL1B	Body	Shelf
cg15553112	-0.00119604	0.000213894	3.00647e-08	0.0231675	1	7101107	CAMTA1	Body	Open Sea
cg15578143	-0.000847736	0.000141113	2.76332e-09	0.00212937	3	130405244	PIK3R4	Body	Open Sea
cg15608402	-0.000802268	0.000110174	7.35211e-13	5.66543e-07	11	3122933	OSBPL5	Body	Open Sea
cg15616361	-0.00315502	0.000574855	5.31785e-08	0.0409786	9	139871030	PTGDS	Promoter	Shore
cg15629311	-0.00150459	0.000267534	2.51298e-08	0.0193647	3	129295896	PLXND1	Body	Open Sea
cg15638358	-0.00072906	9.937e-05	5.0003e-13	3.85316e-07	2	12150026	LOC100506457	Body	Open Sea
cg15641463	-0.00244247	0.000365213	4.04108e-11	3.114e-05	6	30129346	TRIM10	Promoter	Open Sea
cg15661018	-0.00318361	0.000398747	4.45006e-15	3.42916e-09	7	155458872	RBM33	Body	Open Sea
cg15662224	-0.00124671	0.000217366	1.33944e-08	0.0103215	20	62266902		Intergenic	Open Sea
cg15667296	-0.00277233	0.000443874	6.58005e-10	0.000507049	4	84140666		Intergenic	Open Sea
cg15668490	-0.00163813	0.000156449	2.99807e-24	2.31027e-18	19	16254489	HSH2D	Promoter	Open Sea
cg15676301	-0.00148958	0.000270162	4.62986e-08	0.0356771	1	94050903	BCAR3	Promoter	Open Sea
cg15676523	-0.00114567	0.000168371	1.8831e-11	1.45109e-05	16	17147768		Intergenic	Open Sea
cg15677985	-0.00269565	0.000298916	1.19135e-18	9.18038e-13	2	160031778	TANC1	Body	Open Sea
cg15682697	-0.00190303	0.000317263	2.91871e-09	0.00224912	1	173984276		Intergenic	Open Sea
cg15686225	-0.00185909	0.000340287	6.09795e-08	0.0469899	1	112078381	TMIGD3	Body	Open Sea
cg15703118	-0.00522011	0.000857293	1.70016e-09	0.00131012	2	234295397	DGKD	Promoter	Open Sea
cg15739660	-0.00176843	0.000273663	1.71513e-10	0.000132165	1	47966878		Intergenic	Open Sea
cg15792957	-0.000880016	0.000153222	1.28074e-08	0.00986919	2	47604206	EPCAM;MIR559	Promoter	Open Sea
cg15798873	-0.000833468	0.00012642	7.46269e-11	5.75065e-05	8	67417740	C8orf46	Body	Island
cg15800051	-0.0021382	0.000350284	1.55259e-09	0.0011964	2	171325241	MYO3B	Body	Open Sea
cg15815551	0.00252021	0.000455646	4.20684e-08	0.0324173	3	154849126	MME	Body	Open Sea
cg15849060	-0.00163913	0.000191186	4.52553e-17	3.48731e-11	17	19649004	ALDH3A1	Promoter	Shore
cg15849439	-0.000735305	0.000124436	4.92773e-09	0.00379724	3	37456129	C3orf35	Promoter	Open Sea
cg15854394	-0.00151543	0.000274355	4.38308e-08	0.0337754	8	22769830	PEBP4	Body	Open Sea
cg15870552	-0.00627319	0.00111168	2.25883e-08	0.0174062	2	202088374	CASP10	Body	Open Sea
cg15872714	-0.00209567	0.000279746	1.66996e-13	1.28685e-07	18	12494349	SPIRE1	Body	Open Sea
cg15884880	-0.00323373	0.000478222	2.48975e-11	1.91857e-05	3	187764161		Intergenic	Open Sea
cg15886966	-0.0011892	0.000184838	2.05026e-10	0.00015799	11	36252345	LDLRAD3	Body	Open Sea
cg15900052	-0.00169253	0.000308341	5.29568e-08	0.0408078	1	87404379	HS2ST1	Body	Open Sea
cg15910469	-0.000677852	0.000120392	2.42425e-08	0.018681	6	30804271		Intergenic	Open Sea
cg15950074	-0.000513361	9.09709e-05	2.25673e-08	0.0173901	3	148573175	CPB1	Body	Open Sea
cg15955277	-0.000839014	0.000120421	6.36129e-12	4.90192e-06	11	75428970	MOGAT2	Intergenic	Open Sea
cg15961328	-0.000349513	6.11766e-05	1.52055e-08	0.0117172	3	196074118		Intergenic	Open Sea
cg15976637	-0.00345517	0.000497509	7.39399e-12	5.69771e-06	2	65025109		Intergenic	Open Sea
cg15985400	0.00266769	0.00045147	4.93366e-09	0.00380181	11	76091674	PRKRIR	Body	Island
cg16015397	-0.00814258	0.0014103	1.07766e-08	0.00830427	21	46331472	ITGB2	Promoter	Open Sea
cg16043357	0.00336892	0.000489105	1.08262e-11	8.34252e-06	10	118897904	VAX1	Promoter	Island
cg16049468	-0.00109445	0.000193394	2.06276e-08	0.0158953	3	55504356	WNT5A	Body	Island
cg16052439	-0.00241434	0.00042028	1.27209e-08	0.00980251	15	48695153		Intergenic	Open Sea
cg16064261	-0.00109359	0.000183824	3.89913e-09	0.00300462	8	1830749	ARHGEF10	Body	Island
cg16074180	-0.00106742	0.000157032	1.97193e-11	1.51955e-05	19	15590342	PGLYRP2	Promoter	Open Sea
cg16087299	0.00393541	0.000340392	7.24184e-29	5.58046e-23	5	82834948	VCAN	Body	Open Sea
cg16088676	-0.000780564	0.000140939	4.04242e-08	0.0311503	20	19755323		Intergenic	Open Sea
cg16104076	-0.000998207	9.75879e-05	2.8471e-23	2.19394e-17	5	40682069	PTGER4	Body	Island
cg16109875	-0.00099451	0.000174355	1.60242e-08	0.0123481	22	29313292	ZNRF3	Promoter	Open Sea
cg16123687	-0.000551096	9.40298e-05	6.52349e-09	0.00502691	10	12744626	CAMK1D	Body	Open Sea
cg16127835	-0.00157982	0.000254685	8.54216e-10	0.000658247	7	29501147	CHN2	Body	Open Sea
cg16160458	-0.00145647	0.000246055	4.64306e-09	0.00357788	11	71794689	LRTOMT	Promoter	Shelf
cg16161301	-0.000678905	0.000115649	6.17241e-09	0.00475638	14	73035424		Intergenic	Open Sea
cg16171227	-0.00214031	0.000231471	1.73459e-19	1.33665e-13	15	78326426	TBC1D2B	Body	Open Sea
cg16229071	-0.00225463	0.000330054	1.57905e-11	1.21679e-05	6	36737891	CPNE5	Body	Open Sea
cg16250178	-0.00373658	0.000671201	3.44914e-08	0.0265786	22	46253485		Intergenic	Open Sea
cg16250400	-0.00387905	0.000441598	8.22903e-18	6.34117e-12	15	67662565	IQCH	Promoter	Open Sea
cg16265717	-0.00123708	0.000223825	4.3019e-08	0.0331499	1	65993149	LEPR	Promoter	Shore
cg16323330	-0.00204063	0.000300169	1.96137e-11	1.5114e-05	17	55503603	MSI2	Body	Open Sea
cg16328857	-0.00209367	0.000237517	6.40091e-18	4.93245e-12	10	64494903		Intergenic	Open Sea
cg16336586	-0.0020915	0.000374206	3.05027e-08	0.023505	8	98797945	LAPTM4B	Body	Open Sea
cg16340446	-0.0012196	0.000182689	4.36783e-11	3.36579e-05	3	179318612	MRPL47	Promoter	Shelf
cg16343302	-0.000583758	8.20652e-05	2.35974e-12	1.81838e-06	5	10649157	ANKRD33B	Body	Shore
cg16343616	-0.00236066	0.000316371	2.06444e-13	1.59083e-07	6	79940953	HMGN3	Body	Shelf
cg16356520	-0.00273888	0.000383112	1.84701e-12	1.42328e-06	2	27201619	MAPRE3	Promoter	Open Sea
cg16362587	0.00108189	0.00018116	3.40761e-09	0.00262585	1	3812878	C1orf174	Body	Shelf
cg16371477	-0.000729256	8.12289e-05	1.66643e-18	1.28413e-12	14	24838828	NFATC4	Body	Island
cg16372086	0.00366079	0.000393234	1.01365e-19	7.81106e-14	22	39883017	MGAT3	Promoter	Shore
cg16381191	-0.000717065	0.000122946	7.69293e-09	0.00592806	13	113439218	ATP11A	Body	Shore
cg16396822	-0.00271648	0.000471616	1.16558e-08	0.00898181	14	91033644	TTC7B	Body	Open Sea
cg16412142	-0.00102442	0.000187142	5.7506e-08	0.0443133	4	47977350	CNGA1;LOC101927157	Promoter	Open Sea
cg16414660	-0.00087678	0.000140132	6.14871e-10	0.000473811	2	234338088	DGKD	Body	Open Sea
cg16442638	-0.00213896	0.000384939	3.6532e-08	0.0281511	2	120989893		Intergenic	Open Sea
cg16468350	-0.002326	0.000403819	1.16519e-08	0.00897878	22	40525251	TNRC6B	Body	Open Sea
cg16478412	-0.00273051	0.000401189	1.86317e-11	1.43574e-05	7	29059509	CPVL	Body	Open Sea
cg16499469	-0.00136414	0.000229554	4.05106e-09	0.00312169	3	170131019		Intergenic	Open Sea
cg16582814	-0.00363726	0.000370624	1.22917e-21	9.4718e-16	8	27228210	PTK2B	Promoter	Open Sea
cg16619777	-0.00137417	0.000223528	1.19496e-09	0.000920823	4	503198	PIGG	Body	Open Sea
cg16624284	-0.00252579	0.000332756	8.17685e-14	6.30096e-08	13	30913080		Intergenic	Open Sea
cg16627346	0.00248855	0.000441764	2.38586e-08	0.0183851	2	96057706		Intergenic	Shelf
cg16638425	-0.000921456	0.000150966	1.55688e-09	0.00119971	16	2946805	FLYWCH2	Body	Shelf
cg16641861	-0.000927019	0.000169354	5.75702e-08	0.0443628	1	168657185		Intergenic	Open Sea
cg16648971	-0.00129024	0.000150808	5.22454e-17	4.02595e-11	20	48665166		Intergenic	Open Sea
cg16671446	-0.000640723	0.000107006	3.10577e-09	0.00239326	1	34189815	CSMD2	Body	Open Sea
cg16672659	-0.000990794	0.000153394	1.74693e-10	0.000134616	17	36098223	HNF1B	Body	Shelf
cg16691702	-0.00147217	0.000269657	6.22879e-08	0.0479982	9	130647902	ST6GALNAC6	Body	Open Sea
cg16695193	-0.00067363	0.000122835	5.44567e-08	0.0419636	3	129041824	H1FX-AS1	Body	Open Sea
cg16695527	-0.00178141	0.000312859	1.69526e-08	0.0130634	5	67474790		Intergenic	Open Sea
cg16701523	-0.00107661	0.000168801	2.90696e-10	0.000224006	2	235943659	SH3BP4	Body	Open Sea
cg16705452	-0.0022058	0.000398621	4.14908e-08	0.0319722	20	62847481	MYT1	Body	Open Sea
cg16711866	-0.00395335	0.000317235	6.33423e-33	4.88107e-27	1	36935656	CSF3R	Body	Open Sea
cg16715662	0.00603789	0.000737929	9.80723e-16	7.55732e-10	10	35456063	CREM	Promoter	Open Sea
cg16718606	-0.00128233	0.000175014	5.35602e-13	4.12727e-07	10	45915990	ALOX5	Body	Shore
cg16736964	-0.00159899	0.000276356	1.00423e-08	0.00773847	6	131690266		Intergenic	Open Sea
cg16747164	-0.000586796	9.08016e-05	1.7114e-10	0.000131878	4	38754508		Intergenic	Open Sea
cg16752925	-0.000871933	0.000135287	1.90904e-10	0.000147108	8	145235335	HEATR7A	Body	Island
cg16757605	-0.000491286	8.63412e-05	1.73323e-08	0.013356	16	70697712	MTSS1L	Body	Island
cg16778128	-0.00110922	0.000162794	1.77255e-11	1.3659e-05	22	36598949	APOL4	Promoter	Open Sea
cg16784745	-0.00218276	0.000373409	7.12985e-09	0.00549416	12	54731086	MIR148B;COPZ1	Body	Open Sea
cg16799926	-0.00118	0.000196835	2.97769e-09	0.00229456	14	70546695	SLC8A3	Promoter	Open Sea
cg16811153	-0.0070102	0.00125031	2.76577e-08	0.0213126	16	85050981		Intergenic	Open Sea
cg16812352	-0.00213645	0.000236788	1.14699e-18	8.83851e-13	16	4049855	ADCY9	Body	Open Sea
cg16825545	-0.00156221	0.000254238	1.21693e-09	0.000937751	11	92577865	FAT3	Body	Open Sea
cg16852773	0.00602565	0.000669001	1.30733e-18	1.00741e-12	6	143339648	LINC01277	Body	Open Sea
cg16855362	-0.00156179	0.000246213	3.60682e-10	0.000277937	2	67567755		Intergenic	Open Sea
cg16871916	-0.00195952	0.000197751	5.23789e-22	4.03624e-16	6	13573275	SIRT5	Promoter	Shore
cg16875711	-0.00123955	0.000196035	4.08682e-10	0.000314924	18	51798822	POLI	Body	Shelf
cg16883488	-0.0014815	0.000223389	5.80218e-11	4.47107e-05	1	43427674	SLC2A1-AS1	Body	Shelf
cg16890093	-0.00404299	0.000593601	1.80398e-11	1.39012e-05	6	32813084	PSMB8;TAP1	Body	Shore
cg16893790	-0.00126665	0.000225909	2.76344e-08	0.0212947	17	74473475	RHBDF2	Body	Shore
cg16910124	-0.00303427	0.000383636	7.81263e-15	6.0203e-09	1	220964827	MARC1	Body	Open Sea
cg16911296	-0.00141588	0.000241743	6.67278e-09	0.00514195	2	23913912	KLHL29	Body	Shore
cg16912244	-0.00218465	0.000283409	3.46127e-14	2.6672e-08	14	66846030		Intergenic	Open Sea
cg16916549	-0.00114799	0.000189882	2.20132e-09	0.00169631	17	71547405	SDK2	Body	Open Sea
cg16924153	-0.00312922	0.000460824	2.06441e-11	1.59081e-05	20	33064906	ITCH	Body	Open Sea
cg16929393	-0.00094374	0.000163364	1.05772e-08	0.00815062	8	94849907		Intergenic	Open Sea
cg16937168	-0.00301866	0.000470997	2.39272e-10	0.00018438	2	241936844	SNED1	Promoter	Shore
cg16963373	-0.00179024	0.000282141	3.56351e-10	0.000274599	10	3168776	PFKP	Body	Open Sea
cg16965769	-0.000563751	0.000103283	6.26516e-08	0.0482785	1	32308358		Intergenic	Open Sea
cg16986661	-0.000946399	0.000159103	3.9166e-09	0.00301808	2	65866869		Intergenic	Open Sea
cg16992870	-0.000871011	0.000129735	3.41291e-11	2.62994e-05	7	65516112		Intergenic	Open Sea
cg17003376	0.00161119	0.000199463	2.18687e-15	1.68517e-09	11	123613212	ZNF202	Promoter	Shore
cg17015051	-0.00198249	0.000308853	2.25016e-10	0.000173394	4	139881640		Intergenic	Open Sea
cg17046586	-0.00241843	0.000275942	9.67474e-18	7.45522e-12	12	50665774	LIMA1	Promoter	Open Sea
cg17050984	-0.00277502	0.000356347	1.9353e-14	1.49132e-08	5	14397222	TRIO	Body	Open Sea
cg17095294	-0.000374747	5.6659e-05	6.50998e-11	5.0165e-05	3	187882326	LPP	Promoter	Open Sea
cg17140361	-0.000550205	9.26118e-05	4.08945e-09	0.00315127	19	38460271	SIPA1L3	Promoter	Open Sea
cg17147466	-0.00124356	0.000186221	4.31017e-11	3.32136e-05	15	93353422		Intergenic	Shore
cg17155016	-0.00293478	0.000435462	2.88581e-11	2.22376e-05	19	11196467		Intergenic	Open Sea
cg17156349	0.00426365	0.000638845	4.42032e-11	3.40623e-05	1	2100232	PRKCZ	Body	Open Sea
cg17157894	-0.00258271	0.000411094	5.24997e-10	0.000404556	22	47187343	TBC1D22A	Body	Shelf
cg17160687	-0.00155086	0.000220504	4.07369e-12	3.13913e-06	2	106777215	UXS1	Body	Open Sea
cg17171019	-0.00729717	0.00127631	1.48491e-08	0.0114425	13	32556800		Intergenic	Open Sea
cg17191060	-0.00402236	0.000720781	3.19953e-08	0.0246551	12	846450		Intergenic	Open Sea
cg17191715	-0.00147064	0.000230174	2.70893e-10	0.000208746	8	86290878	CA1	Promoter	Open Sea
cg17193220	-0.001066	0.000176364	2.22119e-09	0.00171162	15	63389791		Intergenic	Open Sea
cg17200646	-0.00252998	0.000236171	3.03915e-25	2.34193e-19	21	47768033	PCNT	Body	Open Sea
cg17254383	-0.00345135	0.000387655	3.09385e-18	2.38408e-12	17	53363128	HLF	Body	Open Sea
cg17314180	-0.00160675	0.0002429	6.4764e-11	4.99063e-05	2	209011053	CRYGB	Promoter	Open Sea
cg17357577	-0.00237902	0.000301217	8.49723e-15	6.54785e-09	18	13223611	LDLRAD4	Promoter	Open Sea
cg17360854	-0.00220879	0.000258055	5.06543e-17	3.90335e-11	2	161224771	RBMS1	Body	Open Sea
cg17372920	-0.00157961	0.000224514	4.00748e-12	3.0881e-06	14	21213939	EDDM3A	Promoter	Open Sea
cg17413672	-0.00121012	0.000218838	4.23734e-08	0.0326523	7	137457893	DGKI	Body	Open Sea
cg17415382	-0.00631142	0.00107955	7.09643e-09	0.00546841	2	97472472	CNNM4	Body	Open Sea
cg17458390	-0.00374647	0.000493747	8.33685e-14	6.42426e-08	10	63752709	ARID5B	Body	Open Sea
cg17464787	-0.00372673	0.000479335	2.12467e-14	1.63724e-08	11	111050536		Intergenic	Open Sea
cg17472889	-0.000910433	0.000146004	6.99929e-10	0.000539355	1	60133311	FGGY	Body	Open Sea
cg17474004	-0.00115381	0.000155227	2.53203e-13	1.95115e-07	2	44908093	C2orf34	Body	Open Sea
cg17474302	-0.00123731	0.000216481	1.50034e-08	0.0115614	7	44089171	DBNL	Promoter	Open Sea
cg17491012	-0.00198472	0.000336094	5.03957e-09	0.00388342	9	90906803		Intergenic	Open Sea
cg17498272	-0.000927637	0.000164711	2.40337e-08	0.01852	19	58864929	NCRNA00181;A1BG	Promoter	Shelf
cg17498667	-0.0015674	0.000276025	1.85028e-08	0.014258	1	85089643		Intergenic	Shelf
cg17509561	-0.00222783	0.00032636	1.63018e-11	1.25619e-05	8	19419126	CSGALNACT1	Promoter	Open Sea
cg17569303	-0.00155753	0.000248214	5.50032e-10	0.000423847	10	52310951	SGMS1	Promoter	Open Sea
cg17595045	-0.00349161	0.000419065	3.06595e-16	2.36258e-10	1	33577598	AZIN2	Body	Open Sea
cg17620425	-0.00422289	0.000378739	4.38118e-27	3.37607e-21	13	37403552	RFXAP	Body	Open Sea
cg17644949	-0.00147569	0.000263174	2.75757e-08	0.0212494	7	135477741		Intergenic	Open Sea
cg17650319	-0.00226388	0.000186859	2.44446e-31	1.88366e-25	7	106642871		Intergenic	Open Sea
cg17659427	-0.00163674	0.000279444	6.66533e-09	0.00513621	16	56988503		Intergenic	Open Sea
cg17667084	-0.000934457	0.000154933	2.39854e-09	0.00184828	2	238188883		Intergenic	Open Sea
cg17673511	-0.00114284	0.0001645	7.27645e-12	5.60713e-06	15	68779818		Intergenic	Open Sea
cg17692028	-0.00287521	0.000412773	6.43568e-12	4.95925e-06	12	77175743	ZDHHC17	Body	Open Sea
cg17744729	-0.00146891	0.000262972	3.10762e-08	0.0239469	17	61548973		Intergenic	Open Sea
cg17770455	-0.000562056	8.90306e-05	4.34894e-10	0.000335124	19	933173	ARID3A	Body	Shore
cg17777683	-0.00494435	0.000828113	3.4357e-09	0.0026475	2	201986522	CFLAR	Promoter	Shelf
cg17787321	-0.00371916	0.000653564	1.72802e-08	0.0133159	3	127568127		Intergenic	Open Sea
cg17808242	-0.000485025	8.71274e-05	3.45238e-08	0.0266036	21	44772531		Intergenic	Open Sea
cg17836078	-0.00155986	0.000267855	8.09452e-09	0.00623752	3	48451889	PLXNB1	Body	Open Sea
cg17836857	-0.000785573	0.000143201	5.39255e-08	0.0415542	19	11672843		Intergenic	Shelf
cg17862901	-0.00400992	0.000727304	4.63614e-08	0.0357254	1	47139557	EFCAB14-AS1	Promoter	Open Sea
cg17866022	-0.00425737	0.000729287	7.45845e-09	0.00574738	17	19209889	EPN2-AS1;EPN2	Promoter	Open Sea
cg17876831	-0.00254341	0.000408146	7.17465e-10	0.000552868	17	18918410	SLC5A10	Body	Island
cg17897571	-0.0012026	0.000213963	2.56043e-08	0.0197303	7	56121925	CCT6A	Body	Shore
cg17907457	-0.00201137	0.000336037	3.14628e-09	0.00242448	1	87416597	HS2ST1	Body	Open Sea
cg17944368	-0.00208499	0.000342679	1.7484e-09	0.00134729	1	28495978	PTAFR	Promoter	Open Sea
cg17944801	-0.0016684	0.00025959	2.13764e-10	0.000164724	5	145966653		Intergenic	Open Sea
cg17984811	-0.000778417	0.000135027	1.13317e-08	0.00873204	6	35758638		Intergenic	Shelf
cg17990510	-0.00139981	0.000256234	6.10744e-08	0.0470631	1	209941813	TRAF3IP3	Promoter	Open Sea
cg18003028	-0.00141512	0.000257242	4.95859e-08	0.0382102	8	134856327		Intergenic	Open Sea
cg18004311	-0.00087839	0.000153941	1.58363e-08	0.0122032	2	10666862		Intergenic	Shore
cg18019929	-0.00385679	0.000675836	1.57758e-08	0.0121566	2	242680597	D2HGDH	Promoter	Open Sea
cg18030133	-0.000956362	0.000174079	5.16162e-08	0.0397748	6	143929406	PHACTR2	Promoter	Open Sea
cg18060965	-0.0024303	0.000376143	1.72535e-10	0.000132953	12	30903750	CAPRIN2	Promoter	Shelf
cg18077061	-0.00167827	0.00026512	3.90996e-10	0.000301296	11	111494486	SIK2	Body	Open Sea
cg18115119	-0.00118596	0.000184788	2.26377e-10	0.000174443	17	42922135		Intergenic	Open Sea
cg18129971	-0.0015275	0.00017923	6.7997e-17	5.23976e-11	18	9884912	TXNDC2	Promoter	Open Sea
cg18132208	-0.00701826	0.00113076	8.35444e-10	0.000643782	1	61707412	NFIA	Body	Open Sea
cg18142807	-0.00691888	0.00124785	3.90359e-08	0.0300805	15	59640509	MYO1E	Body	Open Sea
cg18158464	-0.000832791	0.000151168	4.74841e-08	0.0365906	16	79321157		Intergenic	Open Sea
cg18169886	-0.00199866	0.000290302	1.10576e-11	8.52082e-06	2	25517869	DNMT3A	Body	Open Sea
cg18181209	0.00467498	0.000833987	2.78396e-08	0.0214528	17	20006054	CYTSB	Body	Open Sea
cg18184129	-0.00140129	0.000150846	1.20143e-19	9.25808e-14	11	6767668		Intergenic	Open Sea
cg18190909	-0.00190983	0.000349962	6.30183e-08	0.048561	17	4424864	SPNS2	Body	Open Sea
cg18194483	-0.00115952	0.000159418	7.79474e-13	6.00652e-07	1	44064515	PTPRF	Body	Shore
cg18199992	-0.00196483	0.000294589	4.54367e-11	3.50129e-05	12	5143048		Intergenic	Open Sea
cg18203961	-0.000697326	0.000118707	6.03213e-09	0.00464828	20	19693522	SLC24A3	Body	Open Sea
cg18207999	-0.00110006	0.000151312	7.97747e-13	6.14733e-07	17	37914349		Intergenic	Shelf
cg18209318	-0.00303912	0.00043472	5.42308e-12	4.17895e-06	3	183231258	KLHL6	Body	Open Sea
cg18210128	0.00169823	0.000303661	2.9937e-08	0.023069	12	92396747		Intergenic	Open Sea
cg18258397	-0.00131275	0.000232614	2.25249e-08	0.0173574	5	149853625		Intergenic	Open Sea
cg18301903	-0.0025906	0.000452597	1.4313e-08	0.0110294	1	9704140		Intergenic	Open Sea
cg18303581	-0.00160415	0.000266978	2.74661e-09	0.0021165	8	8239485	PRAGMIN	Promoter	Open Sea
cg18331217	-0.0032669	0.000595663	5.43254e-08	0.0418624	14	22699090		Intergenic	Open Sea
cg18365938	0.0010526	0.000162101	1.40628e-10	0.000108366	18	55254600	FECH	Promoter	Shore
cg18369325	-0.00156879	0.000280407	2.95791e-08	0.0227932	14	68736214	RAD51L1	Body	Open Sea
cg18376817	-0.00249673	0.000405276	1.10525e-09	0.000851691	15	64438372		Intergenic	Open Sea
cg18383603	-0.00113907	0.000142722	4.55079e-15	3.50678e-09	1	43200626	CLDN19	Body	Shelf
cg18388475	-0.00275165	0.000477766	1.16914e-08	0.00900921	3	24417731	THRB	Promoter	Open Sea
cg18399472	-0.00189611	0.000329042	1.14856e-08	0.00885066	5	118971490	FAM170A	Body	Open Sea
cg18423749	-0.000891488	0.000121356	4.68606e-13	3.61101e-07	14	59239486		Intergenic	Open Sea
cg18431477	-0.000946547	0.00015071	5.31427e-10	0.00040951	13	109808944	MYO16	Body	Open Sea
cg18435133	-0.00145217	0.000190884	7.2242e-14	5.56687e-08	20	2270319		Intergenic	Open Sea
cg18496543	-0.00104895	0.000168949	8.253e-10	0.000635965	3	87016674	VGLL3	Body	Open Sea
cg18500174	-0.00232431	0.000216746	2.73202e-25	2.10526e-19	11	78164660	NARS2	Body	Open Sea
cg18515872	-0.00135592	0.000221969	1.51204e-09	0.00116516	14	72943461	RGS6	Body	Open Sea
cg18545655	-0.000486681	8.45714e-05	1.20112e-08	0.00925563	13	46288165	SPERT	Body	Island
cg18573980	-0.00224841	0.000384763	7.20826e-09	0.00555458	2	85908284		Intergenic	Open Sea
cg18575863	-0.000883179	0.000143827	1.24745e-09	0.000961271	6	109274464	ARMC2	Body	Open Sea
cg18587674	-0.00551853	0.000963228	1.3885e-08	0.0106996	3	23919329	UBE2E1	Body	Open Sea
cg18602649	-0.00202786	0.000286813	3.16616e-12	2.4398e-06	7	148975060	ZNF783	Body	Shelf
cg18617679	-0.000353491	6.3352e-05	3.21323e-08	0.0247607	12	51632035	DAZAP2	Promoter	Shore
cg18622097	-0.000784361	0.000130072	2.41528e-09	0.00186118	3	158419754	RARRES1	Body	Open Sea
cg18649943	-0.00143588	0.000259088	3.95958e-08	0.0305119	2	12626802	LOC100506457	Body	Open Sea
cg18669406	-0.00327913	0.00041976	1.6141e-14	1.2438e-08	6	138145161		Intergenic	Open Sea
cg18676080	-0.000528637	9.68543e-05	6.27456e-08	0.0483509	17	3967695	ZZEF1	Body	Open Sea
cg18678389	-0.000818197	0.000122385	4.10352e-11	3.16212e-05	6	30130420	TRIM15	Promoter	Open Sea
cg18680211	-0.00152392	0.000255545	3.58476e-09	0.00276237	22	22696199		Intergenic	Open Sea
cg18680612	-0.00136604	0.000196262	6.66755e-12	5.13792e-06	20	52456134		Intergenic	Open Sea
cg18702499	-0.00130235	0.000208719	6.82705e-10	0.000526083	1	92116630		Intergenic	Open Sea
cg18746686	-0.00198538	0.000293356	2.39614e-11	1.84643e-05	3	31871707	OSBPL10	Body	Open Sea
cg18811301	-0.000805957	0.000129847	8.34035e-10	0.000642696	5	153732948	GALNT10	Body	Open Sea
cg18839805	-0.00168423	0.000301437	3.08125e-08	0.0237437	20	48860209		Intergenic	Open Sea
cg18853390	-0.00111074	0.000198269	2.8373e-08	0.0218638	11	10449642	CAND1.11	Body	Open Sea
cg18889453	-0.00265118	0.000389402	1.83542e-11	1.41435e-05	3	46398705	CCR2	Promoter	Open Sea
cg18940067	-0.00138405	0.000240077	1.13226e-08	0.00872506	2	182064608	LOC101927156	Body	Open Sea
cg18971054	-0.00150274	0.000251701	3.44192e-09	0.00265229	7	141695759	MGAM	Promoter	Open Sea
cg18986326	-0.00103657	0.000168439	1.15018e-09	0.00088631	4	92247683	CCSER1	Body	Open Sea
cg19024161	-0.00181954	0.000272841	4.57002e-11	3.52159e-05	10	70045061	PBLD	Body	Open Sea
cg19044706	-0.0014984	0.000248208	2.32149e-09	0.00178891	2	241829685	C2orf54	Body	Shore
cg19060687	-0.00239453	0.000250779	1.28303e-20	9.88681e-15	17	38381283	WIPF2	Promoter	Open Sea
cg19081636	-0.00255115	0.000347796	5.05791e-13	3.89756e-07	6	149469744		Intergenic	Open Sea
cg19082864	-0.00144955	0.000216861	4.13584e-11	3.18702e-05	3	72462630	RYBP	Body	Open Sea
cg19114920	-0.000859084	0.000118277	8.36736e-13	6.44777e-07	12	9917353		Intergenic	Open Sea
cg19120053	-0.00192208	0.000328481	6.88943e-09	0.0053089	22	49960590	C22orf34	Body	Open Sea
cg19131736	0.000987112	0.000160127	1.07888e-09	0.00083137	7	1902888	MAD1L1	Body	Island
cg19139966	-0.00174278	0.000319064	6.13566e-08	0.0472806	16	30584961	ZNF688	Promoter	Shore
cg19140017	-0.00148758	0.000269789	4.6242e-08	0.0356335	22	33957457	LARGE	Body	Open Sea
cg19185932	-0.00106587	0.000181971	6.65625e-09	0.00512921	2	98850590	VWA3B	Body	Open Sea
cg19188597	-0.00246009	0.000314264	1.43115e-14	1.10283e-08	22	46469942		Intergenic	Shore
cg19220930	-0.00115858	0.000190026	1.62173e-09	0.00124968	17	75056337		Intergenic	Shelf
cg19261055	-0.000924042	0.000147415	5.7304e-10	0.000441577	2	7716024		Intergenic	Open Sea
cg19277969	-0.000966998	0.000153797	5.09242e-10	0.000392415	17	75295839	SEPT9	Promoter	Open Sea
cg19281135	-0.00356801	0.000565174	4.34754e-10	0.000335015	7	92271366	CDK6	Body	Open Sea
cg19284306	-0.00276506	0.000364061	7.9126e-14	6.09734e-08	1	56610944		Intergenic	Open Sea
cg19287103	-0.00240359	0.000338816	2.69197e-12	2.07439e-06	12	7055672	PTPN6	Promoter	Shore
cg19313673	-0.000810559	0.00012094	3.68149e-11	2.8369e-05	1	244313761		Intergenic	Open Sea
cg19314425	-0.00094046	0.000163036	1.11049e-08	0.00855727	14	72217906		Intergenic	Open Sea
cg19336937	-0.00134693	0.000231434	8.26477e-09	0.00636871	3	58557780	FAM107A	Promoter	Open Sea
cg19364141	-0.00100837	0.000170187	4.4886e-09	0.00345885	2	63846679		Intergenic	Shelf
cg19390810	-0.00340542	0.000609603	3.09946e-08	0.023884	10	71001680	HKDC1	Body	Open Sea
cg19398525	-0.00373515	0.000665493	2.67698e-08	0.0206285	7	30367578	ZNRF2	Body	Open Sea
cg19420933	-0.00245068	0.000391266	5.90314e-10	0.000454888	14	34038355	NPAS3	Body	Open Sea
cg19422797	-0.00117112	0.00018221	2.13408e-10	0.00016445	3	51860848		Intergenic	Open Sea
cg19433305	-0.00164253	0.000290311	2.07806e-08	0.0160132	7	2235569	MAD1L1	Body	Open Sea
cg19459483	-0.000746839	0.000129909	1.24087e-08	0.00956194	14	71816571		Intergenic	Open Sea
cg19476241	-0.00116583	0.000207487	2.58617e-08	0.0199287	3	12927407		Intergenic	Open Sea
cg19523505	-0.0012168	0.000203976	3.5427e-09	0.00272995	2	64559457		Intergenic	Open Sea
cg19540522	-0.00131227	0.000218977	3.01627e-09	0.00232429	10	76786105	KAT6B	Body	Open Sea
cg19565299	-0.00100415	0.000180831	3.72848e-08	0.0287312	2	242707237	D2HGDH	Body	Shelf
cg19601653	-0.000485652	8.51742e-05	1.62129e-08	0.0124934	19	50789841	MYH14	Body	Island
cg19606569	-0.00317329	0.00039701	4.15905e-15	3.20491e-09	4	39029049	TMEM156	Body	Open Sea
cg19615798	-0.00103842	0.00018218	1.63872e-08	0.0126277	19	38500394	SIPA1L3	Promoter	Open Sea
cg19619073	-0.000896107	0.000139646	2.27726e-10	0.000175483	1	229832086		Intergenic	Open Sea
cg19687075	-0.00297322	0.000530607	2.81739e-08	0.0217105	9	139428384	NOTCH1	Body	Island
cg19696057	-0.000606229	0.000106119	1.52443e-08	0.0117471	8	61766546	CHD7	Body	Open Sea
cg19714060	-0.00051403	8.3664e-05	1.22189e-09	0.000941571	4	124399147		Intergenic	Open Sea
cg19716542	0.00235857	0.000254961	1.6743e-19	1.29019e-13	1	52302074	MIR761;NRD1	Promoter	Open Sea
cg19766033	-0.00155703	0.000282127	4.4977e-08	0.0346586	12	123444094	ABCB9	Body	Shore
cg19851047	-0.000829356	0.000145159	1.51859e-08	0.011702	7	29237533	CHN2	Promoter	Shelf
cg19862073	-0.00163298	0.000263049	8.29312e-10	0.000639056	16	3692022		Intergenic	Open Sea
cg19878838	-0.00114144	0.000193128	4.89406e-09	0.0037713	4	77135506	SCARB2	Promoter	Shore
cg19883936	-0.00119636	0.000212001	2.25632e-08	0.0173869	3	26057328		Intergenic	Open Sea
cg19886106	-0.000822281	0.00012988	3.8903e-10	0.000299781	8	144776541	ZNF707	Body	Island
cg19889126	-0.0011236	0.000194832	1.11932e-08	0.00862531	7	107416757	SLC26A3	Body	Open Sea
cg19912546	-0.00126578	0.000201544	5.31902e-10	0.000409876	2	65049173		Intergenic	Open Sea
cg19944217	-0.00101117	0.000145194	6.49228e-12	5.00286e-06	3	48727026	IP6K2	Body	Shelf
cg19951269	-0.00151807	0.00022517	2.84067e-11	2.18898e-05	11	94783903		Intergenic	Open Sea
cg19971555	-0.0041591	0.000730018	1.6641e-08	0.0128233	14	38534437		Intergenic	Open Sea
cg19973659	-0.00410339	0.000439704	8.34391e-20	6.4297e-14	3	129612905	TMCC1	Promoter	Shore
cg19975645	-0.00146461	0.000265868	4.75489e-08	0.0366406	10	105806654	COL17A1	Body	Open Sea
cg19995595	-0.000704005	0.000118618	4.23437e-09	0.00326295	14	93415197	ITPK1	Body	Open Sea
cg20000847	-0.00257051	0.000233525	1.76626e-26	1.36106e-20	3	194834008	C3orf21	Body	Open Sea
cg20013302	-0.000740147	0.000120846	1.37244e-09	0.00105759	13	111166833		Intergenic	Shelf
cg20021204	-0.000691258	0.000115684	3.34057e-09	0.0025742	15	77413730	SGK269	Body	Open Sea
cg20031456	-0.000924824	0.000160203	1.08293e-08	0.00834491	5	149696611		Intergenic	Open Sea
cg20032949	-0.00468643	0.000587069	4.49298e-15	3.46223e-09	17	35879117	SYNRG	Body	Open Sea
cg20036083	-0.00213027	0.000331011	2.02519e-10	0.000156059	8	127095520		Intergenic	Open Sea
cg20040041	-0.00105329	0.00017182	1.32783e-09	0.00102321	10	127812674	ADAM12	Body	Open Sea
cg20040976	-0.00796904	0.00130818	1.67356e-09	0.00128962	15	70766226		Intergenic	Open Sea
cg20045327	-0.00118692	0.000193016	1.18318e-09	0.000911744	3	97806012	OR5AC2	Promoter	Open Sea
cg20055154	-0.000932909	0.000164685	1.99826e-08	0.0153983	12	50305597	LOC283332;LOC101927292	Promoter	Open Sea
cg20070618	-0.00162866	0.000285231	1.54874e-08	0.0119344	6	17934070	KIF13A	Body	Open Sea
cg20090782	-0.00178418	0.000227755	1.37222e-14	1.05741e-08	18	42323716	SETBP1	Body	Shore
cg20098054	-0.00185174	0.000315549	6.24769e-09	0.00481438	17	53325360		Intergenic	Open Sea
cg20109840	-0.000816636	0.000141159	1.00873e-08	0.00777311	12	133019038		Intergenic	Island
cg20127496	-0.000970119	0.000173052	2.77809e-08	0.0214076	8	126676825		Intergenic	Open Sea
cg20129177	-0.0014764	0.000257627	1.3763e-08	0.0106055	1	44056658	PTPRF	Body	Shore
cg20152501	-0.0022222	0.000397242	2.96797e-08	0.0228707	13	78602831	LINC00446	Body	Open Sea
cg20190649	-0.000831636	0.000147333	2.23818e-08	0.0172471	17	46255433	SKAP1	Body	Open Sea
cg20208538	-0.00270684	0.000269682	1.64505e-22	1.26765e-16	3	20096346	KAT2B	Body	Open Sea
cg20217465	-0.00375129	0.000582814	2.0144e-10	0.000155227	2	217420142		Intergenic	Open Sea
cg20221459	-0.00595287	0.000558701	5.26607e-25	4.05796e-19	4	54297372	FIP1L1	Body	Open Sea
cg20224404	-0.00130541	0.000175144	2.19087e-13	1.68825e-07	20	36628998	TTI1	Body	Open Sea
cg20259531	-0.001231	0.000223053	4.49826e-08	0.034663	16	67798550	RANBP10	Body	Open Sea
cg20277504	-0.00256474	0.00038254	3.62543e-11	2.79371e-05	10	29821389	SVIL	Body	Open Sea
cg20332517	-0.00172352	0.000310331	3.71062e-08	0.0285935	22	38301066	MICALL1	Promoter	Shore
cg20335152	-0.00110167	0.000163377	2.81756e-11	2.17118e-05	10	116418504	ABLIM1	Promoter	Open Sea
cg20369554	-0.00123117	0.000171621	1.55717e-12	1.19993e-06	2	235020014		Intergenic	Open Sea
cg20372886	-0.000883613	0.000150515	6.16512e-09	0.00475075	3	42094749		Intergenic	Open Sea
cg20438207	-0.000948033	0.000150198	4.38061e-10	0.000337564	3	3886242	LRRN1	Promoter	Open Sea
cg20445094	-0.00165618	0.000266161	7.58726e-10	0.000584663	12	51901293	SLC4A8	Body	Open Sea
cg20452739	-0.00141713	0.000251482	2.36047e-08	0.0181895	20	37590070	DHX35	Promoter	Shore
cg20470945	-0.00240481	0.000426588	2.33178e-08	0.0179684	6	42167188		Intergenic	Open Sea
cg20471600	-0.00206556	0.000345976	3.44335e-09	0.0026534	22	39808500	TAB1	Body	Open Sea
cg20490064	0.00171333	0.000192741	3.4701e-18	2.67401e-12	9	123538460	FBXW2	Body	Open Sea
cg20494992	-0.00121955	0.000212869	1.38921e-08	0.010705	10	114925166	TCF7L2	Body	Shore
cg20496928	-0.00119886	0.00021769	4.79663e-08	0.0369621	17	80179899		Intergenic	Shore
cg20498834	-0.0012991	0.000232415	3.04289e-08	0.0234481	4	15529081	CC2D2A	Body	Open Sea
cg20502694	-0.000667381	0.000113802	6.39133e-09	0.00492507	17	72278102	DNAI2	Body	Open Sea
cg20536683	-0.000637832	0.000107248	3.942e-09	0.00303765	12	110221457	TRPV4	Body	Open Sea
cg20558512	0.00243371	0.000310023	1.21541e-14	9.36577e-09	7	117381623	CTTNBP2	Body	Open Sea
cg20568490	-0.00209269	0.000349636	3.15018e-09	0.00242749	1	89652416	GBP4	Body	Open Sea
cg20575856	-0.00203815	0.000249927	1.20948e-15	9.32008e-10	10	50428882		Intergenic	Open Sea
cg20609970	-0.000455063	7.57008e-05	2.70135e-09	0.00208162	20	57765852	ZNF831	Promoter	Shore
cg20638357	-0.00101786	0.000156829	1.43525e-10	0.000110598	13	113508807	ATP11A	Body	Open Sea
cg20664638	-0.00462839	0.000787462	5.91958e-09	0.00456154	5	76170418	S100Z	Promoter	Open Sea
cg20689294	-0.00104489	0.000124856	2.29578e-16	1.7691e-10	10	129846082	PTPRE	Body	Open Sea
cg20706835	-0.00145821	0.000249886	7.55459e-09	0.00582146	4	16039886	PROM1	Body	Open Sea
cg20717459	-0.00334885	0.000397434	1.46065e-16	1.12556e-10	17	66347800	ARSG	Body	Open Sea
cg20741150	-0.00381156	0.000534575	2.10383e-12	1.62118e-06	10	18790372	CACNB2	Body	Open Sea
cg20745568	-0.00187677	0.000315803	4.04516e-09	0.00311714	17	40321545	KCNH4	Body	Open Sea
cg20781238	-0.00075169	0.000135493	3.8353e-08	0.0295543	11	787685	CEND1	Body	Shelf
cg20782117	-0.00705624	0.00101403	6.74614e-12	5.19848e-06	7	95865631	SLC25A13	Body	Open Sea
cg20792436	-0.00185744	0.000276619	3.39012e-11	2.61238e-05	17	79972570	ASPSCR1	Body	Open Sea
cg20813486	-0.00224028	0.000219291	3.20251e-23	2.46781e-17	21	33030609	SOD1	Promoter	Shore
cg20820107	-0.00460182	0.000484257	1.90854e-20	1.4707e-14	1	12193099	TNFRSF8	Promoter	Open Sea
cg20826442	0.00308648	0.000393582	1.29069e-14	9.94589e-09	7	81305782		Intergenic	Open Sea
cg20848207	-0.00258884	0.000238539	7.90246e-26	6.08953e-20	15	94841537	MCTP2	Intergenic	Open Sea
cg20857416	-0.00212896	0.000369885	1.19382e-08	0.00919942	13	20173366		Intergenic	Shelf
cg20907840	-0.00168111	0.000294259	1.52209e-08	0.011729	16	17426024	XYLT1	Body	Open Sea
cg20914502	-0.00218915	0.000261985	2.53829e-16	1.95597e-10	17	55176671	AKAP1	Promoter	Open Sea
cg20926183	-0.000861646	0.000130251	6.4597e-11	4.97775e-05	4	8379573	ACOX3	Body	Shelf
cg20931951	-0.00120013	0.000172012	5.9595e-12	4.5923e-06	1	12508122	VPS13D	Body	Open Sea
cg20936278	-0.000540498	9.65832e-05	2.93338e-08	0.0226042	11	111330482		Intergenic	Open Sea
cg20944510	-0.00162028	0.000228137	2.54645e-12	1.96226e-06	17	15634721	TBC1D26	Promoter	Open Sea
cg20955817	-0.0013138	0.000198172	5.88996e-11	4.53872e-05	11	70936560	SHANK2	Promoter	Open Sea
cg20969635	-0.00272003	0.000326953	3.38229e-16	2.60634e-10	3	13605722	FBLN2	Promoter	Open Sea
cg20990296	-0.000569922	0.000100792	2.11839e-08	0.016324	3	185374411	IGF2BP2	Body	Open Sea
cg20992181	-0.0021539	0.000338675	3.25537e-10	0.000250854	11	69706285		Intergenic	Shore
cg21000538	-0.00202999	0.000208701	2.66836e-21	2.0562e-15	19	33119167	ANKRD27	Body	Open Sea
cg21002651	-0.00055466	8.45599e-05	9.24585e-11	7.12472e-05	11	104905889	CASP1	Body	Open Sea
cg21004633	-0.00196105	0.000333104	5.59845e-09	0.00431409	21	43490967	UMODL1	Promoter	Open Sea
cg21018171	-0.00173122	0.000154371	2.31255e-27	1.78202e-21	14	73809433	NUMB	Body	Open Sea
cg21029883	-0.00202479	0.000253653	4.50104e-15	3.46844e-09	9	103043670	INVS	Body	Open Sea
cg21041701	-0.00180833	0.000278459	1.40099e-10	0.000107958	12	31942768		Intergenic	Shelf
cg21046364	0.00065093	0.000106028	1.25763e-09	0.000969108	4	87871098	AFF1	Body	Open Sea
cg21051473	-0.00117034	0.00020838	2.62116e-08	0.0201983	14	23855985	MYH6	Body	Shelf
cg21068873	-0.00133318	0.000234819	1.8607e-08	0.0143383	8	24373027	LOC101929315;LOC101929294	Promoter	Open Sea
cg21078679	-0.00140835	0.000256932	5.5249e-08	0.0425741	11	13377829	ARNTL	Body	Open Sea
cg21103170	-0.000942721	0.000159648	5.04757e-09	0.00388959	14	101521464	MIR453;MIR485;MIR668	Promoter	Open Sea
cg21128127	-0.00373421	0.000659486	2.02657e-08	0.0156164	1	48522093		Intergenic	Open Sea
cg21151784	0.0027059	0.000396101	1.5765e-11	1.21483e-05	10	121249170		Intergenic	Open Sea
cg21155834	-0.00514253	0.000546038	3.9871e-20	3.0724e-14	2	149282209		Intergenic	Open Sea
cg21171954	-0.00181535	0.000328824	4.4527e-08	0.0343119	9	94495731	ROR2	Body	Island
cg21180953	-0.00702043	0.00106519	7.5609e-11	5.82632e-05	18	42489607	SETBP1	Body	Open Sea
cg21189829	-0.0009856	0.000180349	6.04286e-08	0.0465654	18	48635546		Intergenic	Open Sea
cg21201603	-0.000887202	0.000160065	3.94396e-08	0.0303916	9	79371681	PRUNE2	Body	Open Sea
cg21209600	-0.00228597	0.000417649	5.77042e-08	0.0444661	1	205496346	CDK18	Body	Shore
cg21227035	-0.00130358	0.000214305	1.76498e-09	0.00136007	2	106777015	UXS1	Body	Open Sea
cg21229297	-0.00111126	0.00018884	5.68123e-09	0.00437788	17	4720287	PLD2	Body	Open Sea
cg21238234	-0.00139616	0.000256081	6.48329e-08	0.0499593	15	83879539		Intergenic	Shelf
cg21259588	-0.00167839	0.000207823	2.21378e-15	1.7059e-09	3	195634143	TNK2	Promoter	Shore
cg21267167	-0.00193117	0.000309872	7.15243e-10	0.000551156	1	4786315	AJAP1	Body	Open Sea
cg21272795	-0.00191154	0.000349963	6.13757e-08	0.0472953	22	45902727	FBLN1	Body	Shelf
cg21288022	-0.00143445	0.000261763	5.56809e-08	0.042907	6	167050253	RPS6KA2	Body	Open Sea
cg21294945	-0.00174686	0.000274541	3.19386e-10	0.000246114	1	151996246		Intergenic	Open Sea
cg21310636	0.000799326	0.000136351	6.4706e-09	0.00498616	22	39408909	APOBEC3C	Promoter	Open Sea
cg21332420	-0.00218381	0.000380509	1.31189e-08	0.0101093	3	58191826	DNASE1L3	Body	Open Sea
cg21369874	-0.00141411	0.000220599	2.37442e-10	0.00018297	5	150994498		Intergenic	Open Sea
cg21384131	-0.000864195	0.000140653	1.22065e-09	0.000940616	11	110067287	RDX	Body	Open Sea
cg21388765	-0.000425691	7.48412e-05	1.75409e-08	0.0135168	1	169057058	LINC00970	Promoter	Open Sea
cg21399359	-0.00109612	0.000166629	8.19548e-11	6.31532e-05	9	19769673	SLC24A2	Body	Open Sea
cg21416002	-0.000917795	0.000164302	3.10396e-08	0.0239187	22	27801685		Intergenic	Open Sea
cg21424611	-0.00315551	0.000554348	1.71141e-08	0.0131879	16	3635734	SLX4	Body	Shelf
cg21445603	-0.00110207	0.000184701	3.51407e-09	0.00270789	9	21503744	MIR31HG	Body	Open Sea
cg21454600	-0.00101283	0.000179401	2.22531e-08	0.017148	3	18772063		Intergenic	Open Sea
cg21463368	-0.00140644	0.000209476	3.40563e-11	2.62433e-05	6	167263025	RPS6KA2	Body	Open Sea
cg21472542	-0.0016639	0.000234576	2.70799e-12	2.08674e-06	6	31856367	EHMT2	Body	Shore
cg21510704	-0.00347232	0.00060048	1.02406e-08	0.00789123	14	90354186	C14orf143	Body	Shelf
cg21541644	-0.000896022	0.000157568	1.76751e-08	0.0136202	5	171488765	STK10	Body	Open Sea
cg21550372	-0.00205434	0.00032205	2.88885e-10	0.000222611	14	100908908	WDR25	Body	Open Sea
cg21578498	-0.00125602	0.000220574	1.69175e-08	0.0130364	15	77816887		Intergenic	Open Sea
cg21594588	-0.000906386	0.000141436	2.40239e-10	0.000185125	2	69869990	AAK1	Body	Island
cg21613549	-0.00138447	0.000223292	8.68498e-10	0.000669252	13	111936071	ARHGEF7	Body	Shore
cg21614638	-0.00106838	0.000111921	1.31142e-20	1.01056e-14	4	100737821	DAPP1	Promoter	Open Sea
cg21632267	-0.0024164	0.000409331	5.09754e-09	0.00392809	22	43111174	A4GALT	Promoter	Open Sea
cg21633426	-0.00128063	0.000231596	4.24094e-08	0.0326801	2	67440489	LOC101927661;LOC102800447;LOC644838	Promoter	Open Sea
cg21640067	-0.00104395	0.000183263	1.67134e-08	0.0128791	4	140813287	MAML3	Body	Open Sea
cg21704843	-0.00155518	0.000247455	5.18058e-10	0.000399208	6	125678876		Intergenic	Open Sea
cg21757973	-0.00984211	0.0016758	6.07679e-09	0.00468269	10	25171393	PRTFDC1	Body	Open Sea
cg21761813	0.00283388	0.000517588	5.71572e-08	0.0440445	4	121932026		Intergenic	Open Sea
cg21772997	-0.000320821	5.84329e-05	5.2587e-08	0.0405228	5	55407615	ANKRD55	Body	Open Sea
cg21811896	-0.00118851	0.000198612	3.17391e-09	0.00244577	1	3465381	MEGF6	Body	Open Sea
cg21861265	-0.00192484	0.000209058	2.42363e-19	1.86762e-13	1	31457938	PUM1	Body	Open Sea
cg21893448	-0.00200985	0.00035612	2.24926e-08	0.0173325	20	44469851	SNX21	Body	Shore
cg21906444	-0.00121843	0.000191189	2.99982e-10	0.000231162	11	67432774	ALDH3B2	Body	Island
cg21924438	-0.000660843	0.000103424	2.70172e-10	0.000208191	17	47367614	ZNF652	Body	Open Sea
cg21925063	0.00313443	0.000533612	6.04567e-09	0.00465871	22	31305428		Intergenic	Shelf
cg21936292	-0.00798297	0.00139757	1.53059e-08	0.0117945	6	126038744	LOC643623	Body	Open Sea
cg21952627	0.00485266	0.000733013	6.26024e-11	4.82405e-05	18	76905179	ATP9B	Body	Shore
cg21957296	-0.0014773	0.000191095	2.93928e-14	2.26496e-08	4	15965434	FGFBP2	Promoter	Open Sea
cg22014687	-0.000853856	0.000155694	5.44082e-08	0.0419262	2	30379115	YPEL5	Promoter	Open Sea
cg22047552	-0.00337254	0.000584545	1.1035e-08	0.00850338	17	26939704	FLJ25006;LOC645851	Promoter	Open Sea
cg22054328	-0.000773204	0.000126815	1.62009e-09	0.00124842	4	184930219	STOX2	Body	Open Sea
cg22066164	-0.000536374	9.74859e-05	4.93366e-08	0.0380181	3	38061815	PLCD1	Body	Shelf
cg22069559	-0.00342179	0.000560578	1.55409e-09	0.00119756	6	36584993		Intergenic	Open Sea
cg22080211	-0.00293311	0.000335869	1.24953e-17	9.62871e-12	10	31423673		Intergenic	Shore
cg22092876	-0.000816963	0.00014247	1.3489e-08	0.0103945	7	120644149	C7orf58	Body	Open Sea
cg22102405	-0.00282815	0.000470196	2.646e-09	0.00203897	15	55531941	RAB27A	Promoter	Open Sea
cg22104437	-0.00139107	0.000245777	2.05431e-08	0.0158302	7	100230887	TFR2	Body	Island
cg22114534	-0.000980402	0.00014363	1.6344e-11	1.25945e-05	5	142557001	ARHGAP26	Body	Open Sea
cg22115204	-0.000824309	0.000150328	5.46455e-08	0.0421091	11	15582690		Intergenic	Open Sea
cg22136051	-0.000799966	9.9772e-05	3.4429e-15	2.65305e-09	7	6192053	USP42	Body	Shore
cg22153516	-0.00187877	0.000310892	2.23618e-09	0.00172317	16	67475696	ATP6V0D1	Body	Open Sea
cg22195558	-0.000698514	0.000121335	1.18607e-08	0.00913966	6	32300743	C6orf10	Body	Open Sea
cg22198812	-0.00375261	0.000610296	1.18662e-09	0.00091439	11	93519778	MED17	Body	Shore
cg22218709	-0.00291148	0.000353351	6.29116e-16	4.84788e-10	7	4723740	FOXK1	Body	Shore
cg22240942	-0.00477221	0.000775594	1.15723e-09	0.000891747	5	10747039	DAP	Body	Open Sea
cg22243685	-0.00125017	0.00016636	1.41071e-13	1.08707e-07	17	41052543	G6PC	Promoter	Open Sea
cg22254242	-0.0015537	0.000180315	3.20106e-17	2.4667e-11	17	47103737	IGF2BP1	Body	Open Sea
cg22256420	-0.00160203	0.000265153	2.2529e-09	0.00173606	10	4060366		Intergenic	Open Sea
cg22260869	-0.00158738	0.000253859	6.29418e-10	0.000485021	15	92398112	SLCO3A1	Body	Shore
cg22261694	-0.00115349	0.000197742	7.65149e-09	0.00589613	6	106967720	AIM1	Body	Open Sea
cg22262670	-0.00316999	0.000314528	1.12858e-22	8.69666e-17	2	68994821	ARHGAP25	Body	Open Sea
cg22277972	-0.00312862	0.000343161	5.19466e-19	4.00294e-13	12	108960008	ISCU	Body	Shelf
cg22280704	-0.00178346	0.000223488	4.58342e-15	3.53192e-09	17	17483916	PEMT	Promoter	Open Sea
cg22285168	-0.0020015	0.000167228	1.12394e-30	8.66096e-25	21	35304407	LINC00649	Body	Open Sea
cg22324965	-0.00353264	0.000490352	1.26112e-12	9.71805e-07	1	40838645	SMAP2	Promoter	Shore
cg22348677	-0.00154536	0.000282267	5.72613e-08	0.0441247	1	32607331	KPNA6	Body	Open Sea
cg22351187	-0.00683203	0.00122473	3.23813e-08	0.0249526	12	52586089	KRT80	Promoter	Open Sea
cg22377152	-0.000641898	0.000109407	6.29219e-09	0.00484867	5	111007125	STARD4-AS1	Body	Open Sea
cg22399236	-0.001036	0.000150705	1.18503e-11	9.13169e-06	18	20651637		Intergenic	Open Sea
cg22403469	-0.00075878	0.000114052	5.06623e-11	3.90397e-05	12	130939700	RIMBP2	Body	Shelf
cg22407712	-0.00101282	0.000184887	5.62729e-08	0.0433631	18	8681434		Intergenic	Open Sea
cg22428969	-0.00118031	0.000197102	3.09519e-09	0.00238511	3	188238502	LPP	Body	Open Sea
cg22431309	-0.00112984	0.000173685	1.30607e-10	0.000100644	7	140396019	LOC100134713;NDUFB2	Promoter	Shore
cg22445942	-0.00160865	0.000233603	1.09485e-11	8.43678e-06	21	34772308		Intergenic	Shelf
cg22462582	-0.00113599	0.000204277	3.56555e-08	0.0274756	1	66683569	PDE4B	Body	Open Sea
cg22467671	-0.00687127	0.00117754	7.56283e-09	0.00582781	9	20512810	MLLT3	Body	Open Sea
cg22484397	-0.00221354	0.000394969	2.8033e-08	0.0216019	1	231052929	TTC13	Body	Open Sea
cg22490346	-0.00111091	0.000197929	2.67557e-08	0.0206176	15	25658842	UBE3A	Promoter	Open Sea
cg22490662	-0.000995335	0.000181711	5.6409e-08	0.043468	22	23974150	DRICH1	Intergenic	Open Sea
cg22504849	-0.00538979	0.000400221	1.06913e-37	8.23856e-32	5	171385088	FBXW11	Body	Open Sea
cg22510507	-0.00234561	0.00038658	1.93315e-09	0.00148966	15	34623708	SLC12A6	Body	Open Sea
cg22512634	-0.00245703	0.00023035	4.71321e-25	3.63194e-19	1	19789840	CAPZB	Promoter	Open Sea
cg22513455	-0.00427009	0.000521009	8.82997e-16	6.80425e-10	3	118955844	B4GALT4	Promoter	Shelf
cg22514229	-0.00176821	0.000298828	4.70168e-09	0.00362305	1	94118054	BCAR3	Body	Open Sea
cg22531217	-0.00175869	0.000263511	4.41825e-11	3.40464e-05	5	149054058		Intergenic	Open Sea
cg22534585	-0.00103889	0.000181905	1.53787e-08	0.0118506	10	101826712	CPN1	Body	Shore
cg22562591	-0.0025999	0.000471255	4.54611e-08	0.0350317	8	82002977	PAG1	Promoter	Open Sea
cg22595391	-0.00294566	0.000438815	3.43553e-11	2.64737e-05	17	80407031	C17orf62	Body	Shore
cg22602247	-0.000945276	0.000164932	1.37201e-08	0.0105725	15	62021495		Intergenic	Open Sea
cg22609466	-0.000876728	0.000153774	1.62544e-08	0.0125254	20	56266102	PMEPA1	Promoter	Open Sea
cg22613317	-0.00206334	0.00032881	5.49288e-10	0.000423274	11	191787	SCGB1C1;SCGB1C2	Promoter	Open Sea
cg22617878	-0.000614854	0.000102988	3.44564e-09	0.00265516	3	10417183	ATP2B2	Body	Open Sea
cg22651210	-0.0011263	0.000177885	3.87804e-10	0.000298837	6	42690354	PRPH2	Promoter	Open Sea
cg22653345	-0.00128818	0.000171262	1.34351e-13	1.03529e-07	11	69307400		Intergenic	Open Sea
cg22658316	-0.00201405	0.000340715	4.86628e-09	0.00374989	19	51669595	SIGLECP3	Promoter	Open Sea
cg22672556	-0.000967	0.000165527	7.27887e-09	0.00560899	10	78596585		Intergenic	Open Sea
cg22673442	-0.00501333	0.000470321	5.0434e-25	3.88637e-19	1	16781850	NECAP2	Body	Open Sea
cg22676512	-0.00175561	0.000305594	1.26989e-08	0.00978558	11	70552731	SHANK2	Body	Open Sea
cg22687795	-0.00158129	0.000282559	2.93098e-08	0.0225858	7	5626578		Intergenic	Open Sea
cg22699977	0.00142136	0.00019049	2.06541e-13	1.59157e-07	1	1193746	UBE2J2;LOC100128842	Body	Shelf
cg22720392	-0.000716862	0.000131487	6.48705e-08	0.0499883	1	3133857	PRDM16	Body	Open Sea
cg22733580	-0.00149136	0.0002632	1.98219e-08	0.0152745	6	30128526	TRIM10	Intergenic	Open Sea
cg22737448	-0.00119339	0.000188198	3.65511e-10	0.000281657	10	120891040	FAM45A;FAM45B	Body	Open Sea
cg22753742	-0.000394453	6.10384e-05	1.71166e-10	0.000131898	19	12776980	WDR83;MAN2B1	Promoter	Shore
cg22763136	-0.00157806	0.000253878	7.90242e-10	0.000608949	10	73395000	CDH23	Body	Open Sea
cg22766025	-0.00153369	0.000226387	2.29158e-11	1.76586e-05	5	90650061		Intergenic	Open Sea
cg22794775	-0.000737221	0.000134258	5.2403e-08	0.040381	4	106114477	TET2	Promoter	Open Sea
cg22801158	-0.0034609	0.000346761	2.74585e-22	2.11591e-16	16	2544927	TBC1D24	Promoter	Shore
cg22879111	-0.00121821	0.000196884	9.39176e-10	0.000723716	5	149923998	NDST1	Body	Open Sea
cg22884717	-0.000882059	0.0001462	2.3723e-09	0.00182806	5	122539736		Intergenic	Open Sea
cg22902998	-0.000788271	0.000133101	4.56047e-09	0.00351424	2	70629122		Intergenic	Open Sea
cg22903084	-0.00157694	0.000250373	4.76278e-10	0.000367013	22	30774829	KIAA1656;RNF215	Body	Open Sea
cg22930385	-0.00238774	0.000409336	7.65508e-09	0.0058989	3	54383791	CACNA2D3	Body	Open Sea
cg22931888	-0.000754672	0.000137611	5.44407e-08	0.0419512	13	112566201		Intergenic	Open Sea
cg22935551	-0.00101984	0.000172509	4.8511e-09	0.00373819	19	35550654	LOC100128675;HPN	Body	Island
cg22958315	-0.00219553	0.000272229	2.4081e-15	1.85565e-09	2	39295686	SOS1	Body	Open Sea
cg22971939	-0.00132129	0.000208348	3.64133e-10	0.000280596	2	217603485		Intergenic	Open Sea
cg23009012	-0.00195906	0.000343007	1.53575e-08	0.0118343	8	102806212	NCALD	Promoter	Open Sea
cg23020857	-0.00120202	0.000140435	5.07058e-17	3.90731e-11	14	54980058	CGRRF1	Body	Shelf
cg23093137	0.00285692	0.000441142	1.56864e-10	0.000120877	1	238226727		Intergenic	Open Sea
cg23095812	-0.000950388	0.000162647	7.2226e-09	0.00556563	22	36013444	MB	Promoter	Open Sea
cg23101876	-0.00111025	0.000201895	5.01299e-08	0.0386294	4	76286435	LOC441025	Body	Open Sea
cg23105257	-0.00107963	0.000175143	1.081e-09	0.000833004	22	47187251	TBC1D22A	Promoter	Shelf
cg23127694	-0.00199087	0.00032978	2.32009e-09	0.00178783	10	121212317	GRK5	Body	Open Sea
cg23169652	0.00555987	0.000659478	1.40944e-16	1.0861e-10	14	105625577	JAG2	Body	Shelf
cg23192776	-0.000674387	7.92915e-05	7.80897e-17	6.01748e-11	21	32505289	TIAM1	Body	Open Sea
cg23238350	-0.00291983	0.000491937	4.22624e-09	0.00325668	12	26646750	ITPR2	Body	Open Sea
cg23240589	-0.00198053	0.00027556	1.41846e-12	1.09304e-06	2	55217063	RTN4	Body	Open Sea
cg23242810	-0.00103957	0.000180097	1.08636e-08	0.00837133	3	172420455	NCEH1	Promoter	Open Sea
cg23245768	-0.00124259	0.000217349	1.48791e-08	0.0114656	21	43635088	ABCG1	Promoter	Shelf
cg23249608	-0.00141438	0.000228177	8.77462e-10	0.00067616	1	65129850	CACHD1	Body	Open Sea
cg23274422	-0.00239515	0.000432756	4.12478e-08	0.031785	20	2583708	TMC2	Body	Open Sea
cg23290335	-0.00316845	0.000439045	1.15729e-12	8.91789e-07	10	131978887		Intergenic	Open Sea
cg23300129	-0.00241236	0.000260251	1.42827e-19	1.10061e-13	6	97663602	MIR548H3;MMS22L	Body	Open Sea
cg23310593	-0.00205467	0.000365105	2.46176e-08	0.01897	14	77237968	VASH1	Body	Open Sea
cg23328412	-0.00167283	0.000297204	2.44859e-08	0.0188685	1	67091078	SGIP1	Body	Open Sea
cg23342755	-0.0019308	0.000350215	4.64181e-08	0.0357692	7	76053013	ZP3	Promoter	Open Sea
cg23366754	-0.000940491	0.000161119	7.47842e-09	0.00576277	4	147144759		Intergenic	Open Sea
cg23378948	-0.00147677	0.000227078	1.32059e-10	0.000101763	4	140505363		Intergenic	Open Sea
cg23389088	-0.00121903	0.000222256	5.42221e-08	0.0417828	19	12858331	ASNA1	Body	Open Sea
cg23434070	-0.000913861	0.000159946	1.51735e-08	0.0116925	20	8243123	PLCB1	Body	Open Sea
cg23438758	-0.0030489	0.000396135	3.77597e-14	2.90971e-08	2	238807629	RAMP1	Body	Open Sea
cg23462772	-0.00220817	0.000358656	1.1308e-09	0.000871382	10	49842612		Intergenic	Open Sea
cg23468699	-0.00153729	0.000255239	2.52159e-09	0.0019431	14	101526893	MIR496;MIR377	Promoter	Open Sea
cg23470812	-0.00182472	0.000280297	1.26681e-10	9.76188e-05	2	203037137	KIAA2012	Body	Shore
cg23475109	-0.000386134	6.48034e-05	3.68863e-09	0.0028424	2	97530683	SEMA4C	Body	Island
cg23480273	-0.00178292	0.000319716	3.27145e-08	0.0252093	3	23559944	UBE2E2;MIR548AC	Body	Open Sea
cg23495022	-0.0020724	0.00032996	5.30773e-10	0.000409007	12	129315279		Intergenic	Open Sea
cg23500559	-0.000823518	0.000114601	1.43187e-12	1.10338e-06	17	60744836	MRC2	Body	Island
cg23513804	-0.000849011	0.000142491	3.6932e-09	0.00284593	3	37439706	C3orf35	Promoter	Open Sea
cg23519671	-0.00154349	0.000276955	3.33501e-08	0.0256991	19	39011484	RYR1	Body	Shore
cg23521666	-0.00177533	0.000322838	5.01352e-08	0.0386335	12	132928925		Intergenic	Shore
cg23545449	-0.00108128	0.000194801	3.77545e-08	0.0290931	8	141202470	TRAPPC9	Body	Open Sea
cg23556536	-0.00111528	0.000189385	5.54232e-09	0.00427084	2	98765400	VWA3B	Body	Open Sea
cg23564627	-0.000848231	0.000155085	5.89704e-08	0.0454418	17	17485999	PEMT	Promoter	Open Sea
cg23570321	-0.0042623	0.000657794	1.53434e-10	0.000118234	6	157948776	MIR3692;ZDHHC14	Promoter	Open Sea
cg23588735	-0.000664487	0.000115103	1.08195e-08	0.00833733	5	124686853	LOC101927421	Body	Open Sea
cg23592908	0.00110204	0.000193792	1.76615e-08	0.0136097	2	220941839		Intergenic	Open Sea
cg23601766	-0.00072264	0.000108174	4.24108e-11	3.26811e-05	16	69067579	TANGO6	Body	Open Sea
cg23622345	-0.00236552	0.000402046	5.71344e-09	0.00440269	7	2235039	MAD1L1	Body	Open Sea
cg23624016	-0.00140545	0.000201638	6.23991e-12	4.80839e-06	7	43968501	UBE2D4	Body	Shelf
cg23632109	-0.00411073	0.000429148	9.82923e-21	7.57427e-15	17	77896584		Intergenic	Open Sea
cg23667127	-0.000606053	7.06309e-05	4.27575e-17	3.29484e-11	12	1739917	WNT5B	Promoter	Shore
cg23688836	-0.00376611	0.000662236	1.76371e-08	0.0135909	15	51989637	SCG3	Body	Open Sea
cg23720822	-0.00102931	0.000172265	3.34542e-09	0.00257794	19	8634583	MYO1F	Body	Open Sea
cg23722588	-0.0025673	0.000434281	4.85653e-09	0.00374238	1	100996682		Intergenic	Open Sea
cg23741702	-0.000940302	0.000149243	4.70033e-10	0.000362201	9	131249208	ODF2;MIR1268A	Body	Open Sea
cg23744638	-0.00373548	0.000627503	3.81259e-09	0.00293793	11	10323902		Intergenic	Shore
cg23746574	-0.000695786	0.000100697	9.36073e-12	7.21325e-06	4	2839781	SH3BP2	Body	Open Sea
cg23760344	-0.00176601	0.000197258	2.05135e-18	1.58075e-12	2	40658365	SLC8A1	Promoter	Open Sea
cg23789977	-0.00121813	0.000216312	2.41068e-08	0.0185764	8	21155107		Intergenic	Open Sea
cg23797621	0.00163258	0.000254116	2.17198e-10	0.000167369	12	1656115		Intergenic	Open Sea
cg23801748	0.00129789	0.000220172	5.35371e-09	0.00412549	11	2482735	KCNQ1	Promoter	Open Sea
cg23831864	-0.00108025	0.000156474	9.74461e-12	7.50906e-06	4	82813463		Intergenic	Open Sea
cg23832994	-0.0016864	0.000264945	3.14914e-10	0.000242668	9	131661880	LRRC8A	Promoter	Open Sea
cg23841333	-0.000882396	0.000158644	3.54425e-08	0.0273115	19	38602123	SIPA1L3	Body	Open Sea
cg23845400	-0.00132638	0.000195977	2.39288e-11	1.84392e-05	6	36343668	ETV7	Body	Open Sea
cg23947050	-0.00142542	0.000258194	4.45291e-08	0.0343135	13	26046175	ATP8A2	Body	Shelf
cg23963995	-0.00106008	0.000159014	4.63747e-11	3.57357e-05	8	102381050	NACAP1	Promoter	Open Sea
cg23980314	-0.00133131	0.000238623	3.22478e-08	0.0248497	2	23750035	KLHL29	Promoter	Shore
cg23986495	-0.000899165	0.00016299	4.55289e-08	0.0350839	15	41203883		Intergenic	Open Sea
cg24000674	-0.00306398	0.000351385	1.39061e-17	1.07158e-11	3	15794821	ANKRD28	Promoter	Open Sea
cg24024262	-0.00323684	0.000456609	2.78991e-12	2.14987e-06	11	86211112	ME3	Body	Open Sea
cg24033503	0.00158828	0.000247697	2.34658e-10	0.000180824	14	101005128	BEGAIN	Body	Island
cg24036791	-0.00107854	0.000176272	1.42407e-09	0.00109737	11	11606082	GALNTL4	Body	Open Sea
cg24043286	-0.00071588	0.000129449	4.22709e-08	0.0325734	14	104761941		Intergenic	Open Sea
cg24062063	0.00633143	0.000784676	2.33837e-15	1.80191e-09	2	231997128	PSMD1	Body	Open Sea
cg24078074	-0.00187639	0.000333254	2.42231e-08	0.018666	2	171343309	MYO3B	Body	Open Sea
cg24078602	-0.00134332	0.000230206	7.56304e-09	0.00582798	2	75938118	C2orf3	Promoter	Island
cg24079672	-0.000760642	0.000121419	5.86139e-10	0.000451671	17	73739840	ITGB4	Body	Shore
cg24085502	-0.00107918	0.000180577	3.32279e-09	0.00256049	11	119066850	CCDC153	Promoter	Open Sea
cg24094848	-0.000988373	0.000179873	5.13302e-08	0.0395543	11	76979334	GDPD4	Body	Open Sea
cg24106498	-0.00246977	0.000324022	6.49682e-14	5.00636e-08	3	52840624	ITIH3	Body	Open Sea
cg24162484	-0.0013521	0.00023659	1.50556e-08	0.0116017	15	61157769	RORA	Body	Open Sea
cg24166463	-0.00149807	0.000247519	2.11719e-09	0.00163148	11	4903155	OR51T1	Intergenic	Open Sea
cg24175498	-0.000587894	0.000102939	1.5388e-08	0.0118577	11	35308945	SLC1A2	Body	Open Sea
cg24183574	-0.000730687	0.000131706	3.83501e-08	0.0295521	1	112107700	TMIGD3	Promoter	Open Sea
cg24186114	-0.00131531	0.000236318	3.47134e-08	0.0267496	19	21641101		Intergenic	Open Sea
cg24189304	-0.00108055	0.000182775	4.84781e-09	0.00373566	4	88964032	PKD2	Body	Open Sea
cg24193635	-0.000529592	9.25604e-05	1.44984e-08	0.0111723	11	94821619	ENDOD1	Promoter	Shore
cg24195535	-0.00101879	0.000148035	1.12552e-11	8.6731e-06	2	173338969	ITGA6	Body	Open Sea
cg24229553	-0.00218123	0.000255839	6.62529e-17	5.10536e-11	8	141305245	TRAPPC9	Body	Open Sea
cg24241206	-0.00139231	0.000244953	1.79331e-08	0.013819	6	39830999	DAAM2	Body	Open Sea
cg24247370	-0.00392168	0.000617388	3.4154e-10	0.000263186	13	99142703	STK24	Body	Open Sea
cg24260710	-0.00236493	0.000422089	2.82561e-08	0.0217737	22	42296082	MIR33A;SREBF2	Promoter	Open Sea
cg24265087	-0.0023921	0.000338294	3.15038e-12	2.42764e-06	9	90287565	DAPK1	Body	Open Sea
cg24268894	-0.00334377	0.000564081	4.41696e-09	0.00340364	3	194803994	XXYLT1	Body	Open Sea
cg24277817	0.0040787	0.00060598	3.05485e-11	2.35403e-05	19	13135662	NFIX	Body	Island
cg24290269	-0.0031499	0.000546458	1.13744e-08	0.00876492	12	285525	IQSEC3	Body	Open Sea
cg24303858	-0.000574174	9.94337e-05	1.07293e-08	0.00826786	12	1643253		Intergenic	Shelf
cg24386766	-0.00195514	0.000269198	8.39523e-13	6.46925e-07	4	44729826	GNPDA2	Promoter	Shore
cg24390428	-0.00209474	0.000382591	5.71642e-08	0.0440499	17	75252210		Intergenic	Shore
cg24399872	-0.00145198	0.000216408	3.51023e-11	2.70493e-05	18	21900303	MIR320C2;OSBPL1A	Promoter	Open Sea
cg24410064	-0.000396631	6.89653e-05	1.22542e-08	0.0094429	7	7222050	C1GALT1	Promoter	Island
cg24429081	-0.000638447	8.77879e-05	7.84212e-13	6.04303e-07	19	55741476	TMEM86B;SAPS1	Body	Open Sea
cg24431161	-0.00385501	0.000628975	1.33712e-09	0.00103036	7	139484351	TBXAS1	Promoter	Open Sea
cg24435244	-0.00140038	0.000251414	3.39211e-08	0.0261391	1	230905852	CAPN9	Body	Open Sea
cg24458682	-0.00268691	0.000297652	1.10536e-18	8.51773e-13	1	167722476	MPZL1	Body	Open Sea
cg24465224	-0.000749583	0.00013329	2.51589e-08	0.0193871	8	144984599		Intergenic	Open Sea
cg24499627	-0.0030318	0.00045536	4.90181e-11	3.77726e-05	10	73533891	C10orf54;CDH23	Promoter	Shore
cg24503449	-0.00403035	0.000652063	9.77086e-10	0.000752929	19	18266888	PIK3R2	Body	Island
cg24547359	-0.00100586	0.0001516	5.68844e-11	4.38343e-05	1	53975500	GLIS1	Body	Open Sea
cg24556952	-0.00138122	0.000246751	2.91043e-08	0.0224274	9	86940402	SLC28A3	Body	Open Sea
cg24587175	-0.00160058	0.000201498	6.04491e-15	4.65812e-09	10	105670608	OBFC1	Body	Open Sea
cg24601705	-0.00129694	0.000185044	4.80772e-12	3.70477e-06	12	133016668		Intergenic	Shore
cg24631735	-0.00141037	0.000206575	1.61784e-11	1.24668e-05	3	137808241	DZIP1L	Body	Open Sea
cg24638690	-0.00107534	0.000162513	6.39146e-11	4.92517e-05	10	1316614	ADARB2	Body	Open Sea
cg24643381	-0.00200878	0.000334373	2.76165e-09	0.00212809	12	43941378	ADAMTS20	Body	Shelf
cg24668753	-0.00456142	0.000568759	3.3909e-15	2.61298e-09	4	142385640		Intergenic	Open Sea
cg24671734	-0.00525135	0.000836022	5.28855e-10	0.000407528	12	107909364	BTBD11	Body	Open Sea
cg24680129	-0.000884619	0.000132482	4.32658e-11	3.334e-05	12	13318625		Intergenic	Open Sea
cg24682541	-0.00118891	0.000211237	2.45172e-08	0.0188926	22	50487496	TTLL8	Body	Shelf
cg24702216	-0.000958544	0.000163745	6.79217e-09	0.00523395	16	22231575	EEF2K	Promoter	Open Sea
cg24720777	-0.00147048	0.000198855	3.32303e-13	2.56068e-07	2	40658342	SLC8A1	Promoter	Open Sea
cg24730676	-0.000918205	0.000136899	3.56232e-11	2.74508e-05	3	195792490	TFRC	Body	Open Sea
cg24764255	-0.000886441	0.000153832	1.14934e-08	0.00885665	14	105939232	CRIP2	Promoter	Shore
cg24771380	-0.00158856	0.000210107	1.0144e-13	7.8168e-08	1	26584041	CEP85	Body	Open Sea
cg24794992	-0.00212079	0.000388274	6.13818e-08	0.0473	16	21689897	OTOA	Intergenic	Open Sea
cg24797865	-0.00724848	0.00119494	1.95157e-09	0.00150385	21	46331470	ITGB2	Promoter	Open Sea
cg24803425	-0.0013817	0.000232867	4.27423e-09	0.00329366	6	136866216	MAP7	Body	Open Sea
cg24810998	-0.00094612	0.000139314	2.05345e-11	1.58236e-05	1	201042517	CACNA1S	Body	Open Sea
cg24822462	-0.00238484	0.000396448	2.6353e-09	0.00203072	6	15097408		Intergenic	Open Sea
cg24835046	-0.00111929	0.000160899	6.84422e-12	5.27406e-06	3	13400989	NUP210	Body	Open Sea
cg24841644	-0.00214042	0.000278425	4.03361e-14	3.10825e-08	15	91249838	CRTC3-AS1	Body	Open Sea
cg24853190	-0.00240831	0.000416234	1.00453e-08	0.00774078	9	129883254	ANGPTL2;RALGPS1	Promoter	Open Sea
cg24868645	-0.000663056	0.000115856	1.43759e-08	0.0110779	5	137057949	KLHL3	Promoter	Open Sea
cg24879614	-0.00161447	0.000217304	2.59535e-13	1.99994e-07	1	16409396		Intergenic	Open Sea
cg24909495	-0.00207268	0.000258674	3.58276e-15	2.76082e-09	7	73957008	GTF2IRD1	Body	Open Sea
cg24919753	-0.00109451	0.000185939	5.6252e-09	0.0043347	10	121138105	GRK5	Body	Open Sea
cg24921808	-0.00162668	0.000297616	6.01828e-08	0.046376	19	740313	PALM	Body	Island
cg24953682	0.00346469	0.000286621	3.25331e-31	2.50696e-25	5	71512485		Intergenic	Open Sea
cg24955173	-0.00147236	0.000226663	1.38545e-10	0.000106761	8	37573713	LOC101929622	Promoter	Open Sea
cg24968215	-0.00240961	0.00025914	1.11351e-19	8.58051e-14	5	149225018	PPARGC1B	Body	Open Sea
cg24975588	-0.00104139	0.000190164	5.68208e-08	0.0437853	7	2693580	TTYH3	Body	Open Sea
cg25015652	-0.000557761	0.000100154	3.41092e-08	0.026284	13	28525212		Intergenic	Shelf
cg25022271	-0.00146118	0.000257925	1.9945e-08	0.0153694	12	130420604		Intergenic	Open Sea
cg25030049	-0.00159403	0.000255287	6.64771e-10	0.000512264	1	56169508		Intergenic	Open Sea
cg25082572	-0.00161003	0.000220909	7.03257e-13	5.4192e-07	4	6060755	JAKMIP1	Body	Open Sea
cg25174719	-0.00129252	0.000212194	1.6782e-09	0.0012932	1	116761819		Intergenic	Open Sea
cg25174728	-0.000950627	0.000163416	8.39366e-09	0.00646804	14	66952032	LINC00238	Promoter	Open Sea
cg25175158	-0.000864338	0.000155598	3.68756e-08	0.0284158	6	41010346	TSPO2	Promoter	Open Sea
cg25204183	-0.00198133	0.000271921	7.12079e-13	5.48718e-07	9	133615965	ABL1	Body	Open Sea
cg25245569	-0.0012204	0.000217796	2.81797e-08	0.0217149	2	47356596	C2orf61	Body	Open Sea
cg25249728	-0.000804809	0.000126985	3.73105e-10	0.000287509	2	55391421		Intergenic	Open Sea
cg25318465	0.00156133	0.000190014	7.50126e-16	5.78036e-10	8	101443981		Intergenic	Open Sea
cg25354751	-0.000825337	0.000134862	1.41296e-09	0.00108881	1	177826474		Intergenic	Open Sea
cg25379390	-0.00139914	0.00017675	7.42888e-15	5.72459e-09	11	64793658	SNX15	Promoter	Shore
cg25408617	-0.00188396	0.000335009	2.51706e-08	0.0193961	5	172093513	NEURL1B	Body	Shelf
cg25435146	-0.00067319	0.000101808	6.58399e-11	5.07353e-05	19	54684542	MBOAT7	Body	Island
cg25469418	-0.00118076	0.000196023	2.51208e-09	0.00193577	1	15541349	TMEM51	Promoter	Island
cg25485956	-0.00059502	7.02568e-05	1.03911e-16	8.00724e-11	10	81146099	ZCCHC24	Body	Island
cg25487650	-0.00166768	0.000214079	1.89838e-14	1.46286e-08	20	62276911	STMN3	Body	Shelf
cg25519440	-0.00115609	0.000201123	1.24664e-08	0.00960644	10	69408517	CTNNA3	Promoter	Open Sea
cg25553170	-0.000848837	0.000139043	1.54632e-09	0.00119157	10	23094532		Intergenic	Open Sea
cg25553532	-0.00174191	0.000315638	4.50343e-08	0.0347028	6	52055432	IL17A	Body	Open Sea
cg25596783	0.00136756	0.000225324	1.9135e-09	0.00147451	13	80715583		Intergenic	Open Sea
cg25596796	-0.00407872	0.000657044	8.30283e-10	0.000639804	8	29631814	LOC101929450	Body	Open Sea
cg25602543	0.00199864	0.000340378	6.122e-09	0.00471753	20	44507533	ZSWIM3	Body	Open Sea
cg25630265	-0.00109066	0.000160389	1.93814e-11	1.4935e-05	1	28856839	SNHG3-RCC1;RCC1	Body	Shore
cg25631876	-0.000980649	0.000137298	1.93176e-12	1.48859e-06	1	222018843		Intergenic	Open Sea
cg25639280	-0.00393487	0.000497571	7.87661e-15	6.06961e-09	16	31188734		Intergenic	Shelf
cg25660811	-0.00129391	0.000236043	5.51621e-08	0.0425072	11	5246272		Intergenic	Open Sea
cg25671438	-0.00173713	0.000267196	1.33777e-10	0.000103087	17	7240223	ACAP1	Body	Open Sea
cg25683525	-0.000840756	0.000143207	6.15356e-09	0.00474185	16	58033426	ZNF319	Promoter	Shore
cg25687272	-0.000406673	7.30067e-05	3.38608e-08	0.0260926	19	3338757		Intergenic	Open Sea
cg25739411	-0.000528479	8.84517e-05	3.3527e-09	0.00258354	10	6405465		Intergenic	Open Sea
cg25820799	-0.0016977	0.00029594	1.33103e-08	0.0102567	8	127548957		Intergenic	Open Sea
cg25837441	-0.00096103	0.000146615	9.52043e-11	7.33631e-05	8	121089477		Intergenic	Open Sea
cg25898753	0.00410414	0.000645484	3.28639e-10	0.000253245	6	164163023		Intergenic	Open Sea
cg25924746	-0.00430703	0.000658273	1.02693e-10	7.91336e-05	13	110432935	IRS2	Body	Shore
cg25937565	-0.00129362	0.000212933	1.84657e-09	0.00142294	11	2243060		Intergenic	Open Sea
cg25950036	-0.00236761	0.000324712	6.87606e-13	5.2986e-07	7	158342934	PTPRN2	Body	Island
cg25964791	-0.00307115	0.000507444	2.11923e-09	0.00163305	1	94057247	LOC100129046;BCAR3	Promoter	Open Sea
cg25976264	-0.00122797	0.000223473	5.13093e-08	0.0395383	19	31398002		Intergenic	Open Sea
cg25976672	-0.000580379	8.67383e-05	3.95429e-11	3.04712e-05	2	235907796	SH3BP4	Promoter	Open Sea
cg25978317	-0.00104037	0.000169062	1.15165e-09	0.000887443	14	24592239	DCAF11	Body	Open Sea
cg26014699	-0.00358142	0.000652735	5.36433e-08	0.0413368	19	47282122	SLC1A5	Body	Open Sea
cg26026951	-0.00132845	0.000228694	8.80799e-09	0.00678731	1	95408771		Intergenic	Open Sea
cg26031947	-0.00183187	0.000255664	1.65284e-12	1.27366e-06	6	111139131	AMD1	Promoter	Shelf
cg26033177	-0.00195811	0.000231422	1.10723e-16	8.53214e-11	2	20266104		Intergenic	Open Sea
cg26042800	-0.000800987	0.000138	9.04334e-09	0.00696867	2	192881198	TMEFF2	Body	Open Sea
cg26043909	-0.0025429	0.000414498	1.2907e-09	0.000994597	6	56594570	RNU6-71P;DST	Body	Open Sea
cg26046825	-0.0011042	0.000167774	8.02652e-11	6.18512e-05	18	10974181	PIEZO2	Body	Open Sea
cg26057401	0.00138568	0.000205547	2.84837e-11	2.19492e-05	19	56185360	EPN1;U2AF2	Promoter	Shore
cg26065909	0.00189545	0.000343129	4.37318e-08	0.0336991	1	151345173	SELENBP1	Promoter	Open Sea
cg26078976	-0.000964618	0.000164889	6.943e-09	0.00535018	6	149564268		Intergenic	Open Sea
cg26083859	-0.00110897	0.000197267	2.54469e-08	0.0196091	15	90246807	WDR93	Body	Open Sea
cg26092081	-0.000906683	0.000138367	9.64508e-11	7.43236e-05	2	11700847	GREB1	Body	Open Sea
cg26157907	0.00544554	0.000760684	1.72737e-12	1.33109e-06	13	52406378	LINC00282	Body	Open Sea
cg26159090	-0.00162494	0.000288545	2.40881e-08	0.018562	10	60474252	BICC1;LOC728640	Promoter	Open Sea
cg26174807	-0.00104435	0.000151784	1.13753e-11	8.76562e-06	4	159992037		Intergenic	Open Sea
cg26175483	-0.00150367	0.000265528	2.01934e-08	0.0155607	6	163763301	DKFZp451B082	Body	Open Sea
cg26176103	-0.00173235	0.000263419	8.29117e-11	6.38906e-05	7	30407021	ZNRF2	Body	Open Sea
cg26182003	-0.0013472	0.000232717	9.87031e-09	0.00760592	1	214514892		Intergenic	Open Sea
cg26235526	-0.000403218	7.13196e-05	2.1272e-08	0.0163919	18	12275453	CIDEA	Body	Shelf
cg26251660	0.00156292	0.000280258	3.2687e-08	0.0251881	5	159598883		Intergenic	Open Sea
cg26251854	-0.000972432	0.000142259	1.53237e-11	1.18082e-05	1	229252074		Intergenic	Open Sea
cg26266789	-0.00138169	0.000127305	7.86337e-26	6.0594e-20	1	200321433	LINC00862	Body	Open Sea
cg26311108	-0.00152737	0.000271734	2.55656e-08	0.0197005	10	82460204		Intergenic	Open Sea
cg26350092	-0.00097439	0.000128667	9.28378e-14	7.15395e-08	3	15137425	ZFYVE20	Body	Shelf
cg26369642	0.00274662	0.00049025	2.83228e-08	0.0218251	8	58987333	FAM110B	Promoter	Open Sea
cg26369930	-0.00409959	0.000651886	5.05089e-10	0.000389214	16	67475396	ATP6V0D1	Body	Open Sea
cg26370062	-0.00111619	0.00017448	2.57675e-10	0.000198561	5	157562661		Intergenic	Open Sea
cg26422153	-0.00571804	0.000451157	6.52384e-34	5.02718e-28	6	47277743	TNFRSF21	Promoter	Island
cg26422579	-0.00145093	0.000208439	6.64186e-12	5.11812e-06	15	42717213	ZNF106	Body	Open Sea
cg26445440	-0.00240152	0.000437467	5.28207e-08	0.0407029	10	104754422	CNNM2	Body	Open Sea
cg26446615	-0.000923265	0.00014078	9.31359e-11	7.17692e-05	20	10595375	SLX4IP	Body	Open Sea
cg26453621	-0.00157507	0.000224153	4.25766e-12	3.28089e-06	5	131618181		Intergenic	Open Sea
cg26484017	-0.00120437	0.000192401	6.04126e-10	0.000465531	7	139378403	HIPK2	Body	Open Sea
cg26489534	-0.00130179	0.00020215	1.97418e-10	0.000152128	12	53217821	KRT79	Body	Open Sea
cg26495477	-0.00272296	0.000312474	1.45433e-17	1.12068e-11	1	39425321		Intergenic	Open Sea
cg26496163	-0.00170955	0.000199305	4.381e-17	3.37594e-11	6	56213408	RNU6-71P	Body	Open Sea
cg26504280	-0.00141504	0.000213666	6.15985e-11	4.7467e-05	22	19802910	GNB1L	Body	Open Sea
cg26539736	-0.00063546	0.000113104	2.5922e-08	0.0199752	2	10666585		Intergenic	Island
cg26544510	-0.00112461	0.000184571	1.65921e-09	0.00127857	1	206922738		Intergenic	Open Sea
cg26569315	-0.00214095	0.000356005	2.66185e-09	0.00205119	16	87886902	SLC7A5	Body	Open Sea
cg26597539	-0.000478269	7.4421e-05	2.14478e-10	0.000165274	5	40680670	PTGER4	Promoter	Island
cg26607897	-0.00206213	0.000306167	2.96501e-11	2.2848e-05	1	167510839	CREG1	Body	Open Sea
cg26619894	0.00332056	0.000382322	1.83936e-17	1.41739e-11	17	19249164	MIR1180;B9D1	Promoter	Shore
cg26648094	-0.00197202	0.000231304	6.63153e-17	5.11017e-11	16	84908201	CRISPLD2	Body	Open Sea
cg26682407	-0.00390737	0.000680697	1.30398e-08	0.0100483	13	113660246	MCF2L	Body	Shelf
cg26690525	0.00110981	0.000177767	6.69081e-10	0.000515585	2	98275676	ACTR1B	Body	Open Sea
cg26727122	-0.000792496	0.000143447	4.35805e-08	0.0335825	6	139648584		Intergenic	Open Sea
cg26731143	-0.00140472	0.000171389	8.81211e-16	6.79049e-10	1	42357199	HIVEP3	Promoter	Open Sea
cg26739233	-0.000848471	0.0001389	1.51291e-09	0.00116582	11	72724062	FCHSD2	Body	Open Sea
cg26774164	-0.000862315	0.00015457	3.23121e-08	0.0248992	15	74527185	CCDC33	Promoter	Open Sea
cg26779585	-0.00294319	0.000350873	1.97087e-16	1.51873e-10	5	150395524		Intergenic	Open Sea
cg26783146	-0.00206365	0.000337227	1.4164e-09	0.00109146	16	4423632	VASN;CORO7	Promoter	Shore
cg26800893	-0.00430527	0.000603739	2.09023e-12	1.6107e-06	11	67184596	ATPGD1	Promoter	Shore
cg26813796	-0.0013525	0.000245174	4.55845e-08	0.0351267	1	225806065	ENAH	Body	Open Sea
cg26815414	-0.00144628	0.000220093	8.5708e-11	6.60453e-05	13	113300120	C13orf35	Promoter	Shelf
cg26837630	-0.00131041	0.000236568	4.02138e-08	0.0309882	1	46989301		Intergenic	Open Sea
cg26838015	-0.00274778	0.000420175	1.04896e-10	8.08314e-05	4	78072602		Intergenic	Open Sea
cg26848594	-0.00229102	0.000345385	5.75439e-11	4.43425e-05	1	84843639	UOX	Body	Open Sea
cg26853855	0.00338129	0.000438804	3.53245e-14	2.72206e-08	2	166428866	CSRNP3	Promoter	Open Sea
cg26875626	-0.000729706	9.83029e-05	2.71831e-13	2.09469e-07	4	153021529		Intergenic	Open Sea
cg26886755	-0.000704188	0.000116987	2.57587e-09	0.00198493	15	92377488		Intergenic	Open Sea
cg26896748	-0.000981465	0.000117209	2.21023e-16	1.70317e-10	11	2861064	KCNQ1	Body	Open Sea
cg26915336	-0.00144752	0.000231842	6.66944e-10	0.000513938	7	35407225		Intergenic	Open Sea
cg26928483	-0.00108187	0.000181075	3.35374e-09	0.00258434	4	40913105	APBB2	Body	Open Sea
cg26949883	0.00218698	0.000312387	5.07296e-12	3.90915e-06	13	53029094	CKAP2	Promoter	Shore
cg26955321	-0.000704352	0.000124356	2.00741e-08	0.0154688	1	94750917		Intergenic	Open Sea
cg26962740	0.00164836	0.000272508	2.16156e-09	0.00166567	15	66112008		Intergenic	Open Sea
cg26987173	-0.00105771	0.000181133	7.38415e-09	0.00569012	3	177097089		Intergenic	Open Sea
cg27051318	-0.00224854	0.000408308	4.8026e-08	0.0370082	8	42623771	CHRNA6	Promoter	Open Sea
cg27052629	-0.00343821	0.000423931	1.70366e-15	1.31281e-09	16	67765876	RANBP10	Body	Open Sea
cg27062795	-0.000833449	9.76758e-05	6.26479e-17	4.82756e-11	19	56879613	ZNF542	Promoter	Island
cg27074221	-0.0019847	0.000302217	8.799e-11	6.78039e-05	14	101500080	MIR495	Promoter	Open Sea
cg27104930	-0.00164057	0.000262406	6.33168e-10	0.00048791	12	49983027	FAM186B	Body	Open Sea
cg27110849	-0.000775269	0.000119401	1.41024e-10	0.000108671	11	86519306	PRSS23	Body	Open Sea
cg27129219	-0.000657856	0.000115773	1.8106e-08	0.0139522	16	24196837	PRKCB	Body	Open Sea
cg27144766	-0.00149283	0.000231818	1.97487e-10	0.000152181	5	150604977	CCDC69	Promoter	Shore
cg27148368	-0.00391059	0.000340184	1.40669e-28	1.08397e-22	1	94167775	BCAR3	Promoter	Open Sea
cg27150596	-0.00145409	0.000253536	1.34169e-08	0.0103389	22	33249007	TIMP3;SYN3	Body	Open Sea
cg27158675	-0.000735068	0.000105891	7.55281e-12	5.82009e-06	11	68983797		Intergenic	Open Sea
cg27159719	-0.00362276	0.000593709	1.57415e-09	0.00121302	8	133772742	TMEM71	Promoter	Open Sea
cg27174787	-0.00277676	0.000397787	5.8199e-12	4.48473e-06	19	16178240	TPM4	Promoter	Shore
cg27175112	-0.00297348	0.000468864	3.63826e-10	0.000280359	2	11515031		Intergenic	Open Sea
cg27175302	-0.000530193	8.76861e-05	2.19237e-09	0.00168941	4	71586685	RUFY3	Promoter	Open Sea
cg27188050	-0.0023112	0.000275675	2.04066e-16	1.5725e-10	16	8810751	ABAT	Promoter	Open Sea
[truncated: 32 more rows]
