# Supplementary material for: Nucleated red blood cells explain most of the association between DNA methylation and gestational age
Source: Commun Biol. 2023 Feb 27;6:224. doi: 10.1038/s42003-023-04584-w (PMC9971030; doi:10.1038/s42003-023-04584-w)
Supplement: Supplementary file 6 — Supplementary Data 4 [file 42003_2023_4584_MOESM6_ESM.xlsx]

## Sheet: B-cell
Supplementary Data 4. CpGs significantly associated with gestational age (Bonferroni adjusted p-value < 0.05) using the CellDMC model in MoBa1
CpG	Effect_size	SE	p_value	Bonferroni_p	Chromosome	Position	Gene_Illumina
cg03020916	0.0111708	0.00208902	1.09863e-07	0.0457761	16	897192
cg03049691	0.0065932	0.00112482	6.16527e-09	0.00256887	17	27039032	PROCA1
cg03279535	-0.00290382	0.000543337	1.11627e-07	0.0465112	2	31360817	GALNT14
cg03306486	-0.00338717	0.000566333	3.05573e-09	0.00127322	19	1467952	APC2
cg03391568	-0.0132842	0.00247479	9.84196e-08	0.0410082	3	46918266	PTH1R
cg04329264	-0.0016955	0.000316164	1.01166e-07	0.0421525	16	89557219	ANKRD11
cg05079547	-0.0417735	0.00777483	9.57541e-08	0.0398976	11	131239592	NTM
cg05249479	-0.0148779	0.00256666	8.98683e-09	0.00374452	14	100542584	EVL
cg05333368	-0.0120089	0.00224744	1.12268e-07	0.0467782	10	134016044	DPYSL4
cg05540221	-0.00988385	0.00152578	1.4369e-10	5.9871e-05	15	99213144	IGF1R
cg05603944	-0.00827562	0.0014238	8.20411e-09	0.00341838	2	127817030	BIN1
cg06269919	-0.0134924	0.00250365	8.77361e-08	0.0365567	12	57597136	LRP1
cg07749613	-0.00780839	0.00125823	7.86559e-10	0.000327733	2	97073539
cg08348709	0.00691294	0.00120686	1.33212e-08	0.00555049	17	37764802	NEUROD2
cg08996445	-0.00851903	0.00127841	4.33568e-11	1.80653e-05	16	70700420	MTSS1L
cg09214535	0.020458	0.00297852	1.11923e-11	4.66348e-06	13	30092023	SLC7A1
cg09836395	0.00709248	0.00130841	7.39213e-08	0.0308006	5	125828956	GRAMD3
cg11206667	-0.00640954	0.00101014	3.31933e-10	0.000138305	2	230786584	FBXO36;TRIP12
cg12691427	0.0114925	0.00205048	2.67495e-08	0.0111456	8	141567025	EIF2C2
cg15193249	0.0238718	0.00425218	2.53991e-08	0.010583	14	100125683	HHIPL1
cg15254632	0.00648327	0.00117764	4.65018e-08	0.0193758	17	4843418	SLC25A11;RNF167
cg15491094	-0.00860199	0.00159592	8.73137e-08	0.0363807	14	95948132
cg15805104	-0.00792752	0.00126798	5.91855e-10	0.000246607	19	56988935	ZNF667
cg15893373	0.0159437	0.00284349	2.641e-08	0.0110042	2	135677154	CCNT2
cg16547564	-0.00757492	0.00133928	2.00579e-08	0.00835745	11	69408032
cg17217189	0.00445399	0.000635384	4.30173e-12	1.79239e-06	17	47074655	IGF2BP1
cg17256260	-0.00488966	0.000883861	4.0088e-08	0.0167033	4	3293715
cg18813778	0.0131541	0.0024157	6.46614e-08	0.0269423	3	19116330
cg18912530	0.00889168	0.00162452	5.5412e-08	0.0230883	7	17736250
cg19333963	-0.00222879	0.000416925	1.1082e-07	0.0461752	19	1467979	APC2
cg26779306	0.009336	0.00174545	1.09056e-07	0.0454401	10	34399020
cg26784596	0.00468959	0.000878647	1.15987e-07	0.0483281	3	140769814	SPSB4
cg27138195	-0.00139711	0.000242631	1.12099e-08	0.00467079	11	66045512	CNIH2
cg27170383	-0.00434757	0.000733184	4.1352e-09	0.001723	1	38158032	CDCA8
cg27347104	-0.0187291	0.00336576	3.34838e-08	0.0139516	12	6233657	VWF

## Sheet: CD4+ T-cell
Supplementary Data 4. CpGs significantly associated with gestational age (Bonferroni adjusted p-value < 0.05) using the CellDMC model in MoBa1
CpG	Effect_size	SE	p_value	Bonferroni_p	Chromosome	Position	Gene_Illumina
cg00528640	-0.000818149	0.000140573	7.84356e-09	0.00326815	2	97536287	SEMA4C
cg03340303	0.00641525	0.000883276	7.44762e-13	3.10318e-07	8	100230864	VPS13B
cg04704963	-0.00039507	6.80177e-05	8.39644e-09	0.00349852	11	33279091	HIPK3
cg07618730	-0.000778315	0.000139793	3.29199e-08	0.0137166	8	82023929	PAG1
cg08162473	0.00225683	0.000410582	4.87661e-08	0.0203192	11	2160721	INS-IGF2;IGF2AS;IGF2
cg10328831	0.00694121	0.00123279	2.31549e-08	0.00964788	8	10650046	PINX1
cg15063150	0.00559678	0.000899624	7.15693e-10	0.000298206	2	239133353
cg19734164	0.00611992	0.00106443	1.17837e-08	0.00490986	5	131796698	C5orf56
cg19949028	0.00550604	0.000633839	1.4389e-17	5.99544e-12	11	57421550
cg20892260	-0.00268892	0.000489772	5.05512e-08	0.021063	8	23564025	NKX2-6
cg21041580	-0.000549366	7.96007e-05	8.96686e-12	3.73619e-06	11	73019527	ARHGEF17

## Sheet: CD8+ T-cell
Supplementary Data 4. CpGs significantly associated with gestational age (Bonferroni adjusted p-value < 0.05) using the CellDMC model in MoBa1
CpG	Effect_size	SE	p_value	Bonferroni_p	Chromosome	Position	Gene_Illumina
cg00147849	0.0190427	0.00308204	9.29179e-10	0.000387158	7	127906889
cg01045835	0.00952946	0.00113227	1.2852e-16	5.35501e-11	5	82969530	HAPLN1
cg01983759	0.0236773	0.00260428	4.87745e-19	2.03227e-13	19	868083	MED16
cg02815538	0.00660072	0.000982069	2.97553e-11	1.2398e-05	1	111822494	LOC149620
cg03383061	-0.0103774	0.000788224	1.04979e-36	4.37412e-31	17	21414968
cg03641745	0.0181401	0.00312041	8.15569e-09	0.00339821	4	11233431
cg04229491	0.00867603	0.00161052	8.8686e-08	0.0369525	16	29292643
cg04892391	-0.00141242	0.000222002	2.98422e-10	0.000124343	12	105478345	ALDH1L2
cg05549685	0.0288188	0.00377731	5.3447e-14	2.22696e-08	3	48538106	SHISA5
cg06112171	0.0274946	0.00506826	7.22546e-08	0.0301061	6	40324498
cg06431681	0.00288535	0.000515692	2.82375e-08	0.0117656	2	202330990	STRADB
cg06939447	0.0115457	0.00216325	1.16031e-07	0.0483461	1	3589971	TP73
cg07181754	-0.0037799	0.000668771	2.05112e-08	0.00854634	2	112896214	FBLN7
cg07312445	-0.00107127	0.000164725	1.22163e-10	5.09014e-05	4	40752151	NSUN7
cg07588964	-0.00295259	0.000471486	5.55733e-10	0.000231556	10	51572303	NCOA4
cg08324742	0.0173402	0.00295301	5.7994e-09	0.00241642	16	2758507	KCTD5
cg08875180	-0.0135705	0.00204652	5.36741e-11	2.23642e-05	17	21454528	C17orf51
cg09142647	0.0111322	0.0018753	3.97965e-09	0.00165819	16	75674568	KARS
cg09791102	0.0102567	0.00188117	6.22175e-08	0.025924	16	27353414	IL4R
cg10190497	0.00560798	0.000824327	1.73189e-11	7.21622e-06	19	37664944	ZNF585A
cg10860578	0.0126415	0.00172083	4.13696e-13	1.72373e-07	14	101689815
cg15741855	0.0131881	0.00171427	3.34287e-14	1.39286e-08	2	31440451	CAPN14
cg18450168	-0.00599353	0.000746274	2.61656e-15	1.09023e-09	10	123872573	TACC2
cg18532727	-0.0197704	0.00234317	1.08444e-16	4.51848e-11	17	21454896	C17orf51
cg19673329	0.00499212	0.000918244	6.77783e-08	0.028241	4	57548600	HOPX
cg20057398	0.0117926	0.0013144	1.34676e-18	5.61151e-13	11	114493710
cg20461275	0.0113247	0.00183041	8.83019e-10	0.000367925	2	205466396	PARD3B
cg20984053	-0.000545877	9.10034e-05	2.75345e-09	0.00114727	7	156803578	MNX1
cg21331473	-0.00134248	0.00016419	8.52383e-16	3.5516e-10	12	105478385	ALDH1L2
cg21929600	-0.0041519	0.000756709	5.14933e-08	0.0214556	19	58326051	ZNF552
cg23291136	-0.0108093	0.00158415	1.51287e-11	6.30362e-06	17	21454578	C17orf51
cg23936587	-0.00305532	0.000436617	4.67574e-12	1.94823e-06	19	10406145	ICAM5
cg24182468	-0.0088512	0.00151662	7.14752e-09	0.00297814	7	158828603	VIPR2
cg25327013	-0.0142506	0.000997744	2.29904e-42	9.57935e-37	14	21151223	ANG;RNASE4
cg25401465	-0.00539524	0.00057088	2.18087e-20	9.08698e-15	17	21360419
cg25498815	0.0190526	0.00170242	1.603e-27	6.67919e-22	2	180678924	ZNF385B
cg26060583	0.0101779	0.00117946	2.30354e-17	9.59811e-12	8	71311300	NCOA2
cg26072705	-0.00904262	0.000993516	4.48255e-19	1.86773e-13	17	21454773	C17orf51
cg26568546	0.00272918	0.000495443	4.56729e-08	0.0190304	6	30682678	MDC1
cg26575690	-0.00690166	0.00123597	3.0045e-08	0.0125188	15	34729310	GOLGA8A
cg26847756	-0.00280547	0.000486849	1.09339e-08	0.0045558	19	58326417	ZNF552
cg27620230	-0.00165039	0.000227288	7.54022e-13	3.14176e-07	6	88032386	C6orf162;GJB7

## Sheet: Granulocyte
Supplementary Data 4. CpGs significantly associated with gestational age (Bonferroni adjusted p-value < 0.05) using the CellDMC model in MoBa1
CpG	Effect_size	SE	p_value	Bonferroni_p	Chromosome	Position	Gene_Illumina
cg03340303	-0.0019776	0.000323996	1.46396e-09	0.000609985	8	100230864	VPS13B
cg03750061	-0.0032901	0.000611924	9.38376e-08	0.039099	10	119131167	PDZD8
cg05283631	0.00109149	0.000199905	5.9626e-08	0.0248442	11	537476	LRRC56
cg05375668	-0.000528014	9.64827e-05	5.56585e-08	0.0231911	15	63796746	USP3
cg09396196	-0.000296749	5.37519e-05	4.27099e-08	0.0177958	11	64059054	KCNK4
cg09557149	-0.00167282	0.000294606	1.76921e-08	0.00737173	4	183816164	DCTD
cg11610739	-0.000570497	0.000104482	5.95705e-08	0.0248211	17	40075306	ACLY
cg13208732	-0.00063811	0.000116105	4.89586e-08	0.0203994	8	57124347	CHCHD7;PLAG1
cg15063150	-0.0019973	0.000329992	1.99262e-09	0.000830259	2	239133353
cg18208853	0.000865318	0.000149449	9.33182e-09	0.00388826	14	60559200	C14orf135
cg19737664	0.00147729	0.000250487	4.99094e-09	0.00207956	11	537435	LRRC56
cg19949028	-0.00168474	0.000232499	8.38097e-13	3.49208e-07	11	57421550
cg21784768	0.000801813	0.00013776	7.83182e-09	0.00326326	11	537496	LRRC56
cg22879191	-0.0016105	0.000295898	6.55342e-08	0.0273059	7	101468767	CUX1
cg25593258	-0.000559447	9.7948e-05	1.46236e-08	0.00609316	12	110719041	ATP2A2

## Sheet: Monocyte
Supplementary Data 4. CpGs significantly associated with gestational age (Bonferroni adjusted p-value < 0.05) using the CellDMC model in MoBa1
CpG	Effect_size	SE	p_value	Bonferroni_p	Chromosome	Position	Gene_Illumina
cg02586830	-0.00873486	0.00141866	1.05922e-09	0.000441341	1	173887009	SERPINC1
cg03298411	0.00188124	0.000318587	4.7833e-09	0.00199304	22	39077903	TOMM22
cg03986968	0.00418128	0.000700359	3.25561e-09	0.00135651	15	34330894	AVEN;CHRM5
cg05375668	0.00331911	0.000498163	4.36628e-11	1.81929e-05	15	63796746	USP3
cg09396196	0.00162103	0.000277534	6.95489e-09	0.00289787	11	64059054	KCNK4
cg11610739	0.00349721	0.000539467	1.39364e-10	5.80683e-05	17	40075306	ACLY
cg13208732	0.00383039	0.000599479	2.51403e-10	0.000104751	8	57124347	CHCHD7;PLAG1
cg13337201	0.00143683	0.000230174	6.28533e-10	0.000261889	5	72251758	FCHO2
cg13766030	-0.00869298	0.00156609	3.61574e-08	0.0150656	10	106034687	GSTO2
cg15901997	0.00327585	0.00055082	3.72958e-09	0.00155399	18	48723744	MEX3C
cg18289048	0.00277722	0.000480137	9.65062e-09	0.00402109	1	225615672	LBR
cg18450168	0.00483223	0.000846693	1.50026e-08	0.00625108	10	123872573	TACC2
cg19980382	0.00162975	0.000293326	3.50978e-08	0.0146241	15	89164601	AEN
cg21409895	0.00143534	0.000262769	5.88797e-08	0.0245332	1	59012418	OMA1
cg22967106	0.00900351	0.00159592	2.17539e-08	0.00906411	6	467315
cg24635468	0.0013728	0.000255388	9.4496e-08	0.0393734	6	86159682	NT5E
cg25533556	-0.00351237	0.000651275	8.58672e-08	0.035778	11	20385280	HTATIP2
cg25593258	0.00328656	0.000505729	1.25881e-10	5.24506e-05	12	110719041	ATP2A2
cg25602684	0.00128721	0.000227285	1.92282e-08	0.00801175	5	37839918	GDNF

## Sheet: Natural killer cell
Supplementary Data 4. CpGs significantly associated with gestational age (Bonferroni adjusted p-value < 0.05) using the CellDMC model in MoBa1
CpG	Effect_size	SE	p_value	Bonferroni_p	Chromosome	Position	Gene_Illumina
cg00424946	-0.00252774	0.000371459	1.71134e-11	7.13057e-06	16	69221172	SNTB2
cg00751253	0.00168385	0.000273013	9.93571e-10	0.000413988	8	75233613	JPH1
cg01624128	0.00882297	0.00124984	3.06845e-12	1.27852e-06	12	129465534	GLT1D1
cg02154585	0.0104677	0.00158026	5.61507e-11	2.33961e-05	8	41137578	SFRP1
cg02387744	-0.00198954	0.00034414	9.82093e-09	0.00409206	8	142138588	DENND3
cg04840623	-0.00474095	0.000725883	1.02171e-10	4.25711e-05	8	67341360	RRS1
cg05420994	-0.0110606	0.00195878	2.11382e-08	0.00880761	6	32807296	TAP2
cg07070019	-0.00252188	0.000446796	2.14137e-08	0.00892238	3	32611876	DYNC1LI1
cg07618730	0.00147598	0.000258137	1.41222e-08	0.00588425	8	82023929	PAG1
cg08897368	0.00917964	0.00160694	1.45557e-08	0.00606488	13	113341596
cg08954476	-0.0120682	0.00215531	2.75815e-08	0.0114923	2	225862523	DOCK10
cg09557342	0.00320069	0.000564436	1.84652e-08	0.00769382	8	30014267	DCTN6
cg09734418	-0.00701772	0.00111484	4.54317e-10	0.000189299	2	9549336	ITGB1BP1
cg09848405	-0.000824718	0.000129601	2.95966e-10	0.000123319	16	3285198	ZNF200
cg13405293	0.00213732	0.000350375	1.49685e-09	0.000623689	2	172378969	CYBRD1
cg14197907	-0.00326694	0.000539638	1.97624e-09	0.000823432	7	77326013	RSBN1L
cg16653203	-0.000815613	0.000141542	1.09442e-08	0.0045601	2	47403915	CALM2
cg16934981	-0.000773563	0.00014257	7.18695e-08	0.0299457	22	21336404	LZTR1
cg16949120	-0.00246905	0.000455778	7.53206e-08	0.0313836	10	134599783	NKX6-2
cg17272579	-0.00107659	0.000198141	6.89439e-08	0.0287267	10	22609629	BMI1

## Sheet: Nucleated red blood cell
Supplementary Data 4. CpGs significantly associated with gestational age (Bonferroni adjusted p-value < 0.05) using the CellDMC model in MoBa1
CpG	Effect_size	SE	p_value	Bonferroni_p	Chromosome	Position	Gene_Illumina
cg00078759	-0.00170683	0.000253244	2.63249e-11	1.09687e-05	16	1600969	IFT140;TMEM204
cg00128571	-0.00199743	0.000364918	5.5349e-08	0.0230621	6	4254857
cg00139455	-0.00106962	0.000192094	3.28114e-08	0.0136714	2	29296783	C2orf71
cg00219303	-0.00207677	0.000378175	5.01582e-08	0.0208993	22	38146969	TRIOBP
cg00290758	-0.00251152	0.000416899	2.36012e-09	0.000983385	10	121171859	GRK5
cg00442282	-0.00391891	0.000700422	2.82458e-08	0.0117691	17	38471064	RARA
cg00559560	-0.00167566	0.000283325	4.52835e-09	0.00188681	21	47317093	PCBP3
cg00682367	-0.00443314	0.00062274	2.03692e-12	8.48716e-07	20	48963280
cg00740389	-0.00175975	0.000269589	1.04667e-10	4.36112e-05	12	53590448	ITGB7
cg01185345	-0.00396074	0.000722676	5.32555e-08	0.0221898	13	99218287	STK24
cg01255646	-0.0021463	0.000379304	1.97706e-08	0.00823775	2	241819381
cg01382502	0.0032297	0.000559036	1.00453e-08	0.00418557	16	22252504	EEF2K
cg01385157	-0.00175741	0.000255573	1.06188e-11	4.42449e-06	15	89421347	HAPLN3
cg01695083	0.00147917	0.000270798	5.89047e-08	0.0245436	9	139365388	SEC16A
cg01702356	-0.00168308	0.000302427	3.33567e-08	0.0138986	8	143811384	C8orf55
cg01736253	-0.00132328	0.000241708	5.50213e-08	0.0229256	17	80923777	B3GNTL1
cg01773858	-0.000597576	0.000106694	2.73442e-08	0.0113934	11	73076892	ARHGEF17
cg01782059	0.00322851	0.00027938	3.91566e-29	1.63153e-23	1	44715942	ERI3
cg01802545	-0.000866761	0.000136107	2.87346e-10	0.000119727	14	93196432	LGMN
cg01946784	-0.00101966	0.000188926	8.39914e-08	0.0349965	2	121991815	TFCP2L1
cg02034168	-0.00159656	0.00026757	3.32022e-09	0.00138343	15	71507071	THSD4
cg02176502	-0.00111174	0.000207337	1.01557e-07	0.0423155	5	158892858	LOC285627
cg02236949	-0.00136752	0.000212979	2.06265e-10	8.5944e-05	11	68972906
cg02252795	-0.00192931	0.000352718	5.65194e-08	0.0235498	16	85877243
cg02399044	-0.00196181	0.00031775	9.55316e-10	0.000398049	12	2500229	CACNA1C
cg02430430	-0.00498238	0.000810749	1.1376e-09	0.000473999	15	74532450	CCDC33
cg02736560	-0.0021847	0.000408486	1.0934e-07	0.0455583	1	68257754	GNG12
cg02947862	-0.00198217	0.000370456	1.0796e-07	0.0449833	10	129979375
cg03103158	0.0015066	0.000251306	2.80838e-09	0.00117016	8	28748202	INTS9;HMBOX1
cg03278514	-0.0038835	0.000632785	1.196e-09	0.000498334	15	70779346
cg03340606	-0.000701413	0.000129197	7.06404e-08	0.0294335	1	1115575	TTLL10
cg03348857	-0.00284552	0.000379807	1.45432e-13	6.05967e-08	17	73499195	CASKIN2
cg03363863	0.00271206	0.000442719	1.28052e-09	0.00053355	16	31147054	PRSS8
cg03480935	-0.00332527	0.000496858	3.59113e-11	1.49631e-05	15	67417860	SMAD3
cg03555710	0.00171102	0.000220887	2.25682e-14	9.40342e-09	10	6220879	PFKFB3
cg03720195	-0.00209474	0.000390623	1.01248e-07	0.0421869	16	87119252
cg03844838	-0.0012814	0.00019195	4.01082e-11	1.67118e-05	10	661087	DIP2C
cg03954918	-0.00141762	0.000233118	1.67836e-09	0.000699317	16	12278468	SNX29
cg03955314	-0.00230864	0.000409939	2.30038e-08	0.00958493	12	31118985	TSPAN11
cg03998655	0.0021679	0.000330674	8.71751e-11	3.6323e-05	16	1424607	UNKL
cg04109883	-0.00383833	0.000672662	1.50878e-08	0.00628659	10	50289110	C10orf72
cg04326741	-0.00198821	0.000336405	4.63846e-09	0.00193269	7	1937120	MAD1L1
cg04422019	-0.0018724	0.000286698	1.02403e-10	4.26681e-05	7	50611949	DDC
cg04453552	-0.00074606	0.000119548	6.35096e-10	0.000264623	16	57394387	CCL22
cg04499151	-0.00221743	0.00038895	1.55322e-08	0.00647176	7	100231278	TFR2
cg04599946	-0.0019218	0.000329391	7.21934e-09	0.00300806	16	85936480	IRF8
cg04685228	-0.00927987	0.00166438	3.14971e-08	0.0131238	5	172462626
cg04689606	-0.00216976	0.000307165	2.97442e-12	1.23934e-06	10	116019713	VWA2
cg04744093	-0.00250034	0.00040383	8.58482e-10	0.000357701	17	75791881
cg04974647	0.00171711	0.000295905	8.66475e-09	0.00361032	11	32103089
cg04997017	0.00224157	0.000256508	9.3847e-18	3.91029e-12	3	65518607	MAGI1
cg05037544	-0.00132267	0.000219122	2.19767e-09	0.000915695	8	2047010	MYOM2
cg05184016	0.00285268	0.000427177	3.95157e-11	1.64649e-05	7	149543136	ZNF862
cg05223251	0.00168284	0.000303093	3.58678e-08	0.0149449	8	6484293	MCPH1
cg05283631	-0.00139042	0.000226346	1.15496e-09	0.000481235	11	537476	LRRC56
cg05483571	-0.00358243	0.000569093	4.5386e-10	0.000189109	17	77901224
cg05526099	-0.00112989	0.000205058	4.52823e-08	0.0188676	1	203152295	CHI3L1
cg05529097	0.000865358	0.000158232	5.67978e-08	0.0236658	17	7518511	FXR2;SHBG
cg05540221	0.00152856	0.000280485	6.30979e-08	0.0262908	15	99213144	IGF1R
cg05593349	-0.000238728	4.28791e-05	3.29508e-08	0.0137295	5	10307744	CMBL
cg05891899	-0.00204711	0.000374782	5.89528e-08	0.0245637	11	1326879	TOLLIP
cg05928904	-0.00192152	0.000354614	7.47435e-08	0.0311432	17	16924597
cg06261059	0.00334123	0.000368859	6.48144e-19	2.7006e-13	8	6484648	MCPH1
cg06263395	-0.000490554	6.99511e-05	4.21799e-12	1.7575e-06	10	46195640
cg06266100	-0.00209517	0.000365326	1.27954e-08	0.00533144	3	8564151	LMCD1
cg06675455	-0.00241726	0.000418445	1.00736e-08	0.00419733	11	4902491	OR51T1
cg06755155	-0.00127417	0.00020272	4.81785e-10	0.000200744	1	5955966	NPHP4
cg06804344	0.00546404	0.000931199	5.94622e-09	0.0024776	3	128778699	GP9
cg06857845	-0.000712079	9.07017e-05	1.03125e-14	4.29689e-09	16	88909425	GALNS
cg06870470	-0.00666389	0.00108689	1.24039e-09	0.000516829	19	11315767	DOCK6
cg06871798	-0.00123536	0.000211976	7.50082e-09	0.00312535	1	32208537	BAI2
cg06947286	-0.00472793	0.000856129	4.23002e-08	0.0176251	5	131596602	PDLIM4
cg07095945	-0.00123443	0.000200023	9.70848e-10	0.00040452	15	85415281	ALPK3
cg07205277	0.00266324	0.000434891	1.29598e-09	0.000539992	16	88192992
cg07250128	-0.00392286	0.000608227	1.71945e-10	7.16438e-05	3	194833983	C3orf21
cg07499317	-0.00409603	0.000616592	4.96384e-11	2.06827e-05	5	179758012	GFPT2
cg07574686	-0.00203561	0.000355844	1.39062e-08	0.00579427	8	144208564
cg07594804	-0.00217163	0.00040132	7.7817e-08	0.0324238	19	7964030	LRRC8E
cg07832111	0.00198155	0.000300539	6.85287e-11	2.85537e-05	1	245846143	KIF26B
cg07981869	-0.00153288	0.000262802	7.28598e-09	0.00303583	19	34174665	CHST8
cg08008144	-0.00278061	0.000484559	1.25514e-08	0.00522975	8	1983127
cg08036188	0.0018133	0.000236467	4.01581e-14	1.67326e-08	17	46522560
cg08130490	-0.000909448	0.00015907	1.41649e-08	0.00590205	6	32189558	NOTCH4
cg08203624	-0.00230793	0.000368682	5.63895e-10	0.000234957	8	125284043
cg08238265	-0.00135107	0.000240705	2.55485e-08	0.0106452	14	64682912	SYNE2
cg08389497	-0.000749989	0.000138786	8.0954e-08	0.0337308	10	73820491	SPOCK2
cg08482501	-0.00190581	0.00031357	1.71246e-09	0.000713524	20	5282952	PROKR2
cg08509270	-0.00400351	0.000624177	2.15379e-10	8.97414e-05	14	101513595	MIR889;MIR539
cg08684959	-0.00049929	7.7272e-05	1.59542e-10	6.64757e-05	11	70031709	ANO1
cg08775835	0.00140602	0.000157178	1.68114e-18	7.00475e-13	16	31147044	PRSS8
cg08808798	-0.00143174	0.000264385	7.60944e-08	0.031706	19	52848616	ZNF610
cg08817867	-0.00718198	0.000997213	1.14189e-12	4.75786e-07	17	19656554
cg08860610	-0.00125448	0.000221043	1.79799e-08	0.00749163	19	43385100	PSG1
cg09022552	0.00104923	0.000162271	1.55075e-10	6.46144e-05	16	28962119	NFATC2IP
cg09055992	-0.00077164	0.000126639	1.56033e-09	0.000650136	8	1626697	DLGAP2
cg09065629	-0.00314261	0.00054346	9.74062e-09	0.00405859	16	1709722	CRAMP1L
cg09228194	-0.00171401	0.000316123	7.34051e-08	0.0305855	6	33405457	SYNGAP1
cg09370982	-0.0016084	0.000274694	6.39505e-09	0.00266461	16	2547559	TBC1D24
cg09399878	-0.00337701	0.000438743	3.24803e-14	1.35335e-08	11	67326220
cg09400123	-0.00117316	0.0002039	1.15063e-08	0.00479428	16	29324046	RUNDC2C
cg09515097	0.00208155	0.000362739	1.25535e-08	0.00523063	16	4323120	TFAP4
cg09557149	0.00251902	0.000333573	9.43908e-14	3.93295e-08	4	183816164	DCTD
cg09628877	0.000583622	9.42808e-05	8.65446e-10	0.000360603	3	195613739	TNK2
cg09686390	-0.00180201	0.000308987	7.32187e-09	0.00305078	10	73735333	CHST3
cg10099957	-0.00262245	0.000427255	1.19066e-09	0.000496107	16	87869757	SLC7A5
cg10101862	-0.0015998	0.000281985	1.81802e-08	0.0075751	11	95900850	MAML2
cg10130374	0.00408836	0.000411146	2.60476e-22	1.08532e-16	13	111935412	ARHGEF7
cg10173787	-0.00180434	0.000336753	1.03732e-07	0.0432217	2	241567363	GPR35
cg10501621	-0.000977599	0.000176163	3.64342e-08	0.0151809	5	150227845	IRGM
cg10634728	-0.000968231	0.00017688	5.52584e-08	0.0230244	19	418906	SHC2
cg10655396	-0.00267533	0.000456629	6.26151e-09	0.00260897	19	1077244	HMHA1
cg10706013	-0.00392474	0.000604957	1.35058e-10	5.62744e-05	21	44104950	PDE9A
cg10730208	0.00341767	0.000627479	6.41563e-08	0.0267318	12	58290540
cg10843276	-0.00544163	0.000766067	2.26605e-12	9.44187e-07	4	726697	PCGF3
cg11387897	0.000986384	0.000125803	1.11253e-14	4.63553e-09	1	183914188	GLT25D2
cg11462499	-0.00129835	0.00023249	2.9959e-08	0.0124829	2	111559419	ACOXL
cg11538810	-0.00338495	0.000449425	1.09071e-13	4.54461e-08	22	46481727	LOC400931
cg11615347	-0.00192613	0.000347494	3.7768e-08	0.0157367	17	77710631	ENPP7
cg11767442	-0.000931395	0.000167035	3.14138e-08	0.0130891	21	45584432
cg11832804	-0.0012703	0.000226205	2.51596e-08	0.0104832	5	1279449	TERT
cg12051710	-0.00510841	0.000917118	3.24754e-08	0.0135314	12	2989070	C12orf32
cg12169865	0.00263188	0.00042935	1.24966e-09	0.000520693	17	7494807	SOX15;FXR2
cg12189382	-0.000650213	0.000107001	1.72346e-09	0.000718109	17	79077463	BAIAP2
cg12197579	-0.00141965	0.000251258	2.0726e-08	0.00863584	14	101287676
cg12291109	-0.00196733	0.000336329	6.61566e-09	0.00275653	19	40895589	HIPK4
cg12471789	-0.000289917	5.07505e-05	1.4548e-08	0.00606169	1	150529664	ADAMTSL4
cg12597281	-0.00166916	0.000290248	1.16946e-08	0.00487273	1	208266216	PLXNA2
cg12632411	0.00108017	0.000167477	1.71947e-10	7.16445e-05	20	17595355	RRBP1
cg12903047	-0.00245288	0.000403658	1.72437e-09	0.000718487	11	68928793
cg12966392	-0.00194165	0.000360398	8.84812e-08	0.0368672	6	32364075	BTNL2
cg13001289	-0.00233237	0.000417932	3.06004e-08	0.0127502	17	1415550	INPP5K
cg13066703	-0.00519992	0.000940491	4.08096e-08	0.017004	1	211526705	TRAF5
cg13238856	-0.00233948	0.000434213	8.8326e-08	0.0368025	12	5934251	ANO2
cg13632729	-0.00135126	0.000249778	7.84027e-08	0.0326678	17	80989170	B3GNTL1
cg13773247	0.00105699	0.000154848	1.48745e-11	6.19773e-06	2	42276988	PKDCC
cg13778848	-0.00166903	0.000293347	1.65776e-08	0.00690734	10	80746999	LOC283050
cg13818075	-0.00252686	0.000470843	9.9031e-08	0.041263	13	48391043
cg14084907	0.00264341	0.00044659	4.40148e-09	0.00183395	1	3634811	TP73
cg14148016	-0.00194588	0.000348229	2.93964e-08	0.0122485	9	138874126
cg14182682	0.00312982	0.000582389	9.51357e-08	0.0396399	14	57857589	NAA30
cg14219124	0.00363691	0.000571739	3.00448e-10	0.000125187	11	129992297	APLP2
cg14228269	-0.0014354	0.00025235	1.67195e-08	0.00696646	17	21316002	KCNJ12
cg14230166	-0.000282857	5.11481e-05	4.05355e-08	0.0168898	19	1020974	C19orf6
cg14252519	0.00110252	0.000156272	3.15769e-12	1.31571e-06	9	137533851	COL5A1
cg14322570	-0.00118408	0.000184115	1.93237e-10	8.05155e-05	9	135769402	TSC1
cg14408997	0.00273664	0.000423884	1.65051e-10	6.87713e-05	9	34050096	UBAP2
cg14484274	-0.00187346	0.000311846	2.60623e-09	0.00108593	17	47090616	IGF2BP1
cg14544583	-0.00197191	0.000334787	5.21973e-09	0.00217489	11	5248566	HBB
cg14625066	-0.00140444	0.000191918	5.05566e-13	2.10653e-07	9	131682737	PHYHD1
cg14967066	-0.00361967	0.000667566	7.33152e-08	0.030548	11	314341	IFITM1
cg14971567	-0.00146071	0.000258866	2.16104e-08	0.00900436	2	192759994
cg15342087	-0.00223136	0.000416383	1.03252e-07	0.0430218	6	30720209
cg15368055	0.000666003	0.000115091	9.51072e-09	0.0039628	10	123495011
cg15595333	-0.00132689	0.000234819	2.06627e-08	0.00860946	11	117689733
cg16062856	0.0019036	0.000314356	1.95714e-09	0.000815477	7	2029077	MAD1L1
cg16362587	0.00122441	0.000192491	3.00867e-10	0.000125361	1	3812878	C1orf174
cg16461139	-0.00107457	0.000198386	7.5585e-08	0.0314938	17	77964112	TBC1D16
cg16465882	0.00053817	9.98388e-05	8.71197e-08	0.0362999	12	113633320	IQCD
cg16480662	-0.00214364	0.000351594	1.52597e-09	0.000635822	2	220413933	TMEM198
cg16616993	0.00161234	0.000291285	3.94037e-08	0.0164182	5	95129519	RHOBTB3
cg16698674	0.00126525	0.000200104	3.81429e-10	0.000158929	1	230272358	GALNT2
cg16711866	-0.00164793	0.000272059	1.93739e-09	0.000807248	1	36935656	CSF3R
cg16812352	-0.00178556	0.000295637	2.15221e-09	0.000896753	16	4049855	ADCY9
cg17003376	0.00113863	0.000180263	3.97066e-10	0.000165444	11	123613212	ZNF202
cg17028595	-0.00149317	0.00027219	5.17819e-08	0.0215758	10	80725361	LOC283050
cg17133774	-0.00679223	0.00119021	1.50398e-08	0.00626658	1	6198667	CHD5
cg17191715	-0.000850461	0.000147631	1.10468e-08	0.00460283	8	86290878	CA1
cg17580614	0.004522	0.00077892	8.53648e-09	0.00355687	17	15849512	ADORA2B
cg17620425	-0.00249057	0.000433407	1.19859e-08	0.00499412	13	37403552	RFXAP
cg17896897	-0.00156924	0.000281159	3.05007e-08	0.0127086	1	155005957	DCST1;DCST2
cg17898925	-0.00434129	0.000730461	3.81869e-09	0.00159112	4	83196047
cg18194483	-0.00232608	0.000307926	9.27683e-14	3.86535e-08	1	44064515	PTPRF
cg18734472	-0.00329414	0.000532611	8.94281e-10	0.000372618	11	67326225
cg19131736	0.000776588	0.000125864	9.79187e-10	0.000407995	7	1902888	MAD1L1
cg19230917	-0.00105188	0.000185124	1.7305e-08	0.00721043	20	35234226	C20orf24
cg19439123	-0.00749757	0.00135228	3.74584e-08	0.0156077	17	17687621	RAI1
cg19477601	0.00220687	0.000342055	1.69617e-10	7.06739e-05	11	72026565	CLPB
cg19737664	-0.00187925	0.000283617	5.54453e-11	2.31022e-05	11	537435	LRRC56
cg19954537	-0.00164114	0.000275062	3.32907e-09	0.00138711	2	97204401	ARID5A
cg19974131	-0.00237896	0.00041091	9.36137e-09	0.00390057	10	86526976
cg20040765	-0.00226793	0.000355781	2.76247e-10	0.000115103	8	67358546	ADHFE1
cg20117799	-0.00155985	0.000275031	1.83671e-08	0.00765296	19	50792536	MYH14
cg20119495	-0.000624067	0.000112934	4.14928e-08	0.0172887	11	792013	SLC25A22
cg20332660	-0.00199601	0.000346537	1.11007e-08	0.0046253	1	47878427
cg20820107	-0.00367234	0.000565401	1.28785e-10	5.36603e-05	1	12193099	TNFRSF8
cg20995065	-0.00158272	0.000274477	1.06985e-08	0.00445773	17	43923027	LOC100128977;IMP5
cg21155609	-0.00163231	0.000299505	6.29882e-08	0.0262451	1	32713275	FAM167B
cg21155834	-0.00385876	0.000563297	1.26431e-11	5.26796e-06	2	149282209
cg21224025	-0.00199849	0.000340206	5.72115e-09	0.00238381	3	13864471	WNT7A
cg21310636	0.000676457	0.00012626	1.0395e-07	0.0433125	22	39408909	APOBEC3C
cg21382800	0.000994691	0.000175425	1.85083e-08	0.0077118	22	29661771	RHBDD3
cg21614638	-0.00119442	0.000161536	2.93915e-13	1.22465e-07	4	100737821	DAPP1
cg21996149	-0.00115257	0.000214808	9.95963e-08	0.0414985	7	155792826
cg22277972	-0.00254599	0.000426664	3.31399e-09	0.00138083	12	108960008	ISCU
cg22512256	-0.00100462	0.000178195	2.22255e-08	0.00926062	4	8221132	SH3TC1
cg22542859	-0.00147032	0.000273537	9.45765e-08	0.0394069	14	101528234	MIR377
cg22548831	-0.00122874	0.000198489	8.64361e-10	0.000360151	19	398562
cg22617819	-0.00313007	0.000488371	2.22093e-10	9.25387e-05	1	44378782	ST3GAL3
cg22879191	0.00219393	0.000335035	9.15723e-11	3.81552e-05	7	101468767	CUX1
cg23562406	-0.00127773	0.00022382	1.48686e-08	0.00619524	2	27319374	KHK
cg23608075	-0.0012123	0.000204749	4.35587e-09	0.00181495	10	112272213
cg23655615	-0.00136342	0.00024009	1.763e-08	0.00734585	3	13896124	WNT7A
cg23744638	-0.00339717	0.000616137	4.44079e-08	0.0185033	11	10323902
cg24143196	0.00202868	0.000281652	1.13604e-12	4.73352e-07	19	14644474	TECR
cg24368861	-0.00151288	0.00025581	4.5336e-09	0.001889	15	63132785	TLN2
cg24428653	-0.00142288	0.000262691	7.56009e-08	0.0315004	19	3942217	ITGB1BP3
cg24431161	-0.00339146	0.000462729	4.66461e-13	1.94359e-07	7	139484351	TBXAS1
cg24480379	0.00128225	0.000226595	1.97428e-08	0.00822618	1	151345123	SELENBP1
cg24486037	0.00180047	0.000231111	1.62041e-14	6.75173e-09	1	151345181	SELENBP1
cg24496563	0.00272993	0.000380974	1.47164e-12	6.13185e-07	1	67842041	IL12RB2
cg24783510	-0.000817821	0.000150549	6.94001e-08	0.0289167	19	17862150	FCHO1
cg24789424	-0.0018358	0.000276522	5.09835e-11	2.12431e-05	3	197300143	BDH1
cg24859433	-0.00239655	0.000439256	6.09861e-08	0.0254109	6	30720203
cg25120326	0.0047813	0.000794219	2.41936e-09	0.00100807	3	13591084	FBLN2
cg25255988	-0.00223749	0.000416894	9.88233e-08	0.0411764	11	75428927	MOGAT2
cg25498815	-0.00337523	0.000423565	4.2248e-15	1.76033e-09	2	180678924	ZNF385B
cg25610029	0.00111991	0.000184847	1.92211e-09	0.00080088	2	68544328	CNRIP1
cg25671438	-0.00199408	0.000357892	3.21726e-08	0.0134052	17	7240223	ACAP1
cg25996688	-0.00065964	0.000122108	8.17653e-08	0.0340689	14	21550211	FLJ10357
cg26143540	0.00155283	0.000243211	2.59147e-10	0.000107978	11	121542234
cg26433582	-0.00605112	0.00109368	3.99398e-08	0.0166416	11	68848232	TPCN2
cg26575173	-0.00206036	0.000365615	2.25349e-08	0.00938956	19	40884830
cg26690525	0.000981979	0.000154281	2.93527e-10	0.000122303	2	98275676	ACTR1B
cg26837630	-0.00181564	0.000323849	2.65034e-08	0.0110431	1	46989301
cg26910936	-0.00127998	0.000213651	2.87794e-09	0.00119914	5	173661962
cg27174787	-0.00231512	0.000367182	4.26173e-10	0.000177572	19	16178240	TPM4
cg27175112	-0.00210496	0.000365276	1.09244e-08	0.00455184	2	11515031
cg27337540	-0.00467992	0.00068252	1.21048e-11	5.04367e-06	7	130698005	FLJ43663
cg27372713	-0.00213545	0.000359442	3.86896e-09	0.00161207	16	89352650	ANKRD11
cg27428208	-0.00151589	0.000219058	7.91615e-12	3.2984e-06	2	42229179
cg27582986	-0.000334908	6.2658e-05	1.11267e-07	0.0463613	19	1955983	C19orf34;CSNK1G2
