# Supplementary material for: Nucleated red blood cells explain most of the association between DNA methylation and gestational age
Source: Commun Biol. 2023 Feb 27;6:224. doi: 10.1038/s42003-023-04584-w (PMC9971030; doi:10.1038/s42003-023-04584-w)
Supplement: Supplementary file 7 — Supplementary Data 5 [file 42003_2023_4584_MOESM7_ESM.xlsx]

## Sheet: Supplementary Data 5
Supplementary Data 5. Z-scores and significant R-values for the comparison of CellDMC results between START and MoBa1
CpGs	START_z-score	MoBa1_z-score	R-value
cg00078759	-5.0822	-6.73985	0.0020475
cg00219303	-5.41755	-5.49156	0.000684891
cg00351750	-10.0578	-4.92185	0.00829023
cg00442282	-8.29608	-5.59507	0.000449965
cg00604410	-6.26259	-4.60644	0.0262916
cg00682367	-7.36224	-7.11877	2.16594e-07
cg00740389	-6.82694	-6.52752	5.07981e-06
cg00794055	-11.2558	-4.7567	0.0148152
cg01091117	-10.4883	-5.02929	0.00522014
cg01185345	-4.32384	-5.48066	0.0380707
cg01702356	-9.02902	-5.56526	0.000490509
cg01802545	-10.018	-6.36825	1.0688e-05
cg01881899	-7.10939	-4.76603	0.014287
cg02203714	-4.71455	-5.16905	0.0089326
cg02236949	-5.61393	-6.42091	0.000196442
cg02430430	-4.89799	-6.14541	0.00454201
cg02737486	-6.68337	-4.43878	0.0468858
cg03221590	4.56642	5.14146	0.0151407
cg03278514	-4.47811	-6.13716	0.0212478
cg03480935	-4.69352	-6.69259	0.00950414
cg03998655	9.63998	6.556	4.76136e-06
cg04160501	-4.37866	-5.26131	0.0313235
cg04453552	-4.6741	-6.24066	0.0102413
cg04499151	-5.9692	-5.70108	0.00026393
cg04689606	-7.01399	-7.06383	2.52713e-07
cg04739306	-5.73192	-5.32337	0.00151678
cg04835971	4.25071	4.46461	0.0481596
cg04997017	7.31253	8.73881	4.80521e-08
cg05078611	-4.4346	-4.48324	0.0403283
cg05483571	-4.23777	-6.29499	0.0494755
cg05577548	-5.40455	-4.76598	0.014287
cg05844572	-5.93136	-5.27264	0.00192543
cg05891899	-6.95034	-5.46213	0.000790855
cg05928904	-5.04177	-5.41864	0.00248223
cg06261059	9.5717	9.05828	2.47804e-13
cg06263395	-6.46109	-7.01281	4.0915e-06
cg06427821	-5.34531	-4.61213	0.0257881
cg06870470	-7.88814	-6.13116	3.27059e-05
cg06871798	-4.65137	-5.82782	0.0113233
cg06947286	-6.00742	-5.52245	0.000598985
cg07250128	-8.48942	-6.44967	7.3044e-06
cg07447845	-4.75216	-4.42407	0.0487641
cg07499317	-7.81284	-6.64302	3.16304e-06
cg07788865	-4.81809	-4.91429	0.00842562
cg07832111	4.70319	6.59331	0.00934467
cg08036188	4.51	7.66829	0.019049
cg08509270	-7.02056	-6.41407	8.66797e-06
cg08775835	4.61824	8.94545	0.012914
cg08817867	-5.44178	-7.20205	0.000449965
cg08831077	-5.50688	-4.7368	0.0157687
cg08848154	-4.31802	-4.99241	0.0383113
cg08922317	-4.36978	-4.99417	0.0323638
cg09055992	-9.8626	-6.09322	3.84876e-05
cg09228194	-4.31998	-5.42196	0.0383113
cg09370982	-10.479	-5.85526	0.000128685
cg09399878	-6.1995	-7.69702	1.22278e-05
cg09479286	-4.98482	-4.41189	0.0497586
cg09563846	-6.27543	-4.6709	0.0206019
cg09628877	8.67195	6.19025	2.451e-05
cg09804616	-4.25855	-4.9512	0.0468858
cg09866743	-4.53773	-4.41471	0.0496269
cg09915396	-4.34273	-5.29583	0.0350405
cg10020892	-7.22374	-4.78	0.0135817
cg10099957	-5.74195	-6.1379	0.000110595
cg10130374	11.542	9.94382	1.99175e-16
cg10173787	-5.49558	-5.35806	0.00128203
cg10397389	-7.27321	-4.49398	0.038884
cg10634728	-4.85092	-5.47394	0.00526966
cg10655396	-8.22467	-5.85888	0.000128685
cg10706013	-4.735	-6.48764	0.00843053
cg10843276	-7.3462	-7.10334	2.16594e-07
cg10976732	-5.9185	-5.12132	0.00364094
cg11195360	-4.49307	-5.15669	0.0204421
cg11203797	-6.40498	-4.66526	0.0208315
cg11368628	-4.36865	-4.77429	0.0323638
cg11387897	5.63472	7.84069	0.000182362
cg11538810	-5.21037	-7.53175	0.00121162
cg11688548	4.76794	4.82182	0.0116877
cg11755933	-4.5326	-4.5245	0.0350405
cg11767442	-6.3604	-5.57603	0.000486913
cg12051710	-6.87334	-5.57007	0.000486913
cg12169865	4.4858	6.12993	0.0208175
cg12382333	-6.52668	-4.79238	0.013136
cg12471789	-4.98928	-5.71258	0.0031074
cg12580943	5.96537	4.42813	0.0481596
cg12632411	5.14058	6.44966	0.00163381
cg12758082	-4.98143	-5.1708	0.00318931
cg13001289	-4.46226	-5.58074	0.0225511
cg13066703	-7.26886	-5.52894	0.000588782
cg13435834	-4.35854	-5.31513	0.0334596
cg13449257	-5.98707	-5.02058	0.00533117
cg13519902	-5.90221	-4.86127	0.00990781
cg13632729	-5.6592	-5.40984	0.00101612
cg13716585	-10.0686	-4.44055	0.0468858
cg13746414	-4.92691	4.62253	0.0247395
cg13773247	10.0467	6.82597	1.03399e-06
cg14322570	-6.17527	-6.43124	1.29869e-05
cg14484274	-5.77813	-6.00765	9.25327e-05
cg14544583	-5.08933	-5.89004	0.00203299
cg14625066	-10.3938	-7.31789	6.44309e-08
cg14967066	-5.74936	-5.42218	0.00096657
cg15278386	-4.79102	-4.47801	0.0410438
cg15342087	-4.41885	-5.35892	0.0268749
cg15368055	7.63481	5.78675	0.000182362
cg15595333	-4.51936	-5.65071	0.0184878
cg15705813	-4.46559	-4.87276	0.0223745
cg15854394	-5.52361	-4.54377	0.033037
cg16205389	-5.28245	-4.97871	0.00644202
cg16362587	5.97202	6.36091	3.50138e-05
cg16476991	-4.2702	-4.83682	0.0455532
cg16674116	-5.25522	-4.59631	0.0271696
cg16698674	5.0054	6.32294	0.00290357
cg16711866	-12.4619	-6.05725	4.62951e-05
cg16812352	-9.02261	-6.0397	4.98698e-05
cg17003376	8.07763	6.31649	1.29869e-05
cg17133774	-4.40929	-5.70675	0.0276963
cg17191715	-6.38924	-5.76072	0.000196442
cg17254383	-8.90316	-5.18262	0.00283361
cg17620425	-11.1499	-5.74649	0.000208298
cg17864646	-4.89422	-5.08522	0.00457
cg17898925	-4.50958	-5.94322	0.019049
cg17922283	-4.85827	-5.13365	0.00520323
cg18183624	4.42171	4.41375	0.0496269
cg18194483	-7.27348	-7.55401	4.80521e-08
cg18210128	5.59253	5.04849	0.0049672
cg18366249	-4.80209	-4.41918	0.049273
cg18734472	-4.57087	-6.18489	0.01495
cg19106168	-4.30718	-4.85048	0.0397836
cg19131736	6.16457	6.17003	2.67408e-05
cg19687075	-5.60343	-4.93885	0.00769802
cg20015412	-5.20107	-4.91909	0.00831487
cg20820107	-9.50283	-6.4951	5.79271e-06
cg20848207	-10.8529	-5.26987	0.00192543
cg21155834	-9.4179	-6.85031	9.66764e-07
cg21171954	-5.52074	-4.95234	0.00727454
cg21310636	5.86227	5.35767	0.00128203
cg21614638	-9.54586	-7.39413	4.80521e-08
cg22096465	-4.33743	-4.42942	0.0481596
cg22277972	-9.11706	-5.9672	7.45315e-05
cg22499215	-4.297	-4.44347	0.0465823
cg22513455	-8.19581	-4.89772	0.00877677
cg22548831	-4.61016	-6.19046	0.0131795
cg22595391	-6.71275	-4.90305	0.00863543
cg22752869	-4.57762	-4.70697	0.018053
cg23462772	-6.1568	-4.78406	0.0134351
cg23552820	4.95437	4.49978	0.0383113
cg23744638	-5.95293	-5.51365	0.000617397
cg23845377	-4.24039	-4.78693	0.049273
cg23845400	-6.76804	-5.03769	0.00518445
cg24195535	-6.8821	-4.52613	0.0350405
cg24260710	-5.60291	-4.75297	0.01495
cg24408776	-4.74297	-4.87831	0.00937755
cg24431161	-6.12904	-7.32925	1.58522e-05
cg24440131	-5.27711	-5.10997	0.00381076
cg24480379	4.40306	5.65877	0.0283122
cg24486037	4.39299	7.79053	0.0294781
cg24610561	-4.28921	-5.0125	0.042456
cg24916358	-5.11479	-5.00169	0.0058006
cg25124943	-4.64086	-5.25541	0.0116877
cg25610029	4.85913	6.05857	0.00520323
cg25671438	-6.50134	-5.57175	0.000486913
cg25924746	-6.54293	-4.87472	0.00945202
cg26065909	5.52402	5.10401	0.00387931
cg26350092	-7.57297	-4.90839	0.0084962
cg26690525	6.24304	6.36485	1.0688e-05
cg26800893	-7.13102	-4.46228	0.0432812
cg26820327	4.95545	5.20723	0.00358745
cg26837630	-5.53924	-5.60644	0.000440566
cg26875626	-7.42303	-4.46533	0.0429525
cg27159719	-6.1019	-5.25078	0.0020475
cg27174787	-6.98052	-6.30512	1.30351e-05
cg27175112	-6.34187	-5.76266	0.000196442
cg27337540	-6.39356	-6.85682	5.07981e-06
cg27518892	-4.46591	-4.53267	0.034307
