# Supplementary material for: Nucleated red blood cells explain most of the association between DNA methylation and gestational age
Source: Commun Biol. 2023 Feb 27;6:224. doi: 10.1038/s42003-023-04584-w (PMC9971030; doi:10.1038/s42003-023-04584-w)
Supplement: Supplementary file 8 — Supplementary Data 6 [file 42003_2023_4584_MOESM8_ESM.xlsx]

## Sheet: B-cell
Supplementary Data 6. CpGs significantly associated with gestational age (Bonferroni adjusted p-value < 0.05) using the one-stage TCA model in START
CpG	Effect_size	p_value	Bonferroni_p	Chromosome	Position	Gene_Illumina
cg02694974	-0.0269133	2.3804e-12	1.8343e-06	15	38794851	RASGRP1
cg02713138	0.0098004	1.52895e-10	0.000117818	3	101546589	FAM55C;NFKBIZ
cg02825483	-0.0108459	5.75138e-08	0.0443194	7	143580117	TCAF1
cg03261757	-0.0226144	5.04195e-08	0.0388525	1	245297683
cg03882972	-0.00854118	7.01317e-09	0.00540425	1	33687175
cg05930881	-0.0149022	4.2876e-10	0.000330396	8	11560540	GATA4
cg06419258	-0.00921503	3.55027e-09	0.00273579	1	27320103	TRNP1
cg07633712	0.0126342	2.26946e-09	0.00174882	8	140819502	TRAPPC9
cg07747924	-0.00793889	4.27531e-13	3.29449e-07	16	78233495	WWOX
cg07875825	0.0231449	1.5301e-11	1.17907e-05	17	7210680	EIF5A
cg07921371	0.0111465	3.23785e-12	2.49504e-06	13	20768536	GJB2
cg11387576	-0.023475	5.15521e-09	0.00397254	9	18260848
cg11556929	-0.0107739	4.76096e-13	3.66873e-07	2	240323605	HDAC4
cg12698737	-0.00704651	3.1285e-12	2.41078e-06	15	69110455	ANP32A
cg13527466	-0.011664	1.50314e-14	1.1583e-08	12	119657575
cg14664464	-0.0108048	2.54721e-12	1.96284e-06	7	156685988	LMBR1
cg15985400	-0.014042	4.40296e-08	0.0339286	11	76091674	PRKRIR
cg16485558	0.0154273	2.00586e-09	0.00154569	5	63461566	RNF180
cg16883488	0.00617256	6.56994e-11	5.06271e-05	1	43427674	SLC2A1-AS1
cg16955889	-0.0125099	1.15978e-08	0.00893714	3	181445647	SOX2OT
cg17445840	0.00856139	9.23792e-15	7.11861e-09	3	101546486	FAM55C;NFKBIZ
cg17509561	-0.0107384	2.12517e-08	0.0163763	8	19419126	CSGALNACT1
cg17675333	-0.0273351	1.57682e-09	0.00121508	21	15451401
cg18791121	0.0180282	1.07309e-08	0.00826906	11	7694814	CYB5R2
cg20274380	0.0190243	1.14055e-13	8.7889e-08	7	24636704	MPP6
cg20768004	0.0175072	2.047e-10	0.000157739	6	43100174	PTK7
cg20784883	-0.0124086	1.66525e-10	0.000128322	10	125087061
cg23960921	-0.0116369	5.31353e-10	0.000409453	18	53834707
cg26065802	0.0127357	5.92369e-09	0.00456471	3	101546384	NXPE3;NFKBIZ

## Sheet: CD4+ T-cell
Supplementary Data 6. CpGs significantly associated with gestational age (Bonferroni adjusted p-value < 0.05) using the one-stage TCA model in START
CpG	Effect_size	p_value	Bonferroni_p	Chromosome	Position	Gene_Illumina
cg00573148	-0.00780865	1.35451e-21	1.04377e-15	3	99686770	FILIP1L;MIR548G;CMSS1
cg02722713	0.00623831	3.41812e-09	0.00263396	1	14550448
cg03882972	0.00406256	2.65164e-09	0.00204332	1	33687175
cg04149804	0.00436985	2.48984e-13	1.91863e-07	5	150713463	SLC36A2
cg05240712	-0.00600588	3.59007e-18	2.76646e-12	2	241533389	CAPN10
cg06162116	0.00523805	1.06348e-13	8.19502e-08	5	88042517	MEF2C
cg07452442	0.00798362	1.83434e-26	1.41352e-20	19	17182186	HAUS8
cg08035069	-0.00561575	9.06772e-20	6.98746e-14	7	149168342
cg08192337	0.00452581	7.12911e-16	5.49359e-10	12	124982002	NCOR2
cg08212756	0.00750548	3.08119e-20	2.37432e-14	19	2601407	GNG7
cg10529812	-0.00253974	5.1813e-14	3.99264e-08	17	80350324	C17orf101
cg11556929	0.00311561	3.12161e-08	0.0240547	2	240323605	HDAC4
cg11617974	-0.00993573	1.52524e-10	0.000117533	8	140544623
cg12374003	-0.00530305	1.27515e-19	9.82615e-14	5	141380315	GNPDA1
cg13527466	0.00364532	2.27322e-09	0.00175171	12	119657575
cg13996386	-0.00904312	4.53189e-12	3.49221e-06	2	174150974
cg14098470	0.00394366	5.68853e-11	4.38351e-05	6	29573253	GABBR1
cg14664464	0.00317806	3.39193e-08	0.0261378	7	156685988	LMBR1
cg15584606	-0.00637379	9.90428e-12	7.6321e-06	10	8302831
cg16457280	0.00363635	1.19286e-08	0.009192	7	23532929
cg17138030	0.00495444	3.48914e-13	2.68868e-07	11	119660621
cg17669433	0.0108061	3.93069e-11	3.02893e-05	1	93594340	MTF2
cg17726547	0.00631661	1.80373e-24	1.38993e-18	10	106239751	LOC101927523
cg17832767	0.00467247	1.32353e-11	1.01989e-05	5	52968225	NDUFS4
cg18131078	0.000668232	2.20475e-10	0.000169895	14	23451622	AJUBA
cg18207308	0.00827326	1.77509e-24	1.36786e-18	7	2018435	MAD1L1
cg18229710	-0.00597965	3.29284e-10	0.000253741	2	120126325	DBI
cg19267953	-0.00647253	1.91327e-11	1.47434e-05	14	52338834	GNG2
cg21491235	-0.00587274	5.23659e-12	4.03525e-06	12	69036763	RAP1B
cg21590782	-0.00613962	6.6538e-09	0.00512733	12	116775313
cg21929564	0.0310482	4.93357e-08	0.0380174	5	42757171	CCDC152
cg22771852	-0.0158803	2.25815e-09	0.0017401	7	38065359
cg23256829	0.00641618	1.26268e-13	9.73006e-08	10	134229731	PWWP2B
cg23973899	0.00446492	7.23879e-10	0.000557811	10	31130953
cg24268894	0.00644408	5.82419e-08	0.0448804	3	194803994	XXYLT1
cg24869241	0.00132466	5.40505e-08	0.0416506	6	80816217	BCKDHB
cg25959752	-0.00796441	2.90738e-10	0.000224039	14	95950079
cg26503618	-0.00730512	8.01376e-27	6.17529e-21	13	21802344
cg26790901	-0.00757851	8.76712e-18	6.75582e-12	5	133050033
cg26874693	-0.00170114	1.30585e-10	0.000100627	12	111618936	CUX2
cg26886257	-0.00737139	5.78973e-10	0.000446148	20	44471806	SNX21;ACOT8

## Sheet: CD8+ T-cell
Supplementary Data 6. CpGs significantly associated with gestational age (Bonferroni adjusted p-value < 0.05) using the one-stage TCA model in START
CpG	Effect_size	p_value	Bonferroni_p	Chromosome	Position	Gene_Illumina
cg00573148	0.0111649	1.28717e-12	9.91873e-07	3	99686770	FILIP1L;MIR548G;CMSS1
cg01919369	0.0122056	1.57637e-08	0.0121473	8	73975908
cg04636402	0.0167146	9.05954e-09	0.00698115	5	139284774	NRG2
cg05240712	0.00878782	5.73315e-11	4.41788e-05	2	241533389	CAPN10
cg07452442	-0.0098756	3.83613e-13	2.95607e-07	19	17182186	HAUS8
cg08035069	0.00689902	1.41042e-08	0.0108685	7	149168342
cg08212756	-0.0111284	2.23543e-13	1.72259e-07	19	2601407	GNG7
cg09004661	-0.00129696	5.25498e-09	0.00404942	12	131707099
cg10529812	0.00371786	2.76315e-08	0.0212925	17	80350324	C17orf101
cg12374003	0.00655723	8.22694e-09	0.00633956	5	141380315	GNPDA1
cg17726547	-0.00865311	4.14804e-14	3.19642e-08	10	106239751	LOC101927523
cg17832767	-0.00755714	4.80164e-09	0.00370008	5	52968225	NDUFS4
cg18207308	-0.0110015	2.3633e-13	1.82113e-07	7	2018435	MAD1L1
cg21491235	0.0108207	3.28558e-10	0.000253182	12	69036763	RAP1B
cg26503618	0.00883643	1.424e-11	1.09731e-05	13	21802344
cg26886257	0.0130761	2.36824e-08	0.0182493	20	44471806	SNX21;ACOT8

## Sheet: Granulocyte
Supplementary Data 6. CpGs significantly associated with gestational age (Bonferroni adjusted p-value < 0.05) using the one-stage TCA model in START
CpG	Effect_size	p_value	Bonferroni_p	Chromosome	Position	Gene_Illumina
cg01154283	-0.00481854	4.34507e-09	0.00334825	2	36603543	CRIM1
cg02001279	-0.00509508	2.32511e-15	1.7917e-09	19	940967	ARID3A
cg02294563	-0.00779386	2.8988e-10	0.000223378	5	157195280
cg02306236	-0.00627375	2.71011e-12	2.08837e-06	12	123570372	PITPNM2
cg02522196	0.00118567	1.84791e-08	0.0142398	12	44226393
cg02658051	-0.00180521	1.77025e-08	0.0136413	7	35754952	LOC100506725
cg02694974	-0.00317871	3.84331e-12	2.9616e-06	15	38794851	RASGRP1
cg02713138	0.00110815	1.99907e-10	0.000154046	3	101546589	FAM55C;NFKBIZ
cg02825483	0.00157645	1.26801e-11	9.77112e-06	7	143580117	TCAF1
cg03245099	-0.0083711	8.07642e-10	0.000622358	1	28201862	THEMIS2
cg03510269	-0.00318977	8.81211e-11	6.79048e-05	5	171864843	SH3PXD2B
cg03882972	-0.00100666	7.42731e-09	0.00572338	1	33687175
cg04730825	-0.00559936	3.33345e-09	0.00256871	16	16116191	ABCC1
cg05160449	-0.00516418	3.18365e-08	0.0245328	21	43580161
cg05491608	-0.00101452	9.54961e-09	0.0073588	13	103346962	C13orf39
cg05930881	0.00255975	3.92197e-18	3.02221e-12	8	11560540	GATA4
cg06233873	-0.00736864	1.0241e-09	0.000789157	5	137641727	CDC25C
cg06419258	0.00149371	8.75754e-15	6.74844e-09	1	27320103	TRNP1
cg06905720	-0.005994	4.36243e-08	0.0336163	4	145512579
cg07319811	-0.00450336	4.13473e-08	0.0318616	1	156896259	LRRC71
cg07328569	-0.00317084	1.12176e-09	0.00086441	1	61524438
cg07633712	-0.00181515	2.81053e-13	2.16576e-07	8	140819502	TRAPPC9
cg07790066	-0.00446661	3.09813e-08	0.0238737	5	142249731	ARHGAP26-AS1;ARHGAP26
cg07921371	0.00136856	2.77073e-10	0.000213508	13	20768536	GJB2
cg09004661	0.000245051	9.12959e-10	0.000703513	12	131707099
cg09502507	-0.00233759	6.92357e-11	5.33521e-05	12	40706542	LRRK2
cg10143064	-0.00472891	5.40913e-08	0.041682	17	72804065	TMEM104
cg10349616	0.00595495	2.96425e-09	0.00228421	17	77167532	RBFOX3
cg11556929	0.00170892	9.17007e-19	7.06633e-13	2	240323605	HDAC4
cg11646706	-0.00785041	3.15073e-08	0.0242791	3	58514483	ACOX2
cg11932158	-0.00940329	2.27602e-16	1.75387e-10	3	155422129	PLCH1
cg12512839	-0.00096906	9.20969e-11	7.09686e-05	14	67289658	GPHN
cg12698737	0.00101507	3.03579e-17	2.33934e-11	15	69110455	ANP32A
cg12713583	-0.00878979	1.54272e-10	0.00011888	19	940724	ARID3A
cg13245626	-0.00965511	4.57036e-10	0.000352185	4	75558301
cg13527466	-0.00133697	9.72923e-13	7.49721e-07	12	119657575
cg13608623	-0.0056979	3.45307e-09	0.00266089	1	164600102	PBX1
cg13716585	0.000878435	3.00031e-11	2.312e-05	14	22917809
cg13924996	-0.0036121	5.89495e-09	0.00454256	11	67053829	ADRBK1
cg13999086	-0.00139637	7.42729e-11	5.72337e-05	11	47608487	FAM180B
cg14664464	0.00172048	1.18269e-18	9.11361e-13	7	156685988	LMBR1
cg15985400	0.00207943	1.66657e-10	0.000128423	11	76091674	PRKRIR
cg16015397	-0.00756223	9.36896e-11	7.21959e-05	21	46331472	ITGB2
cg16883488	-0.000944758	1.01869e-13	7.84992e-08	1	43427674	SLC2A1-AS1
cg16955889	0.00186782	2.57004e-12	1.98043e-06	3	181445647	SOX2OT
cg17445840	0.000920511	6.35393e-11	4.89625e-05	3	101546486	FAM55C;NFKBIZ
cg17509561	-0.0015483	2.07635e-08	0.0160001	8	19419126	CSGALNACT1
cg18183624	0.0106719	3.56469e-10	0.00027469	17	47076904	IGF2BP1
cg18254053	-0.00524832	1.72648e-08	0.013304	1	202715885	KDM5B
cg18284050	-0.00169575	4.93025e-09	0.00379918	16	23473154
cg18598117	-0.00569989	2.18676e-12	1.68509e-06	19	941126	ARID3A
cg18623216	-0.00720325	4.03045e-10	0.000310581	3	155421970	PLCH1
cg19152802	-0.00584285	4.12373e-08	0.0317769	5	109849887	MIR548F3;TMEM232
cg19274030	-0.00711091	3.36098e-09	0.00258992	3	98489745	ST3GAL6
cg20076442	-0.00738826	1.79493e-11	1.38315e-05	8	72745197
cg20274380	-0.00216712	1.09039e-10	8.4024e-05	7	24636704	MPP6
cg20741150	-0.0019705	8.37522e-11	6.45383e-05	10	18790372	CACNB2
cg20782117	-0.00502306	4.77361e-09	0.00367847	7	95865631	SLC25A13
cg21151784	0.0014079	1.02963e-10	7.93415e-05	10	121249170
cg21262198	-0.00801996	4.13659e-13	3.1876e-07	3	155422159	PLCH1
cg21363233	-0.00648696	1.86123e-09	0.00143424	12	76178654
cg21613549	-0.000881525	5.02907e-09	0.00387533	13	111936071	ARHGEF7
cg21926626	-0.00684359	2.33717e-10	0.000180099	8	143382226	TSNARE1
cg21945120	-0.00514237	1.63634e-08	0.0126094	10	59917324
cg22701520	-0.00134029	7.08561e-12	5.46007e-06	16	17871025
cg22875749	0.00185308	2.47614e-09	0.00190808	7	23571782	TRA2A
cg23208717	0.00486132	2.61101e-10	0.000201201	7	150082688	ZNF775
cg23417486	-0.00697168	7.99393e-11	6.16001e-05	5	112548062	MCC
cg23541926	-0.00897211	3.64382e-14	2.80788e-08	3	155422092	PLCH1
cg24797865	-0.00659542	1.93527e-11	1.49129e-05	21	46331470	ITGB2
cg24824128	-0.00871862	7.29209e-10	0.000561918	1	28202085	THEMIS2
cg25049210	-0.00691535	9.65632e-09	0.00744103	3	30495126
cg25388715	-0.00117333	7.86021e-09	0.00605697	10	115468942	CASP7
cg25634457	0.00125542	3.10847e-08	0.0239534	15	63610813
cg25828245	-0.00395432	3.21691e-08	0.0247891	5	149237070
cg26240885	-0.00857111	1.13802e-08	0.00876944	12	15055618
cg26690511	-0.00826211	7.21372e-09	0.00555879	3	155422103	PLCH1
cg27184903	0.004774	6.33159e-09	0.00487904	15	29285727	APBA2
cg27295118	-0.00743779	1.44481e-08	0.0111335	14	22902226

## Sheet: Monocyte
Supplementary Data 6. CpGs significantly associated with gestational age (Bonferroni adjusted p-value < 0.05) using the one-stage TCA model in START
CpG	Effect_size	p_value	Bonferroni_p	Chromosome	Position	Gene_Illumina
cg00162007	0.0104135	5.51862e-08	0.0425257	5	43873085
cg00573148	0.0116926	4.10216e-12	3.16107e-06	3	99686770	FILIP1L;MIR548G;CMSS1
cg02694974	0.0355442	1.06917e-30	8.2389e-25	15	38794851	RASGRP1
cg02713138	-0.0116461	1.8097e-22	1.39453e-16	3	101546589	FAM55C;NFKBIZ
cg03239552	-0.0201219	4.18074e-17	3.22162e-11	12	54339653	HOXC13
cg03409985	0.0117849	5.10955e-12	3.93735e-06	22	24622188	GGT5
cg03882972	0.00931859	2.7965e-15	2.15494e-09	1	33687175
cg04471779	0.013825	9.23452e-09	0.00711599	2	206593298	NRP2
cg05240712	0.00756005	9.55217e-09	0.00736077	2	241533389	CAPN10
cg07732644	0.0121077	1.189e-12	9.16224e-07	17	3378397	ASPA
cg07747924	0.0077223	9.9171e-19	7.64198e-13	16	78233495	WWOX
cg07921371	-0.0161411	8.51878e-29	6.56445e-23	13	20768536	GJB2
cg08035069	0.00825143	4.33798e-11	3.34279e-05	7	149168342
cg10548497	0.0073828	1.84507e-10	0.000142179	6	657338	HUS1B;EXOC2
cg12374003	0.00759917	6.15597e-10	0.00047437	5	141380315	GNPDA1
cg12509521	0.0185791	1.52381e-08	0.0117423	13	45633470
cg13527466	0.0132685	1.35407e-27	1.04343e-21	12	119657575
cg14397919	0.0130272	3.09646e-11	2.38609e-05	1	55844721
cg15991644	0.025184	2.1541e-08	0.0165992	16	75499696	TMEM170A
cg17445840	-0.0101969	7.62173e-31	5.8732e-25	3	101546486	FAM55C;NFKBIZ
cg17509561	0.0143677	5.23999e-18	4.03786e-12	8	19419126	CSGALNACT1
cg18746686	0.0124587	5.1282e-17	3.95172e-11	3	31871707	OSBPL10
cg19221251	-0.0175897	8.70667e-13	6.70924e-07	7	104653679	KMT2E-AS1;KMT2E
cg20274380	0.0121674	6.9922e-10	0.000538809	7	24636704	MPP6
cg20592360	0.00946243	9.18543e-10	0.000707817	6	656987	HUS1B;EXOC2
cg20784883	0.00882789	3.11538e-09	0.00240067	10	125087061
cg22581270	0.0204017	3.47891e-09	0.0026808	16	3193156	CASP16P
cg23960921	0.0102046	2.481e-11	1.91182e-05	18	53834707
cg26065802	-0.0146434	1.28654e-18	9.91392e-13	3	101546384	NXPE3;NFKBIZ
cg26503618	0.00962667	8.27886e-14	6.37957e-08	13	21802344
cg26790901	0.0107868	2.21407e-10	0.000170613	5	133050033

## Sheet: Natural killer cell
Supplementary Data 6. CpGs significantly associated with gestational age (Bonferroni adjusted p-value < 0.05) using the one-stage TCA model in START
CpG	Effect_size	p_value	Bonferroni_p	Chromosome	Position	Gene_Illumina
cg00028211	-0.0218046	3.43183e-11	2.64452e-05	2	45028802
cg00177632	-0.0168165	2.39682e-14	1.84695e-08	9	34380890	C9orf24
cg00886476	0.00779659	6.56108e-17	5.05588e-11	12	10086343	CLEC2A
cg02658051	0.0209293	2.11594e-24	1.63051e-18	7	35754952	LOC100506725
cg02825483	-0.0153587	2.91506e-26	2.24631e-20	7	143580117	TCAF1
cg03406367	0.0110873	2.04039e-13	1.5723e-07	12	124948068	NCOR2
cg04140862	-0.0232728	4.24149e-17	3.26844e-11	14	70654639	SLC8A3
cg04607100	-0.0175311	7.84263e-26	6.04342e-20	1	15850698	CASP9
cg05046525	-0.0169836	8.4051e-13	6.47685e-07	1	35395821
cg05630470	0.00817636	6.87025e-09	0.00529412	12	48882904	C12orf54
cg05930881	-0.0222449	2.34284e-38	1.80536e-32	8	11560540	GATA4
cg06419258	-0.0134814	8.65023e-34	6.66575e-28	1	27320103	TRNP1
cg07003632	-0.00147975	6.83832e-10	0.000526951	14	100259329	EML1
cg07633712	-0.00861975	2.0684e-09	0.00159388	8	140819502	TRAPPC9
cg08822809	0.0144489	1.43846e-14	1.10845e-08	7	16443265	ISPD
cg09004661	-0.00158032	3.18736e-15	2.45613e-09	12	131707099
cg09296604	-0.0361888	7.44829e-09	0.00573955	11	68517799	MTL5
cg09502507	0.0214246	2.06394e-25	1.59044e-19	12	40706542	LRRK2
cg09907883	-0.010076	1.61581e-10	0.000124512	14	81999924	SEL1L
cg11556929	-0.0137115	1.33731e-40	1.03052e-34	2	240323605	HDAC4
cg12512839	0.00800846	2.11962e-20	1.63335e-14	14	67289658	GPHN
cg12698737	-0.00862923	9.93335e-41	7.6545e-35	15	69110455	ANP32A
cg13999086	-0.00724736	6.19087e-08	0.047706	11	47608487	FAM180B
cg14061772	0.00575612	5.69717e-08	0.0439016	12	73266969
cg14467206	-0.0220221	2.9973e-09	0.00230968	7	73624291	LAT2
cg14664464	-0.0141439	3.2598e-39	2.51196e-33	7	156685988	LMBR1
cg14949271	0.0251397	5.7853e-12	4.45807e-06	6	13365510	GFOD1
cg15985400	-0.0188976	1.73052e-25	1.33351e-19	11	76091674	PRKRIR
cg16043357	-0.0136973	1.49158e-11	1.14939e-05	10	118897904	VAX1
cg16677058	0.0275864	5.17884e-16	3.99074e-10	19	7697658	PCP2
cg16681083	0.00770024	5.5231e-11	4.25603e-05	1	44727237	ERI3
cg16883488	0.00930778	2.0487e-30	1.5787e-24	1	43427674	SLC2A1-AS1
cg16955889	0.00867202	6.92499e-09	0.0053363	3	181445647	SOX2OT
cg17318632	-0.0130125	1.00273e-09	0.000772692	11	65601385	SNX32
cg17787321	0.0247696	6.43972e-18	4.96236e-12	3	127568127
cg17929645	-0.0133802	1.60965e-13	1.24037e-07	1	245082179
cg19284306	0.0105792	6.76459e-11	5.2127e-05	1	56610944
cg20274380	-0.0137438	1.48976e-14	1.14799e-08	7	24636704	MPP6
cg20741150	0.0209818	2.40906e-25	1.85639e-19	10	18790372	CACNB2
cg21132037	-0.0185895	7.9014e-18	6.08871e-12	16	29801956	KIF22
cg21151784	-0.0142484	4.37563e-24	3.3718e-18	10	121249170
cg21184256	-0.00977175	7.96641e-10	0.00061388	11	124709796
cg21613549	0.00960517	2.3552e-25	1.81488e-19	13	111936071	ARHGEF7
cg22198812	0.0150264	2.57138e-09	0.00198147	11	93519778	MED17
cg23075569	0.0118805	7.45264e-09	0.0057429	5	158889317	LOC285627
cg23505252	0.00575572	5.14558e-08	0.0396511	15	45724580	C15orf48;MIR147B
cg23745644	-0.00728878	1.60924e-08	0.0124006	21	43916478	RSPH1
cg24123824	0.0107345	5.85101e-10	0.00045087	5	142410650	ARHGAP26
cg24205332	-0.00308665	2.21164e-09	0.00170426	11	130298700	ADAMTS8
cg24953682	-0.00677177	1.86032e-09	0.00143353	5	71512485
cg26114632	0.0180706	8.46024e-10	0.000651934	9	38749225
cg26417871	-0.0150341	9.59962e-17	7.39733e-11	18	18691918	ROCK1
cg26503618	-0.00750704	3.36551e-10	0.000259342	13	21802344
cg26866482	-0.0203108	3.50918e-14	2.70412e-08	12	103351443	ASCL1
cg26949883	-0.0104794	1.61794e-21	1.24676e-15	13	53029094	CKAP2
cg27604221	0.00598352	3.67067e-10	0.000282856	11	47268689	NR1H3;ACP2

## Sheet: Nucleated red blood cell
Supplementary Data 6. CpGs significantly associated with gestational age (Bonferroni adjusted p-value < 0.05) using the one-stage TCA model in START
CpG	Effect_size	p_value	Bonferroni_p	Chromosome	Position	Gene_Illumina
cg00013993	-0.00068983	1.86315e-09	0.00143571	19	7533810	ARHGEF18
cg00024102	-0.00127596	1.45817e-11	1.12364e-05	7	3132247
cg00033371	-0.000400449	1.2441e-08	0.00958684	19	4956786	UHRF1
cg00049440	-0.00704138	3.99142e-09	0.00307574	9	73026643	KLF9
cg00056002	-0.000926061	5.30925e-11	4.09123e-05	16	88933996	PABPN1L
cg00093129	-0.00116882	1.44874e-08	0.0111638	2	216574866	LINC00607
cg00118342	-0.00118284	1.00955e-12	7.77944e-07	2	106777038	UXS1
cg00205384	-0.000829424	5.23409e-09	0.00403331	15	80732623	ARNT2
cg00213487	-0.00384198	2.06494e-08	0.0159122	15	75341903	PPCDC
cg00213822	-0.00440644	5.35031e-08	0.0412287	6	10210316
cg00228756	-0.00337198	1.28141e-08	0.00987435	20	47865161	ZNFX1
cg00240517	-0.000652353	3.57085e-08	0.0275165	2	183457634
cg00351750	-0.00164696	5.91681e-10	0.000455941	1	246038775	SMYD3
cg00352652	-0.00258096	4.55251e-12	3.5081e-06	16	88547533	ZFPM1
cg00388645	-0.0014557	4.78379e-11	3.68632e-05	19	3338915
cg00406098	-0.00824754	2.64407e-10	0.000203749	13	40716180
cg00424785	-0.000551397	3.44045e-10	0.000265117	10	126731988	CTBP2
cg00442282	-0.00526657	1.73236e-11	1.33493e-05	17	38471064	RARA
cg00464852	-0.00439748	2.92527e-11	2.25417e-05	14	68610155	RAD51B
cg00466071	-0.000694185	1.10094e-26	8.48368e-21	1	21621116	LOC100506801;ECE1
cg00484421	-0.00302286	7.35749e-09	0.00566958	7	8166010	ICA1
cg00492381	-0.00360933	4.77329e-08	0.0367823	8	61740877	CHD7
cg00506306	-0.00638299	9.81565e-09	0.0075638	7	51207974	COBL
cg00508718	-0.00115531	3.92392e-09	0.00302372	1	245059990
cg00533995	-0.000786456	4.48375e-12	3.45511e-06	8	37483458
cg00556319	-0.000534528	5.26774e-08	0.0405925	22	37164649	IFT27
cg00604410	-0.00505432	6.962e-15	5.36482e-09	15	67417899	SMAD3
cg00611674	-0.00081092	9.79903e-11	7.551e-05	5	138775742	DNAJC18
cg00618185	-0.00092021	5.80935e-10	0.000447661	10	74079926
cg00628919	-0.000961245	5.18832e-09	0.00399805	16	87702703	JPH3
cg00647839	-0.000954124	3.04956e-10	0.000234995	8	61652308	CHD7
cg00682367	-0.00465863	3.27538e-08	0.0252396	20	48963280
cg00691750	-0.000948675	2.61733e-09	0.00201688	8	9040197
cg00740389	-0.00228674	6.24272e-10	0.000481055	12	53590448	ITGB7
cg00759741	-0.00317576	3.64409e-08	0.0280809	16	88603887
cg00766824	-0.00693543	1.33932e-08	0.0103206	13	20599142	ZMYM2
cg00794055	-0.00302305	2.78428e-25	2.14553e-19	16	2544909	TBC1D24
cg00868131	-0.00196374	3.98489e-09	0.0030707	1	54952901
cg00883166	-0.0010591	2.58793e-08	0.0199422	13	113516785	ATP11A
cg00889791	-0.00296782	4.52837e-11	3.4895e-05	6	126190445	NCOA7
cg00897087	-0.00226866	3.41393e-09	0.00263073	15	78342826	TBC1D2B
cg00923295	-0.00162561	1.13263e-13	8.72792e-08	10	127510622	BCCIP;UROS
cg00956142	-0.00433266	3.90941e-08	0.0301254	1	28765031	PHACTR4
cg00995893	-0.000624193	1.5374e-09	0.0011847	13	45676585
cg01013370	-0.00173464	4.06304e-15	3.13092e-09	19	1077051	HMHA1
cg01079345	-0.00402046	4.38272e-10	0.000337726	7	138437551	ATP6V0A4
cg01091117	-0.00431026	3.35457e-16	2.58498e-10	5	40682333	PTGER4
cg01101354	-0.000913607	4.77353e-11	3.67841e-05	6	33219335	VPS52
cg01185345	-0.00401111	6.35988e-08	0.0490084	13	99218287	STK24
cg01215682	-0.00103965	1.16604e-13	8.98531e-08	1	3424530	MEGF6
cg01233654	-0.00202027	3.01648e-10	0.000232446	7	148975069	ZNF783
cg01254034	0.00204565	3.37066e-09	0.00259738	6	28543667	SCAND3
cg01293263	-0.00129908	1.56922e-08	0.0120922	1	44433634	IPO13
cg01296173	-0.00347756	9.0689e-09	0.00698837	15	34535560	SLC12A6
cg01331923	-0.00453741	3.48348e-09	0.00268432	17	38604680	IGFBP4
cg01367627	-0.00272869	1.64437e-12	1.26713e-06	7	98477438	TRRAP
cg01378874	-0.00134898	1.89768e-11	1.46233e-05	19	11057884
cg01421227	-0.00140542	1.73495e-09	0.00133693	7	28498653	CREB5
cg01473228	-0.00111328	3.26278e-08	0.0251425	6	3525929
cg01511465	-0.000800997	9.83434e-13	7.5782e-07	16	89986185	MC1R
cg01562540	-0.00440591	3.01607e-10	0.000232414	14	56274296
cg01602068	-0.000845391	3.00086e-10	0.000231242	11	70741376	SHANK2
cg01699967	-0.00283342	1.2296e-08	0.00947511	22	26132921
cg01702356	-0.00275607	8.13954e-12	6.27221e-06	8	143811384	C8orf55
cg01720945	-0.000548963	2.45286e-09	0.00189014	1	204226892	PLEKHA6
cg01794555	-0.000436296	3.7414e-08	0.0288307	13	46742767	LCP1
cg01802545	-0.00121116	6.45444e-19	4.9737e-13	14	93196432	LGMN
cg01831962	-0.00114252	1.57987e-08	0.0121742	5	79243751	LINC01455
cg01839934	-0.000869558	6.5974e-09	0.00508387	11	10626235	MRVI1
cg01885255	-0.00202948	1.71077e-14	1.3183e-08	20	33606522	TRPC4AP
cg01894038	-0.00584448	1.00473e-23	7.74229e-18	11	77741873
cg01911808	-0.00135774	1.94472e-08	0.0149858	2	218738446	TNS1
cg01921773	-0.0124185	2.11883e-10	0.000163274	16	75661691	KARS
cg01935840	-0.00689033	1.72266e-08	0.0132746	11	117985387	TMPRSS4
cg01939220	-0.00189426	1.18061e-11	9.09764e-06	3	65344739	MAGI1
cg01939675	-0.000434059	3.88685e-14	2.99515e-08	14	81397591	CEP128
cg01951916	-0.0116927	1.52973e-09	0.00117879	3	15836174	ANKRD28
cg02005847	-0.000554724	2.89999e-11	2.23469e-05	19	1487605	PCSK4
cg02028179	-0.000535322	6.80305e-10	0.000524234	11	68899804
cg02088390	0.00249254	1.68237e-14	1.29641e-08	5	355321	AHRR
cg02131674	-0.00242811	2.04299e-11	1.5743e-05	5	17341065
cg02155287	-0.000567161	1.99847e-08	0.0153999	1	236192938	NID1
cg02173030	-0.000742032	5.05838e-09	0.00389792	10	134041506	STK32C
cg02199898	-0.00154992	1.85111e-08	0.0142644	11	27396112	LGR4
cg02294563	-0.00863747	2.09737e-13	1.6162e-07	5	157195280
cg02306236	-0.00563769	7.14429e-15	5.50529e-09	12	123570372	PITPNM2
cg02353723	-0.00116939	1.41127e-08	0.0108751	16	163133	C16orf35
cg02374401	-0.00529661	1.73317e-09	0.00133556	16	15698882	KIAA0430
cg02430430	-0.00445125	1.43498e-08	0.0110577	15	74532450	CCDC33
cg02464112	-0.00156149	6.9894e-09	0.00538594	8	100885041	VPS13B
cg02481642	-0.00336544	1.86715e-08	0.014388	20	43343760	WISP2
cg02522196	-0.00328046	2.47368e-21	1.90618e-15	12	44226393
cg02527830	-0.00414206	6.58945e-12	5.07773e-06	13	111310653	CARS2
cg02547480	-0.00115027	2.49532e-09	0.00192286	2	139202487
cg02552773	-0.00898286	9.87353e-12	7.60841e-06	8	90486189
cg02556649	-0.00161147	7.51972e-09	0.00579459	11	1945564	TNNT3
cg02604121	0.00289592	6.45168e-08	0.0497158	19	19843707	ZNF14
cg02637282	-0.00488737	3.86599e-08	0.0297908	12	98768240
cg02669047	-0.00457508	1.26574e-11	9.75358e-06	1	206931233
cg02683731	0.0179449	3.45458e-08	0.0266205	2	132057166	LOC440910
cg02712553	-0.000982182	1.53562e-09	0.00118332	10	64136038	ZNF365
cg02735762	-0.00163825	2.08388e-09	0.0016058	9	135280262	TTF1
cg02745419	-0.00127865	5.87544e-08	0.0452753	10	7514090
cg02754890	-0.00239685	9.21912e-09	0.00710413	17	62064081
cg02785561	0.00200077	2.10636e-09	0.00162313	8	10262221	MSRA
cg02794319	-0.00779929	6.36608e-08	0.0490562	8	106799715	ZFPM2;ZFPM2-AS1
cg02809591	-0.000722741	1.79878e-09	0.00138611	16	1817232	MAPK8IP3
cg02825483	0.00172477	3.57802e-08	0.0275717	7	143580117	TCAF1
cg02859215	-0.000726076	3.88016e-14	2.98999e-08	20	22352597
cg02860019	-0.00202914	1.6661e-08	0.0128387	22	37669425
cg02880125	-0.0038822	3.74709e-15	2.88746e-09	19	47265712
cg02882186	-0.00206449	4.84766e-10	0.000373554	5	83375323	EDIL3
cg02889774	-0.00616337	3.01775e-08	0.0232543	8	21824555	XPO7
cg02934657	-0.000909545	2.42708e-09	0.00187027	9	125661798	RC3H2
cg02993352	-0.000607127	1.83644e-09	0.00141513	8	26370717	PNMA2
cg03022400	-0.00550501	5.34443e-09	0.00411835	19	47803322
cg03046466	-0.000636403	5.75486e-09	0.00443462	16	1005503	LMF1
cg03058083	-0.0011659	2.25188e-09	0.00173526	2	12185086	LOC100506457
cg03064693	-0.00233347	7.63187e-11	5.88101e-05	9	132758085	FNBP1
cg03081563	-0.00112301	1.55121e-20	1.19534e-14	7	142903058
cg03097275	-0.000990627	9.16462e-15	7.06213e-09	15	78340382	TBC1D2B
cg03109841	-0.000569412	1.58242e-08	0.0121939	17	73007443	ICT1
cg03140091	-0.000895881	4.42491e-08	0.0340978	9	126348210	DENND1A
cg03141298	-0.000545721	1.77574e-09	0.00136836	8	133772657	TMEM71
cg03171659	-0.000822326	6.23405e-10	0.000480387	16	89120700
cg03186149	-0.00509322	3.10944e-11	2.39609e-05	19	46877200	PPP5C
cg03193328	-0.00486184	4.46084e-08	0.0343746	7	65746852	TPST1
cg03196975	-0.00201047	9.3218e-10	0.000718325	15	80263636	BCL2A1
cg03245099	-0.00907705	1.17632e-08	0.00906459	1	28201862	THEMIS2
cg03257916	-0.0020091	3.80214e-08	0.0292987	21	45744181	PFKL
cg03267419	-0.000978589	3.59553e-09	0.00277067	2	75423622	TACR1
cg03342215	-0.000719134	2.83953e-08	0.021881	16	1326309
cg03354487	-0.00560275	1.74731e-08	0.0134645	6	20039211
cg03374231	-0.000608497	1.23806e-08	0.00954033	16	86903449
cg03385667	-0.00456996	2.25104e-10	0.000173462	12	3979037	PARP11
cg03439958	-0.000445125	3.6393e-08	0.028044	2	101612331	NPAS2
cg03511735	-0.000931619	2.89729e-08	0.0223261	8	142405227
cg03554159	-0.00066318	1.1265e-08	0.00868065	8	146155883	ZNF16
cg03631509	-0.00145107	8.9059e-09	0.00686276	6	1789442	GMDS
cg03679637	-0.000764507	4.36137e-08	0.0336081	7	128777595
cg03692091	-0.000898442	3.30552e-08	0.0254719	1	227732504
cg03706951	-0.000997827	8.32044e-09	0.00641161	17	39465518
cg03723270	-0.00168094	2.13786e-08	0.016474	2	171361326	MYO3B
cg03733145	-0.00555227	5.09413e-12	3.92547e-06	2	136887407
cg03735042	-0.000789505	4.66382e-10	0.000359387	17	1653899	SERPINF2
cg03832685	-0.00206172	1.90744e-10	0.000146985	10	11377128	CELF2;CELF2-AS1
cg03930370	-0.000815385	1.14103e-11	8.79264e-06	2	113381574
cg03966685	-0.00128423	2.13422e-09	0.0016446	7	1024022	CYP2W1
cg03984122	-0.00129968	9.71432e-11	7.48572e-05	3	15294769	SH3BP5-AS1
cg04023602	-0.000681652	3.49223e-09	0.00269107	12	72601581
cg04031279	-0.00195477	3.06677e-08	0.0236321	15	86169244	AKAP13
cg04061243	-0.00139793	1.40763e-11	1.0847e-05	2	31499137
cg04098288	-0.000948886	1.24405e-09	0.000958644	17	8232501
cg04115635	-0.008092	1.1459e-11	8.83015e-06	2	33662764	RASGRP3
cg04122042	-0.00629564	1.44e-08	0.0110964	18	60767801
cg04142643	-0.000626974	2.1955e-08	0.0169182	17	75478263	SEPT9
cg04197239	-0.00088471	1.34858e-08	0.0103919	17	77896725
cg04213565	-0.00577873	4.08714e-09	0.00314949	5	35900039
cg04299936	-0.00144077	1.04321e-08	0.00803885	19	17476993	PLVAP
cg04347477	-0.00760191	5.84127e-08	0.045012	12	125002007	NCOR2
cg04376645	-0.000999285	1.60966e-19	1.24038e-13	15	67040057	SMAD6
cg04399647	-0.000509264	2.39503e-08	0.0184558	8	143379069	TSNARE1
cg04488869	-0.000436403	1.50404e-09	0.00115899	4	169563103	PALLD
cg04499151	-0.00171392	3.09301e-08	0.0238343	7	100231278	TFR2
cg04567124	-0.00533904	3.0705e-08	0.0236609	11	3970505	STIM1
cg04630141	-0.00699883	4.76051e-08	0.0366838	3	14607952
cg04655662	-0.00183238	5.81778e-08	0.044831	17	79283230	C17orf55
cg04672169	-0.000512701	6.3321e-08	0.0487943	2	61137753	REL
cg04689606	-0.00491204	6.49577e-10	0.000500555	10	116019713	VWA2
cg04730839	0.00139619	3.55795e-09	0.00274171	6	42985884	KLHDC3
cg04795389	-0.000660632	1.90991e-08	0.0147175	4	647322	PDE6B
cg04820910	-0.00536395	9.31732e-10	0.000717979	10	123670319	ATE1
cg04826355	-0.000921265	2.19005e-12	1.68762e-06	4	2272570	ZFYVE28
cg04845171	-0.000591932	4.59973e-13	3.54449e-07	16	31384854	ITGAX
cg04869854	-0.00220798	3.56067e-08	0.027438	11	67186575	ATPGD1
cg04906435	-0.00368481	6.11801e-08	0.0471446	1	33426807	RNF19B
cg04959662	-0.000690096	2.93432e-09	0.00226115	2	109941286	SH3RF3
cg04960440	-0.000520704	2.80412e-12	2.16081e-06	10	14606714	FAM107B
cg04992771	-0.000974646	1.60654e-08	0.0123798	20	32391905	ZNF341-AS1
cg05014291	-0.000711447	5.233e-11	4.03247e-05	2	11780446	GREB1
cg05018467	-0.00571015	4.76837e-08	0.0367444	15	101708817
cg05160449	-0.00505843	1.53984e-08	0.0118658	21	43580161
cg05168655	-0.000909968	2.64615e-08	0.0203909	6	166973498	RPS6KA2
cg05268743	-0.0014216	1.42378e-10	0.000109714	12	93957738
cg05300241	-0.0023741	1.17781e-08	0.00907603	1	9737253	PIK3CD-AS2;PIK3CD
cg05357703	-0.000721561	1.67344e-08	0.0128953	4	48017416	NIPAL1
cg05365964	-0.00315126	2.09069e-15	1.61105e-09	9	124828016	TTLL11
cg05414516	-0.00153861	2.75087e-08	0.0211978	1	42268969	HIVEP3
cg05562612	-0.00547657	9.88751e-20	7.61918e-14	22	31558631	RNF185
cg05573381	-0.00512343	2.49246e-08	0.0192066	5	1653258
cg05581878	-0.00348245	4.90906e-09	0.00378285	3	159886981
cg05597850	-0.000730108	5.26518e-08	0.0405728	13	113803468	F10
cg05627561	-0.00291938	1.41823e-09	0.00109287	19	39423470	MRPS12
cg05648303	-0.00611849	2.58908e-08	0.0199511	4	141264393	SCOC
cg05658876	-0.000846191	2.07725e-10	0.00016007	4	74910375
cg05704952	-0.00454619	1.56616e-12	1.20686e-06	4	113040636
cg05730537	-0.00342078	1.48536e-09	0.0011446	19	49715516
cg05788089	-0.000579062	7.65699e-09	0.00590037	13	114082984	ADPRHL1
cg05790136	-0.00307434	4.10599e-11	3.16402e-05	18	33550437
cg05844572	-0.000985885	5.4534e-09	0.00420231	17	80300263
cg05890154	-0.000786363	4.20811e-08	0.0324271	7	151542128	PRKAG2
cg05891899	-0.00227516	3.68495e-08	0.0283957	11	1326879	TOLLIP
cg05903486	-0.00132113	1.00216e-10	7.72248e-05	19	17868349	FCHO1
cg05913211	-0.00113695	2.85893e-20	2.20305e-14	8	66864146
cg05930881	0.00273132	6.36367e-10	0.000490376	8	11560540	GATA4
cg05945668	-0.00228896	2.61413e-08	0.0201441	2	25465648	DNMT3A
cg06026117	-0.0027736	1.68215e-14	1.29624e-08	10	89743548
cg06135399	-0.00100621	3.35419e-10	0.000258469	2	207018955	NDUFS1
cg06150841	-0.00498709	1.62543e-08	0.0125253	1	61606693	NFIA
cg06233873	-0.00814835	4.8998e-12	3.77572e-06	5	137641727	CDC25C
cg06243126	-0.0015796	9.12503e-09	0.00703162	15	38801168	RASGRP1
cg06261059	0.00296703	2.65798e-11	2.0482e-05	8	6484648	MCPH1
cg06263395	-0.00156844	4.8015e-09	0.00369997	10	46195640
cg06314470	-0.00150768	4.47114e-14	3.44539e-08	10	105422996	SH3PXD2A
cg06333164	-0.00315879	8.27164e-15	6.37401e-09	14	68752237	RAD51B
cg06372820	-0.00137031	2.79152e-10	0.000215111	6	111076958	CDK19
cg06381693	-0.000630283	2.60492e-08	0.0200731	12	62539582	FAM19A2
cg06402496	-0.000657363	2.56505e-13	1.97659e-07	17	66760688
cg06419258	0.00168501	2.50366e-11	1.92928e-05	1	27320103	TRNP1
cg06440665	-0.000660259	9.515e-12	7.33212e-06	1	32133300	COL16A1
cg06498313	-0.000935448	3.70772e-10	0.000285712	10	387473	DIP2C
cg06510261	-0.00399814	2.71392e-13	2.09131e-07	3	111852227	GCET2
cg06594122	-0.00057202	2.19814e-09	0.00169385	2	85758258
cg06646728	-0.000688573	1.0339e-08	0.00796709	1	2104886	PRKCZ
cg06672699	-0.000587534	2.16708e-08	0.0166992	1	44057037	PTPRF
cg06702726	-0.000712025	1.67353e-08	0.012896	6	18152154	TPMT
cg06705958	-0.000915267	2.9212e-10	0.000225104	2	43304698
cg06739233	-0.00610314	1.10741e-08	0.00853354	11	73735828	C2CD3
cg06757548	-0.00654326	3.63855e-09	0.00280382	2	242680478	D2HGDH
cg06796515	-0.00105012	1.2679e-11	9.77024e-06	1	44071036	PTPRF
cg06839388	-0.000683769	5.84247e-09	0.00450212	14	71152915
cg06840298	-0.00166458	1.15575e-12	8.90608e-07	12	51799659	SLC4A8
cg06852605	-0.000844157	5.79424e-11	4.46496e-05	17	76422640	DNAH17
cg06869794	-0.00244331	1.01262e-08	0.00780311	18	48680583
cg06870470	-0.00911959	2.94862e-10	0.000227216	19	11315767	DOCK6
cg06878391	-0.00232901	2.0859e-12	1.60737e-06	19	49998244	RPS11
cg06901280	-0.00107837	1.72244e-13	1.32729e-07	2	106014017	FHL2
cg06910304	0.00247793	5.61242e-13	4.32485e-07	16	13533787
cg06918740	-0.00655527	6.14691e-12	4.73672e-06	19	18509973
cg06932713	-0.00068849	6.44098e-08	0.0496333	17	910196	ABR
cg06941011	-0.00299282	2.70778e-11	2.08657e-05	9	130541531	SH2D3C
cg06947286	-0.0061096	6.55138e-09	0.00504841	5	131596602	PDLIM4
cg06997767	-0.00376908	1.36081e-08	0.0104862	8	116430558	TRPS1
cg07027714	-0.000839176	4.56993e-08	0.0352153	8	98630714
cg07073801	-0.000748253	2.67969e-08	0.0206493	14	104363487
cg07120889	-0.0054806	4.87778e-10	0.000375875	1	150535935
cg07145783	-0.00454248	3.34002e-09	0.00257377	1	160855077	ITLN1
cg07163991	-0.000719605	5.39238e-10	0.000415529	2	128381835	MYO7B
cg07167632	-0.000559135	2.68639e-12	2.07009e-06	11	67269440	PITPNM1
cg07194832	-0.00100118	1.63499e-13	1.2599e-07	7	97978655	BAIAP2L1
cg07222059	-0.000545266	6.22311e-09	0.00479544	12	4433874	C12orf5
cg07229091	-0.000638224	1.84736e-08	0.0142355	12	51834448	SLC4A8
cg07250128	-0.00532827	1.50312e-11	1.15828e-05	3	194833983	C3orf21
cg07273870	-0.00076935	7.36169e-13	5.67281e-07	16	20709838
cg07281948	-0.000581093	6.41567e-08	0.0494382	12	57601935	LRP1
cg07305723	-0.001013	9.04422e-09	0.00696935	20	61459078	COL9A3
cg07340020	-0.000509259	2.67244e-08	0.0205935	15	51633381	GLDN
cg07388848	-0.00078883	5.63862e-09	0.00434504	15	101869560	PCSK6
cg07442905	-0.000567038	4.73703e-08	0.0365029	16	90106250	GAS8;URAHP
cg07543667	-0.000711818	2.92793e-08	0.0225622	6	167244520	RPS6KA2
cg07546062	-0.00186841	1.02834e-09	0.000792426	14	72925007	RGS6
cg07627148	-0.00157925	4.78313e-08	0.0368581	19	707610	PALM
cg07656646	-0.00203788	6.4269e-10	0.000495248	5	133581741
cg07676849	-0.00147649	3.71511e-08	0.0286281	11	71845665	FOLR3
cg07700233	-0.00516638	1.06361e-10	8.19604e-05	4	39171231
cg07722580	-0.00363111	3.56181e-18	2.74468e-12	16	85604047
cg07747924	-0.00149368	5.59901e-12	4.31452e-06	16	78233495	WWOX
cg07758428	-0.000793467	1.9172e-08	0.0147737	11	68193549	LRP5
cg07810039	-0.00811518	1.77927e-09	0.00137108	1	218524558	TGFB2
cg07815009	-0.000677214	6.08179e-08	0.0468654	8	95220797	CDH17
cg07936460	-0.000544165	1.77568e-08	0.0136832	14	56472620
cg07948256	-0.00123755	4.25623e-09	0.00327979	8	121869933
cg08035323	-0.004516	5.82803e-08	0.04491	2	9843525
cg08036346	-0.000592171	1.80567e-08	0.0139143	15	68098991	MAP2K5
cg08063242	-0.00141919	4.20001e-11	3.23647e-05	3	119277335	CD80
cg08077942	-0.00296313	2.48196e-09	0.00191256	2	61596228	USP34
cg08151648	-0.000693506	5.98334e-10	0.000461068	15	32974274	SCG5
cg08155789	-0.00128017	1.49556e-08	0.0115246	1	49227767	BEND5;AGBL4
cg08198770	-0.00085365	1.4489e-08	0.011165	12	122063584	ORAI1
cg08236655	-0.00661919	6.03315e-08	0.0464906	3	16930651	PLCL2
cg08262805	-0.00156916	6.54083e-12	5.04027e-06	15	67662444	IQCH
cg08305575	-0.00503988	1.52621e-10	0.000117607	5	158018481
cg08356693	-0.00198659	2.98637e-09	0.00230126	1	160855200	ITLN1
cg08391752	-0.00170292	3.05319e-12	2.35274e-06	4	11473438
cg08416522	-0.00142956	5.58391e-09	0.00430288	21	30451568	C21orf7
cg08455117	0.00205825	4.1151e-16	3.17104e-10	12	8748732
cg08455936	-0.000731623	1.04288e-09	0.000803632	16	27781069	KIAA0556
cg08485587	-0.00933355	3.32552e-10	0.00025626	5	40682948	PTGER4
cg08509270	-0.00525431	4.5917e-10	0.00035383	14	101513595	MIR889;MIR539
cg08532724	-0.000323199	1.26037e-09	0.000971226	20	34690295	EPB41L1
cg08586809	-0.0014547	6.38797e-08	0.0492248	17	46518947
cg08679134	-0.000547441	4.2771e-08	0.0329587	3	195474182	MUC4
cg08687322	-0.00395644	9.05191e-11	6.97528e-05	2	144019668	ARHGAP15
cg08747034	-0.000882122	4.11384e-08	0.0317007	5	6348534
cg08783804	-0.000842301	6.96025e-12	5.36347e-06	17	32278462	ASIC2
cg08825223	-0.000498307	4.50812e-08	0.034739	10	81146193	ZCCHC24
cg08825225	-0.000743408	6.51265e-10	0.000501855	11	128586960	FLI1
cg08899895	-0.00513184	1.20361e-09	0.000927484	16	85684853	KIAA0182
cg08926477	-0.00378688	5.27474e-12	4.06464e-06	3	171918983	FNDC3B
cg08943714	-0.00373778	9.41682e-13	7.25647e-07	6	139470282	HECA
cg08951931	-0.00400159	6.46424e-08	0.0498125	16	29832656	PAGR1;MVP
cg08987457	-0.0027051	5.08387e-08	0.0391756	18	55981070	NEDD4L
cg08994353	-0.00308379	1.32721e-12	1.02273e-06	3	189903309
cg09047486	-0.00359304	2.7751e-13	2.13846e-07	10	104082860	GBF1
cg09055992	-0.00275853	5.77227e-17	4.44803e-11	8	1626697	DLGAP2
cg09078948	-0.00121931	4.5679e-12	3.51996e-06	20	34463736	PHF20
cg09123026	-0.000695343	2.22278e-12	1.71284e-06	17	74480528	RHBDF2
cg09148348	-0.000601257	8.1004e-11	6.24205e-05	16	84092912	MBTPS1
cg09191149	-0.00820077	1.02502e-09	0.000789863	16	10962161
cg09224452	-0.00458008	4.75627e-08	0.0366511	20	576394
cg09274046	-0.000669934	9.01952e-11	6.95032e-05	20	4158113	SMOX
cg09275609	-0.00406637	1.1293e-08	0.00870226	7	43714302	COA1
cg09285534	-0.000972552	5.60732e-15	4.32092e-09	20	2244230
cg09370982	-0.00395113	3.4346e-16	2.64666e-10	16	2547559	TBC1D24
cg09383456	-0.000611954	7.05112e-10	0.00054335	7	128453386	CCDC136
cg09399878	-0.00344971	5.25904e-08	0.0405254	11	67326220
cg09409484	-0.00370418	5.59498e-11	4.31142e-05	1	45770648	LOC400752
cg09479286	-0.00659395	3.60665e-09	0.00277923	2	169659182	NOSTRIN
cg09502507	-0.00287535	2.28011e-11	1.75702e-05	12	40706542	LRRK2
cg09515806	-0.000992373	7.69274e-12	5.92792e-06	8	29505521
cg09575532	-0.000487039	6.20521e-08	0.0478165	3	43221763
cg09616857	-0.0018575	3.74554e-10	0.000288626	3	169122917	MECOM
cg09628877	0.00104688	2.30087e-08	0.0177302	3	195613739	TNK2
cg09660378	-0.00614802	2.64641e-08	0.0203929	9	12697316	TYRP1
cg09751790	-0.000944335	1.38716e-14	1.06892e-08	15	57838562	CGNL1
cg09778357	0.000544557	8.6977e-10	0.000670233	19	56185537	U2AF2;EPN1
cg09799186	-0.00212837	2.81831e-11	2.17175e-05	15	78598915
cg09841666	-0.000688223	1.35084e-09	0.00104094	20	58478713	SYCP2
cg09866743	-0.00476394	3.24133e-09	0.00249772	3	35706038	ARPP-21
cg09920733	-0.00089517	1.96222e-08	0.0151206	1	153231702	LOR
cg09921371	-0.00091894	8.35556e-12	6.43867e-06	2	1670073	PXDN
cg09969487	-0.00148827	2.46481e-09	0.00189935	16	49902325
cg10020892	-0.00580961	2.08465e-10	0.00016064	1	147016901	BCL9
cg10029065	-0.00257341	5.15532e-08	0.0397262	10	22895256	PIP4K2A
cg10032110	-0.000615103	3.25959e-09	0.0025118	7	1718541
cg10086853	-0.00112448	6.07177e-08	0.0467882	18	61211692
cg10099957	-0.004036	3.40108e-12	2.62082e-06	16	87869757	SLC7A5
cg10127436	-0.00249356	1.74695e-10	0.000134617	12	7273104	C1RL-AS1
cg10130374	0.00508569	1.82867e-14	1.40915e-08	13	111935412	ARHGEF7
cg10143064	-0.00552174	1.96403e-14	1.51346e-08	17	72804065	TMEM104
cg10147974	-0.00515883	5.94756e-08	0.045831	12	1759064
cg10184771	-0.00450842	4.61743e-14	3.55813e-08	17	62102410
cg10190055	-0.000659571	1.05166e-10	8.10391e-05	2	239076748
cg10235116	-0.00362539	2.8849e-12	2.22306e-06	1	218479229	RRP15
cg10260596	-0.00298202	1.46136e-09	0.00112611	8	26309514
cg10313879	-0.00062643	1.96185e-10	0.000151177	1	2100435	PRKCZ
cg10351937	-0.00157799	2.23499e-10	0.000172225	2	120004155	STEAP3-AS1;STEAP3
cg10397389	-0.00104608	8.13466e-09	0.00626846	4	100738011	DAPP1
cg10417128	-0.00114744	3.63435e-10	0.000280058	2	152564724	NEB
cg10459431	-0.000862851	1.62532e-08	0.0125245	18	46001981
cg10505163	-0.00111709	2.39321e-08	0.0184417	10	73466728	CDH23
cg10528395	-0.00174009	1.01509e-08	0.00782217	9	32292805
cg10560689	-0.000888012	1.41441e-10	0.000108992	15	81241306	CEMIP;MESDC2
cg10590718	-0.00590769	3.20208e-08	0.0246748	11	63339879
cg10597204	-0.00196794	8.40041e-11	6.47324e-05	1	217112223	ESRRG
cg10646968	-0.00327854	3.72869e-12	2.87327e-06	10	111728983
cg10655396	-0.00285625	1.29573e-10	9.98471e-05	19	1077244	HMHA1
cg10682154	-0.00298224	8.02423e-39	6.18336e-33	6	134561914	SGK1
cg10708400	-0.00131002	8.00283e-09	0.00616687	6	30130449	TRIM15
cg10768113	0.00284215	1.78905e-08	0.0137862	8	145242612	MROH1
cg10795898	-0.00358214	1.43866e-11	1.10861e-05	5	177910741	COL23A1
cg10804400	-0.00094987	5.1381e-08	0.0395935	10	93109072	HECTD2-AS1
cg10808887	-0.00242804	4.15076e-08	0.0319852	5	171870781	SH3PXD2B
cg10820208	-0.000548657	4.11261e-09	0.00316912	10	3688739	LOC105376360
cg10843276	-0.00622074	4.64933e-15	3.58271e-09	4	726697	PCGF3
cg10863036	-0.00300716	3.27643e-08	0.0252477	11	82769278	RAB30
cg10901633	-0.0045784	3.52228e-09	0.00271422	3	4814459	ITPR1
cg10935165	-0.00285445	1.66687e-24	1.28447e-18	20	60850040	OSBPL2
cg10973879	-0.00117566	1.59981e-08	0.0123279	13	79944111	RBM26
cg10999000	-0.000934079	2.6324e-09	0.00202849	13	111180025	RAB20
cg11025757	-0.000483073	1.36324e-08	0.010505	17	73738713	ITGB4
cg11071366	-0.000884925	1.06474e-10	8.20471e-05	1	55070594	ACOT11
cg11112948	-0.0108763	2.30998e-08	0.0178003	2	231306379	SP100
cg11139095	-0.000488003	2.96752e-08	0.0228673	12	9395304
cg11198097	-0.00075641	3.02731e-08	0.0233281	2	27462025	CAD
cg11203797	-0.00160514	3.53679e-09	0.0027254	6	31856381	EHMT2
cg11205054	-0.000742611	5.41241e-08	0.0417073	9	89597579	LOC100506834
cg11211942	-0.00151528	4.44337e-17	3.424e-11	15	57107622
cg11308991	-0.000811938	1.10817e-09	0.000853942	20	31108547	NOL4L
cg11350799	-0.00514081	3.01043e-10	0.00023198	19	7183207	INSR
cg11368509	-0.00167904	2.90866e-21	2.24137e-15	19	55851365	SUV420H2
cg11387576	-0.00448027	1.70763e-10	0.000131588	9	18260848
cg11394600	-0.000895824	2.0146e-08	0.0155242	7	111721233	DOCK4
cg11473433	-0.00306405	3.83969e-08	0.0295881	10	6013477	IL15RA
cg11548978	-0.00187224	4.58368e-10	0.000353212	5	131838969
cg11551901	-0.00340561	7.53878e-18	5.80928e-12	10	102270793	SEC31B
cg11553045	-0.000522084	1.58889e-10	0.000122437	5	178687826	ADAMTS2
cg11556929	0.00181465	1.81886e-13	1.40159e-07	2	240323605	HDAC4
cg11619900	-0.00179036	1.43334e-10	0.000110452	16	85006502
cg11620261	-0.000739009	3.76083e-09	0.00289804	11	93319418
cg11630135	-0.000707533	2.36384e-09	0.00182154	3	13679166	FBLN2
cg11676189	-0.00290662	7.45066e-14	5.74138e-08	2	69875470
cg11691142	-0.000676824	5.40074e-10	0.000416173	22	50336037
cg11798955	-0.00135482	1.48164e-09	0.00114173	7	155473091	RBM33
cg11847468	-0.000617066	7.49615e-13	5.77642e-07	10	3825031	KLF6
cg11894950	-0.000496141	1.06993e-09	0.000824471	5	149666868	CAMK2A
cg11938740	-0.000829915	2.95197e-09	0.00227475	17	76536045	DNAH17
cg11962479	-0.00189095	3.37607e-09	0.00260155	17	76126032	TMC6;TMC8
cg12027870	-0.00334427	6.18792e-08	0.0476833	11	63786756	MACROD1
cg12036735	-0.0058858	2.10021e-13	1.61839e-07	8	20169916
cg12152068	-0.00061605	2.30658e-08	0.0177742	3	49653382	BSN
cg12170121	-0.00144514	2.4084e-08	0.0185588	20	31175169	LOC149950
cg12188526	-0.000700251	3.35148e-10	0.000258261	14	71896386
cg12227401	-0.00695981	8.79947e-10	0.000678075	4	185189393
cg12252865	-0.00280066	1.38879e-08	0.0107018	3	13520771	HDAC11
cg12260801	-0.000633033	9.69095e-09	0.00746771	7	1045157	C7orf50
cg12275871	-0.000589404	4.48014e-08	0.0345233	13	114096262	ADPRHL1
cg12277524	-0.0012942	4.52332e-08	0.034856	1	66278919	PDE4B
cg12307562	-0.00313818	2.99471e-08	0.0230768	14	105902718	MTA1
cg12351310	-0.00287124	4.72307e-09	0.00363953	5	52937992	NDUFS4
cg12382333	-0.00195344	3.52901e-09	0.00271941	17	47115593	IGF2BP1
cg12436561	-0.00920997	1.12548e-08	0.00867282	18	43593510	PSTPIP2
cg12479324	-0.00123246	4.46778e-16	3.44281e-10	20	31222227	C20orf203
cg12501586	-0.00227254	2.61199e-10	0.000201276	6	3196650	LOC100507194
cg12512839	-0.00115376	1.51737e-08	0.0116926	14	67289658	GPHN
cg12513901	0.00202435	3.82838e-09	0.0029501	12	122372131	WDR66
cg12548057	-0.000642834	3.49163e-08	0.026906	7	73389660
cg12576974	-0.00453311	9.36157e-09	0.0072139	4	122193952
cg12615067	-0.00145236	2.48604e-08	0.0191571	5	16618000	FAM134B;LOC101929524
cg12640180	-0.000431407	5.09863e-08	0.0392893	8	144208685
cg12655501	-0.000674942	4.62355e-14	3.56284e-08	1	115603524	TSPAN2
cg12670295	-0.00208737	3.40853e-08	0.0262657	11	129150579
cg12690127	-0.000931811	1.17332e-10	9.04146e-05	12	7055683	PTPN6
cg12698737	0.00113939	6.87082e-13	5.29456e-07	15	69110455	ANP32A
cg12701018	-0.00421689	2.67013e-10	0.000205757	1	1144005
cg12713583	-0.00725156	3.05642e-09	0.00235524	19	940724	ARID3A
cg12725076	-0.00046356	9.16737e-10	0.000706425	16	81735306	CMIP
cg12754854	-0.00380344	2.20555e-14	1.69957e-08	9	131682859	PHYHD1
cg12769732	-0.00102609	3.3061e-08	0.0254763	4	170913525	MFAP3L
cg12801815	-0.00067503	4.41914e-08	0.0340532	20	31927958
cg12856497	-0.00690544	8.58501e-09	0.00661549	17	55525538	MSI2
cg12866769	-0.00136931	1.20675e-08	0.00929907	15	67041828	SMAD6
cg12880842	-0.00232175	1.39043e-09	0.00107144	1	108079132
cg12989085	-0.000967534	1.75819e-08	0.0135484	17	1367637	MYO1C
cg13038281	-0.000579381	6.64556e-09	0.00512097	4	15422797	C1QTNF7;LOC101929095
cg13047724	-0.00283292	3.73359e-08	0.0287705	2	153440054	FMNL2
cg13066703	-0.00775836	2.49161e-10	0.000192	1	211526705	TRAF5
cg13155106	-0.000827574	2.20916e-10	0.000170234	2	75938138	C2orf3
cg13158676	-0.00162323	5.50845e-08	0.0424474	4	56251979	SRD5A3-AS1
cg13221499	0.00140376	1.2955e-12	9.98297e-07	1	145829633
cg13222924	-0.00192456	9.30574e-12	7.17087e-06	8	131218882	ASAP1
cg13245626	-0.00901102	8.10791e-09	0.00624784	4	75558301
cg13274775	-0.000910685	2.96775e-08	0.0228691	6	74078997	OOEP
cg13294852	-0.00316471	1.88188e-10	0.000145015	2	102672129
cg13318181	-0.000940543	1.90975e-10	0.000147162	19	19150902	ARMC6
cg13323127	-0.000741038	3.94181e-09	0.0030375	10	7214826	SFMBT2
cg13341412	-0.00396501	4.2984e-08	0.0331229	6	124151453	NKAIN2
cg13348640	-0.00122657	6.95951e-11	5.3629e-05	2	179277082	LOC101927027;MIR548N
cg13360395	-0.00657715	1.91673e-08	0.0147701	2	124665281
cg13366654	-0.000470968	7.919e-09	0.00610227	5	1486893	LPCAT1
cg13387966	-0.000438179	3.31422e-08	0.0255389	17	66340997	ARSG
cg13441142	-0.000806501	1.70332e-10	0.000131256	10	134499734	INPP5A
cg13453436	-0.00306518	1.05355e-15	8.11848e-10	17	19209859	EPN2-AS1;EPN2
cg13459284	-0.000422034	6.09009e-08	0.0469294	10	13688089	FRMD4A
cg13492490	-0.00453972	8.54327e-10	0.000658333	15	75341993	PPCDC
cg13495025	-0.000997965	5.26088e-09	0.00405396	9	130230056	LRSAM1
cg13526784	0.00124876	2.88372e-08	0.0222215	10	21624218
cg13527466	-0.00153963	1.23064e-09	0.00094831	12	119657575
cg13555170	-0.00114505	3.37666e-16	2.60201e-10	19	15413162
cg13572172	-0.000817619	7.01026e-09	0.00540201	11	2874395
cg13641317	-0.00544602	5.2579e-14	4.05166e-08	3	127255552
cg13648328	-0.000592923	1.12659e-08	0.00868134	10	134455863	INPP5A
cg13686537	-0.00121877	2.23424e-14	1.72167e-08	9	136573518	SARDH
cg13693143	-0.000667234	1.28803e-08	0.00992542	6	52008713	MIR206
cg13702217	-0.00492033	6.80406e-10	0.000524311	11	107735542
cg13716020	-0.00350506	5.99515e-12	4.61978e-06	4	109696145
cg13716585	-0.00179836	4.39814e-23	3.38915e-17	14	22917809
cg13717343	-0.0019301	8.3996e-25	6.47261e-19	7	140576733	BRAF
cg13729903	-0.0013118	2.8645e-13	2.20735e-07	12	107169414	LOC100287944;RIC8B
cg13772160	-0.00612767	8.03907e-13	6.1948e-07	1	201458512	CSRP1
cg13773247	0.00138403	1.79265e-08	0.0138139	2	42276988	PKDCC
cg13790734	-0.00292308	9.93977e-09	0.00765945	2	174749530
cg13795063	-0.00222053	1.05189e-46	8.10568e-41	17	38482555	RARA
cg13913306	-0.000562844	3.89683e-09	0.00300285	1	204011441	C1orf157
cg13914990	-0.00110462	1.10977e-09	0.000855171	12	121174878	ACADS
cg13938361	-0.000817434	3.464e-09	0.00266931	9	35679915	CA9
cg13944389	-0.00118011	2.44013e-08	0.0188033	9	94495272	ROR2
cg14184306	-0.00578207	2.33716e-09	0.00180098	4	57594819
cg14186145	-0.010102	7.25091e-11	5.58745e-05	3	132167655	DNAJC13
cg14211117	-0.00156235	5.02828e-08	0.0387472	1	246016737	SMYD3
cg14227558	-0.00277299	7.90078e-10	0.000608823	2	213983851	IKZF2
cg14246480	0.00261844	3.23798e-08	0.0249514	16	50282958
cg14251385	-0.000713761	6.45761e-08	0.0497615	9	34369097	KIAA1161
cg14255417	-0.00253106	1.23144e-13	9.48928e-08	10	104417977	TRIM8
cg14264219	-0.00107299	6.00378e-12	4.62643e-06	11	60823184
cg14276580	-0.00551172	6.18843e-08	0.0476872	13	40527020
cg14277044	-0.000577338	7.74826e-09	0.0059707	17	1890733	RTN4RL1
cg14304073	0.00120005	3.86283e-10	0.000297664	14	91691190	C14orf159
cg14387452	-0.00446577	2.88135e-09	0.00222032	9	20512334	MLLT3
cg14460198	-0.00484228	5.54359e-12	4.27182e-06	5	131763124	C5orf56
cg14470771	-0.000395894	6.06337e-09	0.00467234	9	139957907	SAPCD2
cg14482968	-0.000698644	8.3187e-11	6.41027e-05	9	137599175	COL5A1
cg14484274	-0.00141573	2.35477e-08	0.0181455	17	47090616	IGF2BP1
cg14506696	-0.00147985	3.52196e-19	2.71397e-13	4	100737830	DAPP1
cg14519134	-0.000810308	2.03093e-17	1.565e-11	3	129261830	H1FOO
cg14533737	-0.00201567	2.0179e-10	0.000155496	6	157455836	ARID1B
cg14547599	-0.000929294	1.03614e-20	7.98437e-15	12	49410248	PRKAG1
cg14548153	-0.00268032	1.23079e-18	9.48428e-13	17	58167690
cg14550880	-0.00247761	1.43461e-11	1.10549e-05	13	110414588	IRS2
cg14599160	-0.00410037	7.70282e-14	5.93568e-08	8	39818648	IDO2
cg14603031	-0.00249462	4.05531e-08	0.0312497	7	2563184	LFNG
cg14604612	-0.00122947	1.00807e-08	0.00776805	18	32685989	MAPRE2
cg14609862	-0.00285664	2.70747e-09	0.00208634	5	80121879	MSH3
cg14625066	-0.00285835	7.79178e-12	6.00424e-06	9	131682737	PHYHD1
cg14664464	0.00191081	5.2367e-13	4.03533e-07	7	156685988	LMBR1
cg14679325	-0.000509454	9.7756e-09	0.00753294	1	227189085	CDC42BPA
cg14707627	-0.00118018	1.43546e-08	0.0110615	17	49001057
cg14753356	-0.00343633	8.63184e-09	0.00665157	6	30720108
cg14813069	-0.00439411	5.20055e-11	4.00747e-05	4	146408957	SMAD1
cg14915244	0.00120044	3.63959e-08	0.0280462	1	2080213	PRKCZ
cg14947116	-0.00379021	1.01011e-08	0.00778375	7	148419973	CUL1
cg14958032	-0.00201665	3.87307e-13	2.98453e-07	1	1711661	NADK
cg15001471	-0.00210417	7.10664e-14	5.47628e-08	12	2993957	RHNO1
cg15015913	-0.000404671	1.28886e-08	0.0099318	1	17282008	CROCC
cg15031003	-0.00384612	5.19552e-08	0.040036	22	40490689	TNRC6B
cg15067386	-0.00148396	4.44899e-09	0.00342833	3	46787073	PRSS45
cg15073112	-0.000622964	3.54877e-10	0.000273463	1	86989797
cg15117456	-0.00148471	1.03029e-09	0.000793924	9	124209767
cg15128801	-0.000813909	2.6468e-08	0.0203959	1	68202053	GNG12
cg15152595	-0.00118769	1.50571e-08	0.0116028	1	204972818	NFASC
cg15189764	-0.0015387	1.22587e-08	0.00944642	17	27282064	SEZ6
cg15233681	-0.000673058	1.64938e-12	1.27099e-06	2	102770602	IL1R1
cg15237356	-0.00071132	5.51294e-11	4.2482e-05	16	89678323	DPEP1
cg15352067	-0.0027195	2.26488e-08	0.0174529	7	101585536	CUX1
cg15368055	0.000865106	8.57639e-09	0.00660884	10	123495011
cg15393909	-0.00396402	1.0717e-35	8.25839e-30	3	111852242	GCSAM
cg15421701	-0.0012179	1.47355e-09	0.0011355	8	142030550
cg15445478	-0.000413721	7.41075e-09	0.00571062	2	75938132	C2orf3
cg15469414	-0.00199783	2.30436e-11	1.7757e-05	6	149387408	UST
cg15487402	-0.00232056	6.12409e-08	0.0471914	11	1780137	CTSD
cg15608402	-0.000828177	3.05111e-12	2.35114e-06	11	3122933	OSBPL5
cg15616361	-0.00382695	1.25871e-13	9.69946e-08	9	139871030	PTGDS
cg15627834	-0.000423145	6.20272e-08	0.0477973	3	170078469	SKIL
cg15638358	-0.000725886	1.66487e-09	0.00128293	2	12150026	LOC100506457
cg15659420	-0.00740721	6.46183e-08	0.049794	11	20034979	NAV2
cg15661018	-0.00319223	4.91113e-09	0.00378444	7	155458872	RBM33
cg15668490	-0.00174346	3.68018e-15	2.8359e-09	19	16254489	HSH2D
cg15677985	-0.00203473	6.27898e-09	0.00483849	2	160031778	TANC1
cg15849060	-0.00166935	1.5367e-11	1.18416e-05	17	19649004	ALDH3A1
cg15920960	-0.00127888	1.13568e-08	0.00875137	14	21484584
cg15950074	-0.000573346	3.44882e-08	0.0265761	3	148573175	CPB1
cg15954235	-0.00502945	4.26507e-14	3.28661e-08	6	34514887	SPDEF
cg15955277	-0.00086611	4.23203e-09	0.00326114	11	75428970	MOGAT2
cg15961007	-0.00525331	2.60205e-14	2.0051e-08	6	153023279	MYCT1
cg15961328	-0.000372318	3.39633e-08	0.0261717	3	196074118
cg15976637	-0.00359112	4.48414e-10	0.000345542	2	65025109
cg16015397	-0.00895033	9.4568e-11	7.28728e-05	21	46331472	ITGB2
cg16074180	-0.00112042	1.93404e-11	1.49035e-05	19	15590342	PGLYRP2
cg16087299	0.00248557	4.53992e-16	3.4984e-10	5	82834948	VCAN
cg16104076	-0.00107222	2.13745e-22	1.64709e-16	5	40682069	PTGER4
cg16171227	-0.00200482	7.52406e-14	5.79793e-08	15	78326426	TBC1D2B
cg16250400	-0.00352661	6.22146e-14	4.79417e-08	15	67662565	IQCH
cg16328857	-0.00150051	3.607e-09	0.00277951	10	64494903
cg16343302	-0.000663276	1.24676e-14	9.60737e-09	5	10649157	ANKRD33B
cg16371477	-0.00077123	5.85166e-21	4.50921e-15	14	24838828	NFATC4
cg16372086	0.00283605	1.8696e-09	0.00144069	22	39883017	MGAT3
cg16385335	-0.002563	7.88568e-10	0.000607659	11	71710614	IL18BP
cg16412142	-0.0012265	1.27963e-10	9.86062e-05	4	47977350	CNGA1;LOC101927157
cg16414660	-0.000872046	5.90663e-08	0.0455157	2	234338088	DGKD
cg16442638	-0.00249205	1.73429e-09	0.00133642	2	120989893
cg16467757	-0.00276389	4.08974e-09	0.00315149	8	95888145	INTS8
cg16582814	-0.00371555	2.85089e-12	2.19685e-06	8	27228210	PTK2B
cg16636756	0.000790012	2.69214e-09	0.00207452	10	106088755	ITPRIP
cg16647364	-0.000548924	3.73092e-08	0.02875	7	149489783	SSPO
cg16648971	-0.00132494	3.21674e-16	2.47878e-10	20	48665166
cg16695193	-0.000728172	4.8813e-08	0.0376146	3	129041824	H1FX-AS1
cg16706374	-0.000534298	5.21825e-09	0.00402111	14	100793650	C14orf68
cg16711866	-0.00304885	5.04993e-20	3.89141e-14	1	36935656	CSF3R
cg16714853	-0.00641748	3.59378e-08	0.0276931	1	206783101	EIF2D
cg16718606	-0.00129976	1.0051e-10	7.74517e-05	10	45915990	ALOX5
cg16747164	-0.000676099	6.14937e-12	4.73862e-06	4	38754508
cg16757605	-0.000618898	7.45301e-11	5.74319e-05	16	70697712	MTSS1L
cg16778128	-0.00105348	1.1105e-09	0.000855737	22	36598949	APOL4
cg16812352	-0.00176335	4.23691e-11	3.26491e-05	16	4049855	ADCY9
cg16852773	0.00620031	2.70793e-17	2.08669e-11	6	143339648	LINC01277
cg16871916	-0.0015622	9.93019e-16	7.65207e-10	6	13573275	SIRT5
cg16883488	-0.00117086	7.85091e-12	6.0498e-06	1	43427674	SLC2A1-AS1
cg16890093	-0.00472358	2.96597e-08	0.0228554	6	32813084	PSMB8;TAP1
cg16910124	-0.00286398	1.49879e-11	1.15495e-05	1	220964827	MARC1
cg16913600	-0.000520877	5.03668e-08	0.0388119	5	81032084	SSBP2
cg17003376	0.00159837	1.30004e-09	0.00100179	11	123613212	ZNF202
cg17067139	-0.0047359	3.57828e-14	2.75737e-08	10	80168872
cg17095294	-0.000393315	3.58809e-10	0.000276493	3	187882326	LPP
cg17140361	-0.000583633	1.68989e-09	0.00130221	19	38460271	SIPA1L3
cg17160687	-0.00164675	2.79514e-09	0.00215389	2	106777215	UXS1
cg17182946	-0.000446106	5.55131e-08	0.0427776	8	143406192	TSNARE1
cg17200646	-0.00208413	1.63867e-12	1.26274e-06	21	47768033	PCNT
cg17200737	-0.00061377	1.93524e-08	0.0149127	14	92198536	CATSPERB
cg17254383	-0.00347402	1.99964e-16	1.5409e-10	17	53363128	HLF
cg17357577	-0.00269022	4.22043e-11	3.25221e-05	18	13223611	LDLRAD4
cg17458390	-0.00377037	1.27212e-11	9.8028e-06	10	63752709	ARID5B
cg17464787	-0.00391153	6.91123e-10	0.00053257	11	111050536
cg17474004	-0.00113519	1.07433e-08	0.00827861	2	44908093	C2orf34
cg17485277	-0.000563922	4.01931e-08	0.0309723	5	125806623	GRAMD3
cg17509561	-0.00233305	9.55799e-11	7.36525e-05	8	19419126	CSGALNACT1
cg17620425	-0.00320323	1.51039e-13	1.16388e-07	13	37403552	RFXAP
cg17632356	-0.00585309	7.42715e-12	5.72326e-06	7	143184874	EPHA1-AS1
cg17640485	-0.00329148	1.88935e-08	0.0145591	3	195620147	TNK2
cg17650319	-0.00193059	1.25705e-22	9.68664e-17	7	106642871
cg17667084	-0.000865296	1.6165e-08	0.0124565	2	238188883
cg17673511	-0.000957536	3.07919e-08	0.0237278	15	68779818
cg17681826	-0.000399677	5.48742e-08	0.0422853	17	56617544	SEPT4;SEPT4-AS1
cg17770455	-0.000580685	4.21259e-09	0.00324616	19	933173	ARID3A
cg17777683	-0.00525756	6.58523e-09	0.00507449	2	201986522	CFLAR
cg17808242	-0.000559697	5.29513e-09	0.00408035	21	44772531
cg17945323	-0.00397425	9.52717e-10	0.000734151	11	62767406	SLC22A8
cg18085117	-0.000835433	2.95444e-09	0.00227665	10	125806214	CHST15
cg18129971	-0.00117341	6.04653e-08	0.0465937	18	9884912	TXNDC2
cg18132208	-0.00761205	4.26378e-11	3.28561e-05	1	61707412	NFIA
cg18133703	-0.00168303	2.8522e-08	0.0219786	3	107727868
cg18191087	-0.000402452	4.31091e-08	0.0332193	8	123965770	ZHX2
cg18194483	-0.00119352	6.68426e-11	5.1508e-05	1	44064515	PTPRF
cg18203961	-0.000823013	8.27622e-10	0.000637754	20	19693522	SLC24A3
cg18241597	-0.000888288	3.2958e-08	0.0253969	1	154937804	SHC1
cg18383603	-0.00110346	7.39285e-12	5.69682e-06	1	43200626	CLDN19
cg18423749	-0.000660772	1.67895e-08	0.0129378	14	59239486
cg18457425	-0.00766553	6.48459e-08	0.0499693	2	105059714	LINC01102
cg18496543	-0.00114852	2.1865e-08	0.0168488	3	87016674	VGLL3
cg18500174	-0.00220123	1.65879e-20	1.27824e-14	11	78164660	NARS2
cg18511326	-0.00047349	2.20446e-08	0.0169873	18	13382093	LDLRAD4
cg18532267	-0.0006017	5.3211e-08	0.0410037	11	8756938	ST5
cg18545655	-0.000511843	1.95032e-08	0.0150289	13	46288165	SPERT
cg18635614	-0.0059554	1.50727e-12	1.16148e-06	1	232843114
cg18676080	-0.000622629	2.97451e-09	0.00229212	17	3967695	ZZEF1
cg18678389	-0.000890003	7.64052e-12	5.88767e-06	6	30130420	TRIM15
cg18680612	-0.00130442	9.98293e-11	7.69271e-05	20	52456134
cg18746686	-0.00199536	9.09629e-10	0.000700947	3	31871707	OSBPL10
cg18778196	-0.00440906	1.32126e-08	0.0101815	15	67054877	SMAD6
cg18831841	-0.000451805	7.77931e-09	0.00599463	14	100793638	C14orf68
cg18878872	-0.0058643	3.91009e-09	0.00301306	1	26003182	MAN1C1
cg18942579	-0.00807495	6.78693e-09	0.00522991	17	57915773	TMEM49
cg19024161	-0.00159225	5.33076e-08	0.0410781	10	70045061	PBLD
cg19060687	-0.00173455	2.28533e-13	1.76104e-07	17	38381283	WIPF2
cg19081636	-0.00251933	7.40775e-09	0.00570831	6	149469744
cg19259203	-0.00633968	4.52601e-17	3.48768e-11	7	32290576	PDE1C
cg19274030	-0.00810167	1.39605e-17	1.07578e-11	3	98489745	ST3GAL6
cg19333758	-0.007885	7.46363e-10	0.000575137	12	48135549	RAPGEF3
cg19398525	-0.00366004	2.64874e-12	2.04108e-06	7	30367578	ZNRF2
cg19427338	-0.00182702	5.52954e-08	0.0426098	2	42566455
cg19601653	-0.000612464	2.87972e-11	2.21908e-05	19	50789841	MYH14
cg19606569	-0.00292489	1.28457e-09	0.000989868	4	39029049	TMEM156
cg19696057	-0.000571759	2.95374e-08	0.0227611	8	61766546	CHD7
cg19716542	0.00219531	6.14515e-17	4.73537e-11	1	52302074	MIR761;NRD1
cg19973659	-0.00333316	1.05363e-15	8.11912e-10	3	129612905	TMCC1
cg20000847	-0.00198092	1.29362e-15	9.96843e-10	3	194834008	C3orf21
cg20032949	-0.00510134	1.75849e-11	1.35507e-05	17	35879117	SYNRG
cg20040976	-0.00916544	1.13901e-10	8.77703e-05	15	70766226
cg20045327	-0.00118811	4.78118e-08	0.0368431	3	97806012	OR5AC2
cg20076442	-0.00549195	4.40904e-08	0.0339755	8	72745197
cg20090782	-0.00146732	3.56349e-10	0.000274597	18	42323716	SETBP1
cg20208538	-0.00264746	6.95067e-14	5.35609e-08	3	20096346	KAT2B
cg20221459	-0.00528444	1.28122e-11	9.87291e-06	4	54297372	FIP1L1
cg20223214	-0.0050301	2.97876e-10	0.000229539	14	68911660	RAD51B
cg20224404	-0.00120236	2.78552e-08	0.0214648	20	36628998	TTI1
cg20231986	-0.00547147	2.09226e-08	0.0161226	19	15428689
cg20369554	-0.00115556	2.57733e-09	0.00198605	2	235020014
cg20409231	-0.00739946	9.98577e-13	7.6949e-07	3	156382473
cg20490064	0.00182413	1.85077e-12	1.42618e-06	9	123538460	FBXW2
cg20497682	-0.00657968	1.03031e-08	0.00793946	13	33858444	STARD13
cg20502694	-0.000740304	2.58822e-08	0.0199444	17	72278102	DNAI2
cg20522308	-0.00564612	2.33256e-09	0.00179744	12	4324382
cg20558512	0.0020627	4.93833e-09	0.00380541	7	117381623	CTTNBP2
cg20609970	-0.000464045	3.50854e-08	0.0270363	20	57765852	ZNF831
cg20638357	-0.000978336	1.67706e-08	0.0129232	13	113508807	ATP11A
cg20652158	-0.00391148	4.34313e-11	3.34676e-05	3	45965449	FYCO1
cg20671304	-0.00983102	8.43516e-09	0.00650001	17	76768329	CYTH1
cg20689294	-0.00101112	8.73867e-10	0.000673389	10	129846082	PTPRE
cg20717459	-0.00301864	3.09341e-09	0.00238374	17	66347800	ARSG
cg20732763	-0.00373782	2.52147e-08	0.0194301	10	80168865
cg20734092	-0.00864419	2.21286e-09	0.0017052	10	22546132	LOC100130992
cg20745261	-0.0025076	9.0703e-09	0.00698945	8	119662208	SAMD12-AS1
cg20782117	-0.007309	5.38803e-14	4.15194e-08	7	95865631	SLC25A13
cg20792436	-0.00234822	3.91939e-09	0.00302023	17	79972570	ASPSCR1
cg20813486	-0.0018255	5.48174e-15	4.22415e-09	21	33030609	SOD1
cg20820107	-0.00479426	5.25134e-12	4.04661e-06	1	12193099	TNFRSF8
cg20848207	-0.00233185	9.22424e-14	7.10807e-08	15	94841537	MCTP2
cg20914502	-0.0019797	2.51497e-09	0.001938	17	55176671	AKAP1
cg20926183	-0.000999831	1.71202e-11	1.31926e-05	4	8379573	ACOX3
cg21000538	-0.001391	5.54102e-13	4.26983e-07	19	33119167	ANKRD27
cg21002651	-0.000626262	1.91208e-11	1.47342e-05	11	104905889	CASP1
cg21018171	-0.00158038	7.08284e-14	5.45794e-08	14	73809433	NUMB
cg21132686	-0.00508169	5.6674e-08	0.0436722	20	22795774
cg21155834	-0.00466082	1.55582e-10	0.000119889	2	149282209
cg21189224	-0.000675581	1.05897e-09	0.000816024	9	92277515	LOC100129066
cg21229297	-0.00120221	1.22111e-08	0.0094097	17	4720287	PLD2
cg21325822	-0.00335897	4.93866e-08	0.0380566	3	154497591
cg21388765	-0.000471425	1.18638e-08	0.00914206	1	169057058	LINC00970
cg21565972	-0.000908033	2.70143e-08	0.0208169	17	80109576	CCDC57
cg21614638	-0.00113906	9.21817e-20	7.10339e-14	4	100737821	DAPP1
cg21757973	-0.0111391	5.91843e-09	0.00456066	10	25171393	PRTFDC1
cg21772997	-0.000391123	4.11265e-10	0.000316915	5	55407615	ANKRD55
cg21861265	-0.00151058	3.90788e-14	3.01136e-08	1	31457938	PUM1
cg21862529	-0.00474922	1.51625e-09	0.0011684	1	41948212	EDN2
cg21897970	-0.00149995	3.10479e-08	0.0239251	17	25684164
cg21906444	-0.00125841	6.20071e-08	0.0477818	11	67432774	ALDH3B2
cg21924438	-0.000702608	1.56058e-11	1.20256e-05	17	47367614	ZNF652
cg21936292	-0.00884755	2.41017e-10	0.000185724	6	126038744	LOC643623
cg21957296	-0.00153123	1.46518e-09	0.00112905	4	15965434	FGFBP2
cg22054328	-0.000690616	5.81218e-08	0.0447878	4	184930219	STOX2
cg22066164	-0.000591093	2.65385e-08	0.0204502	3	38061815	PLCD1
cg22080211	-0.00295229	3.83682e-12	2.9566e-06	10	31423673
cg22104437	-0.00178695	6.17718e-08	0.0476005	7	100230887	TFR2
cg22114534	-0.000911138	4.08909e-08	0.0315099	5	142557001	ARHGAP26
cg22136051	-0.000906049	1.12352e-12	8.65767e-07	7	6192053	USP42
cg22153516	-0.00222187	5.97959e-08	0.0460779	16	67475696	ATP6V0D1
cg22218709	-0.00287815	9.32985e-09	0.00718945	7	4723740	FOXK1
cg22243298	-0.000760087	4.08866e-09	0.00315067	15	86313901	MIR1276;KLHL25
cg22243685	-0.00117981	7.70497e-12	5.93734e-06	17	41052543	G6PC
cg22254242	-0.00170507	8.07185e-11	6.22005e-05	17	47103737	IGF2BP1
cg22262670	-0.00289026	6.75294e-13	5.20372e-07	2	68994821	ARHGAP25
cg22277972	-0.00370089	5.1769e-15	3.98925e-09	12	108960008	ISCU
cg22285168	-0.00203246	3.51313e-32	2.70717e-26	21	35304407	LINC00649
cg22351187	-0.00785062	4.0651e-08	0.0313251	12	52586089	KRT80
cg22377152	-0.000663756	2.7769e-09	0.00213984	5	111007125	STARD4-AS1
cg22399236	-0.00109083	5.29164e-14	4.07767e-08	18	20651637
cg22403469	-0.000747191	1.44689e-09	0.00111496	12	130939700	RIMBP2
cg22467671	-0.00739089	4.87127e-08	0.0375374	9	20512810	MLLT3
cg22504849	-0.00567188	1.53166e-25	1.18028e-19	5	171385088	FBXW11
cg22512634	-0.00224664	2.49235e-14	1.92057e-08	1	19789840	CAPZB
cg22513455	-0.00384161	9.41444e-10	0.000725464	3	118955844	B4GALT4
cg22595391	-0.003505	2.31847e-08	0.0178658	17	80407031	C17orf62
cg22617878	-0.000675338	1.57248e-10	0.000121173	3	10417183	ATP2B2
cg22673442	-0.00511285	7.39859e-15	5.70125e-09	1	16781850	NECAP2
cg22730004	-0.00402088	5.10898e-10	0.000393691	1	158656718	SPTA1
cg22753742	-0.000419904	6.82413e-10	0.000525858	19	12776980	WDR83;MAN2B1
cg22800543	-0.00369473	1.09674e-10	8.4513e-05	14	91616033	C14orf159
cg22801158	-0.00292325	1.18441e-16	9.12687e-11	16	2544927	TBC1D24
cg22903084	-0.00163465	1.9035e-08	0.0146681	22	30774829	KIAA1656;RNF215
cg22939524	-0.000583205	1.88552e-09	0.00145295	7	138552753	KIAA1549
cg23020857	-0.00103086	6.80408e-09	0.00524313	14	54980058	CGRRF1
cg23105257	-0.00106657	2.88643e-08	0.0222424	22	47187251	TBC1D22A
cg23138978	-0.00426011	1.08336e-09	0.000834821	17	27876689	TAOK1
cg23169652	0.00408927	6.61459e-10	0.000509711	14	105625577	JAG2
cg23192776	-0.00070528	1.4588e-15	1.12413e-09	21	32505289	TIAM1
cg23438758	-0.00313179	5.61578e-09	0.00432744	2	238807629	RAMP1
cg23462772	-0.00235988	2.78586e-08	0.0214674	10	49842612
cg23475109	-0.000426823	1.25516e-09	0.000967208	2	97530683	SEMA4C
cg23495022	-0.00206618	2.24792e-10	0.000173221	12	129315279
cg23500559	-0.00079468	8.21985e-12	6.3341e-06	17	60744836	MRC2
cg23601766	-0.000710016	4.30217e-08	0.0331519	16	69067579	TANGO6
cg23632109	-0.00480114	1.09162e-13	8.4119e-08	17	77896584
cg23667127	-0.000656922	1.10343e-16	8.50284e-11	12	1739917	WNT5B
cg23722588	-0.0027438	2.19887e-09	0.00169442	1	100996682
cg23746574	-0.000725606	1.6403e-10	0.000126399	4	2839781	SH3BP2
cg23760344	-0.00121197	6.54652e-09	0.00504466	2	40658365	SLC8A1
cg23832994	-0.00192062	4.40488e-09	0.00339434	9	131661880	LRRC8A
cg23845400	-0.00157842	5.41343e-11	4.17152e-05	6	36343668	ETV7
cg23944957	-0.000447452	3.26796e-08	0.0251824	21	16031551
cg24024262	-0.00345248	4.63798e-09	0.00357396	11	86211112	ME3
cg24079672	-0.000858438	2.17565e-11	1.67652e-05	17	73739840	ITGB4
cg24085502	-0.00122469	1.84171e-08	0.0141919	11	119066850	CCDC153
cg24175498	-0.000568951	3.35281e-08	0.0258363	11	35308945	SLC1A2
cg24193635	-0.000601317	1.64936e-09	0.00127097	11	94821619	ENDOD1
cg24229553	-0.00231341	1.47947e-11	1.14006e-05	8	141305245	TRAPPC9
cg24247370	-0.00421094	3.0774e-13	2.3714e-07	13	99142703	STK24
cg24265087	-0.00252097	2.81846e-09	0.00217186	9	90287565	DAPK1
cg24376212	-0.000522956	4.05753e-08	0.0312668	10	134587180	INPP5A
cg24410064	-0.000421058	5.34587e-08	0.0411945	7	7222050	C1GALT1
cg24429081	-0.00072667	7.04148e-15	5.42607e-09	19	55741476	TMEM86B;SAPS1
cg24458682	-0.00281395	5.14769e-14	3.96674e-08	1	167722476	MPZL1
cg24587175	-0.00169596	7.31524e-10	0.000563702	10	105670608	OBFC1
cg24605341	-0.000504703	3.05056e-09	0.00235072	3	10436278	ATP2B2;MIR885
cg24638690	-0.0012458	2.97132e-09	0.00228966	10	1316614	ADARB2
cg24643543	-0.00379047	3.86116e-08	0.0297535	20	4582378
cg24668753	-0.00446478	2.60875e-16	2.01027e-10	4	142385640
cg24680497	-0.000938051	4.2811e-08	0.0329896	1	3343694	PRDM16
cg24702216	-0.000985073	2.27773e-08	0.0175519	16	22231575	EEF2K
cg24730676	-0.000977533	1.38831e-12	1.06981e-06	3	195792490	TFRC
cg24771380	-0.00121868	4.97959e-09	0.0038372	1	26584041	CEP85
cg24797865	-0.0079377	4.34009e-11	3.34441e-05	21	46331470	ITGB2
cg24803425	-0.00143871	1.24886e-08	0.00962354	6	136866216	MAP7
cg24810998	-0.000796505	7.74512e-09	0.00596828	1	201042517	CACNA1S
cg24824128	-0.00743574	1.01609e-08	0.00782987	1	28202085	THEMIS2
cg24866260	-0.000731264	3.7394e-10	0.000288153	2	85593535	ELMOD3
cg24909495	-0.00195268	8.37111e-12	6.45066e-06	7	73957008	GTF2IRD1
cg24911268	-0.00675084	4.71121e-10	0.000363039	5	864465	BRD9
cg24914185	-0.00358826	1.27735e-08	0.00984308	2	200663789
cg24916358	-0.00661626	4.10707e-08	0.0316485	10	126315761	FAM53B
cg24953682	0.00332763	7.43645e-29	5.73042e-23	5	71512485
cg24968215	-0.00198598	1.03668e-10	7.98854e-05	5	149225018	PPARGC1B
cg25022271	-0.00129909	8.5918e-09	0.00662072	12	130420604
cg25049210	-0.0068444	9.93221e-09	0.00765362	3	30495126
cg25138553	-0.00383513	6.67563e-09	0.00514414	1	22223841	HSPG2
cg25219318	-0.000400529	1.83262e-08	0.0141219	1	2527477	MMEL1
cg25354751	-0.000790314	1.6351e-08	0.0125999	1	177826474
cg25379390	-0.00135582	4.71789e-12	3.63554e-06	11	64793658	SNX15
cg25485956	-0.000649175	5.01142e-17	3.86173e-11	10	81146099	ZCCHC24
cg25630265	-0.000996946	5.69926e-08	0.0439177	1	28856839	SNHG3-RCC1;RCC1
cg25631876	-0.000848849	3.94849e-10	0.000304265	1	222018843
cg25639280	-0.00424869	4.68643e-09	0.0036113	16	31188734
cg25739411	-0.000606538	5.22229e-11	4.02422e-05	10	6405465
cg25924746	-0.00429012	2.05681e-08	0.0158495	13	110432935	IRS2
cg25936358	-0.00380284	7.27929e-09	0.00560932	13	114301996
cg25950036	-0.00265924	1.24788e-08	0.00961598	7	158342934	PTPRN2
cg25954315	-0.0049414	1.12048e-08	0.00863428	12	4257682
cg25964791	-0.0024905	2.40053e-08	0.0184981	1	94057247	LOC100129046;BCAR3
cg25976672	-0.000723728	1.27444e-14	9.82066e-09	2	235907796	SH3BP4
cg26033177	-0.00197968	1.17525e-09	0.000905629	2	20266104
cg26095923	-0.0086669	1.591e-12	1.226e-06	10	63747939	ARID5B
cg26235526	-0.000487512	8.01619e-10	0.000617716	18	12275453	CIDEA
cg26251854	-0.000955121	4.78717e-11	3.68892e-05	1	229252074
cg26266789	-0.00145597	4.4138e-25	3.40121e-19	1	200321433	LINC00862
cg26350092	-0.000923864	4.85351e-12	3.74004e-06	3	15137425	ZFYVE20
cg26422153	-0.00414893	2.23262e-25	1.72043e-19	6	47277743	TNFRSF21
cg26495477	-0.00253584	4.80259e-16	3.70081e-10	1	39425321
cg26597539	-0.000514724	3.36953e-10	0.000259652	5	40680670	PTGER4
cg26619894	0.00319601	2.56127e-08	0.0197368	17	19249164	MIR1180;B9D1
cg26673975	-0.000521772	1.21348e-09	0.00093509	16	66420974	CDH5
cg26731143	-0.00148882	1.65892e-10	0.000127834	1	42357199	HIVEP3
cg26777826	-0.000406597	4.59498e-08	0.0354082	11	10287775	SBF2
cg26800893	-0.00521911	4.07943e-11	3.14355e-05	11	67184596	ATPGD1
cg26815414	-0.00165492	9.50828e-11	7.32695e-05	13	113300120	C13orf35
cg26875626	-0.000749054	9.205e-12	7.09324e-06	4	153021529
cg26886755	-0.00072104	7.5428e-10	0.000581238	15	92377488
cg26896748	-0.000973933	2.02766e-13	1.56248e-07	11	2861064	KCNQ1
cg26928483	-0.000919693	5.77108e-08	0.0444712	4	40913105	APBB2
cg27062795	-0.000785163	2.65807e-13	2.04827e-07	19	56879613	ZNF542
cg27148368	-0.00351608	7.06541e-19	5.44451e-13	1	94167775	BCAR3
cg27158675	-0.000638487	7.56142e-09	0.00582673	11	68983797
cg27174787	-0.00391997	7.56276e-11	5.82776e-05	19	16178240	TPM4
cg27175302	-0.0005682	4.25399e-09	0.00327806	4	71586685	RUFY3
cg27212193	0.00257289	1.63651e-10	0.000126107	1	54963329
cg27229962	-0.00154828	2.83478e-08	0.0218444	1	161099900	DEDD
cg27295118	-0.0071996	4.33143e-14	3.33774e-08	14	22902226
cg27298253	0.00599076	4.24405e-23	3.2704e-17	22	24806281	SPECC1L-ADORA2A;SPECC1L
cg27327268	-0.000670067	9.18154e-10	0.000707517	10	118428651	C10orf82
cg27327551	-0.000774087	3.46789e-08	0.0267231	17	19209680	EPN2-AS1;EPN2
cg27337540	-0.0050476	4.55462e-08	0.0350972	7	130698005	FLJ43663
cg27340201	-0.00337507	7.81609e-12	6.02297e-06	12	66342303	HMGA2
cg27377353	-0.00587078	3.57107e-09	0.00275182	8	81993869	PAG1
cg27450868	-0.0010289	1.78265e-08	0.0137369	16	79803635	LINC01229;MAFTRR
cg27471192	-0.00504717	5.63994e-18	4.34606e-12	11	59015338
cg27514181	-0.00122817	1.41586e-08	0.0109104	12	31100025	TSPAN11
cg27565185	-0.00462479	1.16225e-08	0.00895611	3	148917762	CP
cg27624702	-0.000628667	1.4678e-09	0.00113106	11	76890853	MYO7A
cg27648858	-0.00682814	3.64974e-15	2.81244e-09	19	18266834	PIK3R2
