# Supplementary material for: Nucleated red blood cells explain most of the association between DNA methylation and gestational age
Source: Commun Biol. 2023 Feb 27;6:224. doi: 10.1038/s42003-023-04584-w (PMC9971030; doi:10.1038/s42003-023-04584-w)
Supplement: Supplementary file 9 — Supplementary Data 7 [file 42003_2023_4584_MOESM9_ESM.xlsx]

## Sheet: B-cell
Supplementary Data 7. CpGs significantly associated with gestational age (Bonferroni adjusted p-value < 0.05) using the two-stage TCA model in START
CpG	Effect_size	p_value	Bonferroni_p	Chromosome	Position	Gene_Illumina
cg00162806	0.0192938	3.2308e-09	0.00248961	10	135051929	VENTX
cg00177203	0.0448423	5.90515e-14	4.55043e-08	1	149901142	MTMR11;SF3B4
cg00376735	0.0203845	4.43798e-08	0.0341984	19	11473212	LPPR2
cg00406098	-0.0360134	2.63464e-14	2.03022e-08	13	40716180
cg00444883	0.0324617	3.11542e-11	2.4007e-05	8	92060568
cg00526281	0.0226345	1.04103e-08	0.00802204	11	48101308	PTPRJ
cg00539049	0.00795492	1.85045e-08	0.0142593	2	149933534	LYPD6B
cg00608926	0.0221829	1.91577e-10	0.000147626	1	52995550	ZCCHC11
cg00839584	0.0222728	5.07189e-09	0.00390833	2	113542091	IL1A
cg00859792	0.0414812	1.22341e-11	9.42741e-06	6	10556069	GCNT2
cg01129238	0.0249845	2.54836e-08	0.0196373	6	11779817	C6orf105
cg01258108	-0.0222384	1.22351e-09	0.000942818	3	71946068
cg01282418	-0.0105959	2.66725e-08	0.0205535	7	129591517	UBE2H
cg01325331	0.00973183	3.0043e-09	0.00231507	5	82766619	VCAN
cg01335922	0.0080639	1.05354e-08	0.00811845	17	37350200	CACNB1
cg01414772	0.0315532	9.13548e-15	7.03967e-09	4	187002764	TLR3
cg01418457	0.0452462	1.24439e-09	0.000958913	2	8258592	LINC00299
cg01433583	0.00645973	8.80563e-09	0.0067855	17	36719666	SRCIN1
cg01586351	-0.0571357	4.39685e-12	3.38815e-06	5	80302883	RASGRF2
cg01596292	0.0143334	8.10591e-10	0.00062463	8	101315505	RNF19A
cg01704198	-0.00473053	4.19865e-10	0.000323542	3	33757893	CLASP2
cg01711619	0.00774695	3.61531e-11	2.7859e-05	10	122395671	MIR5694
cg01795674	-0.0348274	6.66786e-09	0.00513816	6	52254755	PAQR8
cg01891124	0.00548554	4.08309e-08	0.0314637	9	98836086	LOC158435
cg01935813	0.0184791	3.71358e-09	0.00286164	2	62238115	COMMD1
cg01951916	-0.0251822	2.48583e-08	0.0191554	3	15836174	ANKRD28
cg01994425	0.00950534	2.32471e-09	0.00179139	14	60338009	RTN1
cg01995927	0.021105	7.06813e-11	5.4466e-05	1	24257839
cg02064275	-0.0219663	1.28662e-09	0.000991455	17	39465713
cg02158130	0.00908874	9.23186e-13	7.11394e-07	5	17438811
cg02205348	0.0300459	4.17748e-11	3.21911e-05	5	14465012	TRIO
cg02255004	0.013969	1.74658e-10	0.000134589	4	80748660	GDEP
cg02255829	0.0221052	5.38449e-09	0.00414921	3	194931635	XXYLT1
cg02494665	-0.0293592	1.26336e-10	9.73524e-05	16	3125277
cg02726585	0.0159701	2.05629e-10	0.000158455	9	124984157	LHX6
cg02951357	0.00675365	6.39278e-09	0.00492619	1	59280619
cg02989264	0.0168801	8.12652e-09	0.00626219	17	41043720	LINC00671
cg03053125	0.00939937	6.91767e-09	0.00533066	11	128204844
cg03114796	-0.0303418	1.92232e-11	1.48131e-05	4	140695199	MAML3
cg03333153	0.0127652	2.83498e-08	0.0218459	3	127974426	EEFSEC
cg03340148	-0.0113998	2.45256e-09	0.00188991	16	11971431	GSPT1
cg03348161	0.0212074	5.02851e-08	0.038749	11	59824089	MS4A3
cg03411579	0.0182903	1.168e-08	0.00900042	12	76552736
cg03415883	0.00648951	2.08205e-10	0.00016044	10	102279908	SEC31B
cg03447137	0.0313998	2.15703e-10	0.000166218	8	61194801	CA8
cg03502211	0.0270604	9.5352e-10	0.000734769	6	36108112	MAPK13
cg03513146	0.0228069	1.7035e-17	1.31269e-11	18	3306098
cg03663120	0.0255585	4.75871e-09	0.00366699	7	2284600	NUDT1
cg03663556	-0.0625661	9.70836e-17	7.48113e-11	7	50900556
cg03701795	0.027626	4.3861e-09	0.00337987	1	158323482	CD1E
cg03746015	-0.0155919	5.81069e-08	0.0447763	16	11141000	CLEC16A
cg03757387	-0.0230441	2.0137e-08	0.0155173	4	109770908	COL25A1
cg03778647	-0.0195065	1.79394e-09	0.00138238	5	142875362
cg03783904	0.0162473	1.2108e-11	9.33023e-06	2	114588499
cg03839949	-0.00526194	1.62315e-08	0.0125078	3	128210541	GATA2
cg03987653	0.0342732	9.68443e-09	0.00746268	16	90024450	DEF8
cg04037585	0.0232956	1.4015e-08	0.0107998	16	56231292	GNAO1
cg04054221	0.0105192	1.0412e-08	0.00802333	12	121899045	KDM2B
cg04055795	0.0120261	1.9416e-08	0.0149617	1	229073804
cg04101019	-0.0175378	2.27899e-11	1.75616e-05	1	227070967	PSEN2
cg04128669	-0.0216483	2.67421e-13	2.06071e-07	2	192067025
cg04157865	0.00687186	1.36576e-12	1.05243e-06	17	77914162	TBC1D16
cg04160501	-0.0347054	3.65758e-11	2.81848e-05	7	4723667	FOXK1
cg04161193	0.00923761	6.42206e-12	4.94875e-06	8	101338327	RNF19A
cg04166500	-0.00632385	6.02374e-08	0.0464181	14	100571607	EVL
cg04201370	-0.0179189	3.99972e-08	0.0308213	5	54130481
cg04206190	-0.0510016	3.70267e-08	0.0285322	7	65592179	CRCP
cg04228709	0.016855	2.75302e-08	0.0212144	6	155537930	TIAM2
cg04229928	0.029717	2.24778e-08	0.0173211	11	119303807
cg04339177	-0.0313423	3.86169e-08	0.0297577	15	31214142	FAN1
cg04347477	-0.0257245	1.05253e-21	8.11063e-16	12	125002007	NCOR2
cg04384123	0.0249586	1.53034e-08	0.0117926	16	24264559
cg04449728	0.011557	2.50009e-10	0.000192653	20	19409094	SLC24A3
cg04454088	-0.0125434	5.48992e-10	0.000423046	19	661432	RNF126
cg04456029	-0.0111127	2.0501e-11	1.57978e-05	12	113496126	DTX1
cg04659944	0.0235674	4.76592e-12	3.67255e-06	1	94684108	ARHGAP29
cg04665423	0.0110124	1.28969e-08	0.00993818	10	135051305	VENTX
cg04669722	-0.0310483	4.7021e-08	0.0362338	5	158669206
cg04851202	0.0181818	1.27253e-10	9.80594e-05	10	44370697	LINC00840
cg04859117	0.0327924	9.67594e-09	0.00745615	11	2011341	LOC100133545
cg04893298	0.0141136	3.21229e-08	0.0247535	9	102061168
cg04952324	-0.0242813	1.40769e-08	0.0108474	7	73727108	CLIP2
cg05241536	0.00819966	3.57555e-09	0.00275527	10	121298236	RGS10
cg05287480	0.0308884	2.32999e-09	0.00179546	7	27176127
cg05523603	0.00718466	2.44331e-09	0.00188278	22	50973101
cg05557535	-0.0193453	5.67696e-11	4.37458e-05	6	146058131	EPM2A;LOC100507557
cg05592263	-0.00865823	4.66075e-10	0.000359151	8	125377292	TMEM65
cg05610420	0.0149675	2.00174e-09	0.00154251	8	61602387	CHD7
cg05620418	0.0105132	5.12439e-12	3.94878e-06	1	245809304	KIF26B
cg05669550	0.0411107	7.33291e-23	5.65064e-17	15	101728451	CHSY1
cg05832326	0.00953414	7.57456e-10	0.000583685	14	101146675
cg05879418	0.0179065	7.24124e-09	0.00558	5	54455955	CDC20B;GPX8
cg05958910	0.0291472	1.92189e-08	0.0148098	10	21796441
cg05988980	-0.0447256	4.96713e-08	0.038276	10	73582215	PSAP
cg05994753	0.00685796	3.96954e-09	0.00305887	8	125209751	LOC101927588
cg06052122	-0.0313315	3.63166e-08	0.0279851	9	123546098	FBXW2
cg06052832	0.00986456	1.54927e-09	0.00119385	5	38442099	EGFLAM
cg06056332	0.00959275	6.39511e-10	0.000492798	1	160765923	LY9
cg06176777	0.0311253	3.35167e-08	0.0258275	21	39084502	KCNJ6
cg06219801	-0.0248708	2.02708e-08	0.0156204	8	82607396	SLC10A5
cg06236119	0.00766485	2.94549e-08	0.0226975	19	49926991	PTH2
cg06327373	-0.0488104	1.92866e-10	0.00014862	11	65191944	NEAT1
cg06384737	-0.00313155	1.43892e-08	0.0110881	9	98744073	ERCC6L2
cg06484729	0.0217404	3.95299e-10	0.000304612	6	16065013
cg06519243	0.0403264	2.63755e-08	0.0203246	16	86611831	FOXL1
cg06519434	0.00724037	4.50032e-09	0.00346788	3	38664257	SCN5A
cg06599528	0.00402843	2.55806e-08	0.019712	21	45463661	TRAPPC10
cg06681449	-0.0192445	4.081e-08	0.0314476	17	62010391	CD79B
cg06736148	0.0133418	1.01103e-08	0.00779086	15	52416833	GNB5
cg06894612	0.0133786	5.06259e-12	3.90116e-06	14	69042922	RAD51L1
cg06905720	-0.0253315	3.65431e-11	2.81596e-05	4	145512579
cg06915570	0.0043504	3.64966e-10	0.000281238	2	31522601
cg06962918	0.0185624	1.89017e-09	0.00145653	7	18127112
cg07001036	0.0171722	3.11378e-09	0.00239944	3	97651615	CRYBG3
cg07005263	0.0287822	8.31869e-13	6.41026e-07	2	65571869	SPRED2
cg07196577	0.0133407	2.802e-08	0.0215918	1	109850486	MYBPHL
cg07306253	-0.0188986	7.63595e-10	0.000588416	15	41062224	DNAJC17;C15orf62
cg07331906	0.0179973	6.65357e-09	0.00512715	1	92037397
cg07337112	0.00484086	5.98251e-09	0.00461004	10	29977229	SVIL
cg07346739	0.0324593	1.64575e-17	1.26819e-11	20	24125183
cg07452921	0.0133086	1.01145e-11	7.79406e-06	7	121036855	FAM3C
cg07639701	-0.0489892	7.06046e-10	0.000544069	7	92268886	CDK6
cg07680528	0.00413823	2.17745e-10	0.000167791	10	112168061
cg07738730	0.0262319	1.45772e-09	0.0011233	17	47077165	IGF2BP1
cg07749613	-0.0608405	1.53949e-11	1.18631e-05	2	97073539
cg07790294	0.00749567	2.6748e-08	0.0206116	19	928287	ARID3A
cg07841173	-0.00229072	6.12634e-09	0.00472087	3	128210150	GATA2
cg07898252	0.00782812	1.33024e-09	0.00102506	19	17458126
cg08061334	0.0172284	1.63395e-08	0.012591	14	62068941
cg08088075	0.0163311	3.08439e-08	0.0237679	2	220264753
cg08100129	0.0102738	2.82313e-09	0.00217546	14	101146629
cg08187361	0.00837844	1.7226e-09	0.00132741	12	113316958	RPH3A
cg08202910	-0.0529863	6.8071e-12	5.24546e-06	5	42586962	GHR
cg08218495	-0.0355937	1.82302e-08	0.0140479	1	111174059	KCNA2
cg08257579	0.0328968	2.36351e-12	1.82129e-06	21	39668474	KCNJ15
cg08295211	0.0190894	5.36223e-09	0.00413206	20	20036632	CRNKL1;CFAP61
cg08437936	-0.00664861	6.80454e-09	0.00524349	7	2762974
cg08457514	0.00842742	1.62442e-09	0.00125175	1	61803736	NFIA
cg08511772	0.0116676	3.55593e-08	0.0274015	22	37960426	CDC42EP1
cg08541749	0.00697186	4.65733e-12	3.58887e-06	11	64091325
cg08648047	0.0140646	1.64042e-10	0.000126409	1	11028561	C1orf127
cg08658892	-0.0267717	9.68403e-13	7.46238e-07	20	56256437	PMEPA1
cg08809333	0.0180425	5.52268e-09	0.0042557	19	8118857	CCL25
cg08829107	0.00933096	4.31489e-14	3.325e-08	10	3520065	LOC105376360
cg08880154	0.0102264	4.75275e-08	0.036624	1	86926798
cg08943180	-0.0175361	4.01469e-08	0.0309366	1	244516022	C1orf100
cg08943494	-0.0493585	6.18655e-15	4.76727e-09	11	36422615	PRR5L
cg09018739	0.0101591	1.43025e-08	0.0110213	16	57180107	CPNE2
cg09113483	0.0429387	1.99442e-13	1.53687e-07	1	61517807
cg09141713	0.0213856	1.78266e-10	0.00013737	9	97428981
cg09191626	0.0110977	1.25254e-12	9.65193e-07	11	13983986	SPON1
cg09199323	-0.0197938	1.22734e-08	0.00945774	12	46660338	SLC38A1
cg09201499	-0.0132037	4.65227e-10	0.000358498	16	88838113	FAM38A
cg09260667	0.00662572	3.12175e-09	0.00240558	16	50679494
cg09322513	0.0207713	4.14179e-09	0.0031916	16	65555681	LOC283867
cg09352285	-0.0418511	8.93148e-11	6.88247e-05	20	47919910
cg09360036	0.00711843	1.31953e-08	0.0101682	11	113932557	ZBTB16
cg09376613	0.0119241	1.18542e-10	9.13465e-05	10	102087334	PKD2L1
cg09438864	0.0139637	6.09552e-08	0.0469713	17	60695140
cg09495478	0.0134674	2.99212e-10	0.000230569	3	44938102	TGM4
cg09623442	-0.0158115	1.33407e-08	0.0102802	15	39179367
cg09797356	0.0219158	3.58446e-22	2.76213e-16	21	33865749	EVA1C
cg09887687	-0.0777819	1.17872e-17	9.08302e-12	12	10018275	CLEC2B
cg09938845	-0.037646	1.1927e-13	9.19074e-08	13	44848747
cg10058508	0.0133196	2.44264e-08	0.0188227	8	142243242	SLC45A4
cg10136008	0.0358972	4.36885e-12	3.36658e-06	2	138721566	HNMT
cg10273679	0.0181696	3.10782e-17	2.39484e-11	8	19179715	SH2D4A
cg10354154	-0.0199163	1.03318e-08	0.00796152	17	79534694	NPLOC4
cg10368200	0.0224348	6.93967e-15	5.34761e-09	22	40821731	MKL1
cg10449644	0.0179631	2.0211e-10	0.000155743	8	57601303
cg10604550	0.00532084	4.65034e-09	0.00358349	5	43001210
cg10689504	-0.0163709	1.11485e-15	8.59092e-10	8	41863031	KAT6A
cg10803034	-0.0146571	2.26647e-10	0.000174651	11	3178188	OSBPL5
cg10922498	0.0275484	2.64954e-14	2.0417e-08	18	70900410	LOC400655
cg10938046	0.0142259	8.40789e-09	0.006479	6	43969577	C6orf223
cg11026820	0.0146745	5.86954e-10	0.000452298	9	130591047	ENG
cg11186858	0.0225989	4.66777e-09	0.00359692	17	75096382
cg11326036	0.0070682	6.89762e-10	0.000531521	6	36341704	ETV7
cg11352146	-0.0440481	8.0982e-10	0.000624036	11	65192550	NEAT1
cg11387576	-0.0977561	1.57629e-41	1.21467e-35	9	18260848
cg11428475	0.0161392	2.77832e-11	2.14093e-05	17	38104907
cg11430223	-0.0262806	5.17277e-14	3.98606e-08	13	42232607	VWA8
cg11591485	0.0159183	2.21039e-09	0.0017033	3	124839640	SLC12A8
cg11783834	-0.00913421	7.59628e-09	0.00585359	8	27469331	CLU
cg11799580	0.0138816	1.59172e-10	0.000122656	17	55701810	MSI2
cg11899596	0.0210236	6.6062e-09	0.00509064	8	145663791	NFKBIL2
cg11916927	0.0139064	2.06074e-10	0.000158798	7	77625218
cg11932158	-0.0503019	2.56289e-14	1.97493e-08	3	155422129	PLCH1
cg11945297	0.00259922	1.24794e-13	9.61642e-08	8	102514634	GRHL2
cg11990353	0.0110946	8.45096e-15	6.51219e-09	4	38113446	TBC1D1
cg12003079	0.0157166	4.91613e-09	0.0037883	12	6984857
cg12151330	0.036454	1.5756e-09	0.00121414	12	120114103	PRKAB1
cg12230203	-0.023918	7.09541e-09	0.00546763	20	48242474
cg12255710	0.0172414	2.34438e-08	0.0180654	1	90900170
cg12259187	0.0180549	8.37441e-11	6.45321e-05	9	82238785	TLE4
cg12284518	0.0129911	3.43989e-13	2.65073e-07	11	64005787	VEGFB
cg12364608	0.00394559	8.16672e-10	0.000629316	1	11020907	C1orf127
cg12533689	0.0117249	6.43841e-08	0.0496135	4	40504355	MIR4802;RBM47
cg12559016	0.0176828	1.02747e-10	7.91754e-05	8	8191450	SGK223
cg12560421	0.0168065	6.98755e-10	0.000538451	7	2656527
cg12562461	0.00858914	5.51844e-09	0.00425244	17	62778131	LOC146880
cg12587615	0.0184669	4.96992e-09	0.00382975	19	11472397	LPPR2
cg12637867	0.0145879	3.67604e-11	2.83271e-05	5	137158011
cg12685296	0.02392	3.59435e-09	0.00276975	2	232125475	ARMC9
cg12701018	-0.024916	1.02631e-09	0.000790862	1	1144005
cg12746627	-0.0234161	3.27535e-10	0.000252394	19	38450289	SIPA1L3
cg12822891	0.0303187	1.29475e-16	9.97713e-11	14	103464954	CDC42BPB
cg12838168	0.0117841	4.98265e-10	0.000383956	3	194085842	LRRC15
cg12992827	-0.0183535	5.70542e-11	4.39651e-05	3	101901234
cg12999836	-0.0270146	2.0882e-16	1.60914e-10	7	50791421	GRB10
cg13053396	0.0116654	2.71791e-08	0.0209438	12	7168545	C1S
cg13066703	-0.0731371	3.81753e-23	2.94173e-17	1	211526705	TRAF5
cg13121392	-0.0334067	2.37025e-09	0.00182648	1	43401136	SLC2A1
cg13263397	-0.017866	3.70875e-13	2.85791e-07	1	169078711	ATP1B1
cg13280041	0.0496258	5.03433e-10	0.000387938	6	138866865	NHSL1
cg13289042	0.0105091	9.97384e-10	0.00076857	8	29492637
cg13329242	0.0120058	2.0897e-10	0.000161029	11	117382759	DSCAML1
cg13491234	0.0122694	4.02666e-10	0.000310289	11	14994230	CALCA
cg13491602	0.00801032	6.88527e-09	0.00530569	6	30847733
cg13597554	-0.0129474	5.52105e-09	0.00425444	15	49732282	FGF7;C15orf33
cg13626014	-0.00403604	3.88127e-12	2.99086e-06	22	24567627	CABIN1
cg13667088	-0.0125749	1.96609e-12	1.51504e-06	15	101709956
cg13731820	0.00897752	5.98868e-08	0.046148	4	38113437	TBC1D1
cg13733403	0.0235634	9.89413e-10	0.000762428	19	6528291
cg13781758	-0.0181481	2.27256e-08	0.017512	3	122823409	PDIA5
cg13985723	0.0143965	8.98963e-10	0.000692728	15	43511450	EPB42
cg13989982	0.0190909	1.75698e-08	0.0135391	10	129860629	PTPRE
cg14090154	0.0150247	2.66695e-12	2.05512e-06	12	124947318	NCOR2
cg14150115	0.00888167	1.05565e-08	0.00813472	13	30963379
cg14209920	0.0121728	5.38736e-09	0.00415142	19	13137642	NFIX
cg14266527	0.0244899	3.59259e-08	0.027684	4	151501298	LRBA
cg14387452	-0.0448646	3.58293e-24	2.76096e-18	9	20512334	MLLT3
cg14427590	0.00928505	1.59818e-14	1.23153e-08	17	60695089
cg14783355	0.0158733	2.48641e-09	0.00191599	5	10530621
cg14794425	0.0435246	1.53974e-11	1.1865e-05	6	11779078	ADTRP
cg14908202	-0.015838	3.52889e-11	2.71932e-05	8	39184649	ADAM5
cg14910054	0.00573013	5.33195e-08	0.0410873	1	183574147
cg14993989	0.015506	5.44423e-10	0.000419525	12	46786667	LOC100288798
cg15090899	0.0537148	2.12271e-09	0.00163573	6	167178260	RPS6KA2
cg15112223	0.0255597	1.34299e-09	0.00103489	2	153323898	FMNL2
cg15118606	0.00452255	5.12116e-12	3.94629e-06	1	14954053	KIAA1026
cg15174565	0.0128307	1.02149e-13	7.87148e-08	15	101728234	CHSY1
cg15201153	0.0337039	3.19928e-08	0.0246532	1	180945686	STX6
cg15256407	-0.0159074	1.6129e-08	0.0124288	3	125308580	OSBPL11
cg15295322	0.0189253	2.49377e-09	0.00192166	3	178689645
cg15550330	0.0273177	4.69851e-13	3.62061e-07	5	78477601
cg15597619	0.0027676	1.96052e-10	0.000151075	16	66494084	BEAN1
cg15722952	0.00768012	5.30627e-08	0.0408894	3	194924602	C3orf21
cg15754399	0.00858081	4.689e-10	0.000361327	4	170928131	MFAP3L
cg15765789	0.0180518	3.44233e-11	2.65261e-05	5	39224442	FYB
cg15861806	-0.0170552	1.21328e-09	0.000934939	14	103374045
cg15871206	-0.0303666	3.28711e-13	2.533e-07	2	239009118	ESPNL
cg16001522	0.0188211	8.79166e-09	0.00677473	1	164899627
cg16036316	0.0219826	2.88711e-11	2.22477e-05	11	118213527	CD3D
cg16082989	0.00702996	1.09455e-12	8.43445e-07	19	42613682	POU2F2
cg16107105	0.0127229	4.4811e-08	0.0345307	7	150646704	KCNH2
cg16305292	0.0141895	6.18072e-09	0.00476277	8	142219965
cg16339157	0.0077797	7.82293e-09	0.00602824	10	74978713	FAM149B1
cg16499402	0.0116198	3.55853e-10	0.000274215	3	149333648	WWTR1
cg16624231	0.0445362	5.00385e-16	3.85589e-10	19	1617385	TCF3
cg16725984	-0.0543919	9.87603e-17	7.61033e-11	16	89735184	C16orf55
cg16815625	0.0159296	3.40431e-14	2.62331e-08	8	141229477	TRAPPC9
cg16866100	0.0119755	3.12177e-10	0.000240559	17	57502922
cg16899650	0.00973829	4.71334e-08	0.0363203	22	24856877	ADORA2A-AS1
cg16977720	-0.0560838	7.10788e-16	5.47723e-10	2	85105984	TRABD2A
cg16988280	0.00683396	2.79789e-08	0.0215601	8	10671903	PINX1
cg16991678	0.0295249	1.20781e-08	0.00930719	4	153506552
cg17038235	0.0117104	5.50982e-09	0.00424579	5	172370524	ERGIC1
cg17207736	0.0245255	5.97415e-13	4.6036e-07	8	142237307	SLC45A4
cg17213398	0.022939	1.3621e-11	1.04962e-05	12	133244869	POLE
cg17356718	0.0170166	5.64948e-09	0.00435341	2	240230587	HDAC4
cg17368001	-0.0353896	1.19053e-09	0.000917407	3	72005262
cg17464787	-0.0372808	6.07797e-09	0.0046836	11	111050536
cg17480291	0.0277824	4.67692e-09	0.00360397	5	14464838	TRIO
cg17521120	0.00766029	2.45618e-08	0.018927	19	51961666	SIGLEC8
cg17547179	-0.0178786	3.44013e-10	0.000265092	7	45068955	CCM2
cg17593625	-0.0232374	1.22236e-08	0.00941935	7	752800	PRKAR1B
cg17670749	0.00633294	4.97851e-09	0.00383637	10	33944490
cg17727820	-0.02025	3.83856e-09	0.00295794	1	93442062
cg17745339	-0.0118383	2.41071e-10	0.000185766	5	176755199
cg17808882	0.0431494	1.4392e-11	1.10903e-05	8	16859924	FGF20
cg17819250	0.00932504	2.17296e-14	1.67445e-08	8	36380237
cg17918776	-0.0452337	3.46608e-12	2.67091e-06	12	10019514	CLEC2B
cg17936572	-0.0143625	2.37787e-08	0.0183235	3	35706114	ARPP-21
cg17950169	-0.0119203	3.05877e-22	2.35705e-16	1	226067900	TMEM63A
cg17972738	0.00468408	1.37194e-08	0.010572	19	51965444
cg17980786	0.0112772	1.6211e-15	1.2492e-09	3	32933637	TRIM71
cg17995119	-0.0515989	7.87374e-11	6.06739e-05	12	46660306	SLC38A1
cg18007970	0.0178806	6.24066e-15	4.80896e-09	19	38918129	RASGRP4
cg18019132	-0.0727967	6.06833e-08	0.0467617	11	65191707	NEAT1
cg18171070	-0.0186754	1.20573e-09	0.000929122	17	40967121	BECN1
cg18177259	0.0123495	2.86284e-14	2.20607e-08	2	15941033
cg18201077	-0.0635411	5.38559e-09	0.00415006	2	7017787	RSAD2
cg18216575	0.0166101	4.64005e-10	0.000357556	3	141056238	ZBTB38
cg18254053	-0.0637389	5.24328e-27	4.0404e-21	1	202715885	KDM5B
cg18431702	-0.0186451	1.41355e-11	1.08926e-05	16	11594859
cg18476689	0.0290169	1.0376e-08	0.00799561	5	32581687
cg18511461	0.041786	1.30081e-08	0.0100238	2	181989473	LOC101927156
cg18538093	-0.0333981	5.11594e-17	3.94228e-11	9	134410273
cg18598117	-0.0382378	4.4095e-12	3.3979e-06	19	941126	ARID3A
cg18624930	-0.0153369	1.06902e-08	0.00823774	14	61970191	PRKCH
cg18816534	0.0500732	1.17524e-17	9.05625e-12	5	158385443	EBF1
cg18853925	0.00874519	2.66556e-15	2.05404e-09	3	195869059	LINC00885
cg18865207	0.00934107	3.19544e-13	2.46236e-07	1	160765919	LY9
cg18884865	-0.039238	1.68896e-09	0.00130149	3	151911580
cg18897025	-0.0258389	9.66478e-09	0.00744754	5	110413671	TSLP
cg18942579	-0.0237517	5.29462e-08	0.0407996	17	57915773	TMEM49
cg19066160	0.0176666	2.94278e-09	0.00226766	13	69964332
cg19069884	0.00803598	3.86814e-09	0.00298074	15	101728309	CHSY1
cg19172447	-0.0208013	2.05567e-08	0.0158407	12	132551483	EP400
cg19252108	0.00782902	8.18861e-11	6.31003e-05	1	36553577	TEKT2;ADPRHL2
cg19258882	0.0177422	5.58994e-10	0.000430753	12	56472805	ERBB3
cg19470809	0.0283269	1.16447e-10	8.97321e-05	21	33865773	EVA1C
cg19483007	0.0372445	5.5638e-26	4.28739e-20	3	149327651	WWTR1
cg19511643	0.00647456	1.78304e-10	0.000137399	4	152608334	GATB
cg19567035	-0.00637894	4.41384e-09	0.00340124	10	112220496
cg19618385	0.0103762	3.00706e-10	0.00023172	15	42983823	STARD9
cg19671561	0.00437834	1.08223e-08	0.00833953	3	195938283	ZDHHC19
cg19672145	0.0277801	4.06084e-09	0.00312922	2	65571891	SPRED2
cg19695978	0.00681849	8.61815e-10	0.000664103	15	70877381
cg19760965	-0.015325	9.70191e-10	0.000747616	3	194868843	C3orf21
cg20115418	-0.0113623	1.45955e-09	0.00112471	2	198702850	PLCL1
cg20225570	-0.0223729	3.64568e-15	2.80931e-09	11	64013441	PPP1R14B
cg20300677	0.0190658	1.82789e-09	0.00140855	5	14292971	TRIO
cg20328456	0.00893246	3.56064e-09	0.00274378	6	32121113	PPT2;PRRT1
cg20334115	-0.0310279	2.75488e-16	2.12288e-10	1	226107899	PYCR2
cg20345915	0.0292976	2.61148e-08	0.0201237	10	121296042	RGS10
cg20450689	0.0102132	1.65247e-10	0.000127337	18	77586147
cg20477544	0.0132975	6.28064e-14	4.83977e-08	6	36139636
cg20523987	0.00471946	2.25536e-08	0.0173795	1	149890289	SV2A
cg20595752	0.0136582	3.43881e-08	0.026499	6	35458416	TEAD3
cg20647694	0.00751881	5.75945e-08	0.0443815	2	11496960
cg20673358	0.0134134	5.79765e-12	4.46759e-06	3	55020495	CACNA2D3
cg20685334	-0.0111683	6.43005e-08	0.0495491	4	169718578	PALLD
cg20708125	0.00509955	4.59778e-08	0.0354299	1	42103274	HIVEP3
cg20745272	0.0141961	1.858e-11	1.43175e-05	9	110309675
cg20778786	-0.0565644	2.73469e-11	2.10731e-05	6	29483989
cg20877443	-0.0218255	2.83231e-08	0.0218254	11	955120	AP2A2
cg20938047	0.0396643	2.25434e-17	1.73716e-11	14	25357032	STXBP6
cg20968678	0.00690877	8.31321e-10	0.000640604	2	216948982	TMEM169
cg21028916	-0.0183216	2.68437e-08	0.0206853	3	45185946	CDCP1
cg21051696	0.0148269	1.42608e-08	0.0109892	19	6528302
cg21062739	0.016445	2.38778e-14	1.83999e-08	15	52420568	GNB5
cg21089930	-0.0603709	3.83031e-09	0.00295159	11	58965571	DTX4
cg21105131	0.0283759	2.47611e-09	0.00190806	10	22635143	SPAG6
cg21147635	0.0148699	5.04839e-09	0.00389022	22	18452721	MICAL3
cg21368706	0.00630006	1.52838e-08	0.0117775	17	7294836	PLSCR3;TMEM256-PLSCR3
cg21416544	0.0110896	1.02591e-11	7.90553e-06	12	8986988	A2ML1
cg21446782	0.0359566	8.10451e-10	0.000624523	17	71258146	CPSF4L
cg21461811	-0.0409016	3.77503e-27	2.90898e-21	10	30821806
cg21945120	-0.0376909	2.74348e-10	0.000211408	10	59917324
cg22138096	0.00509715	4.69369e-08	0.0361689	7	41772439	LOC285954
cg22218709	-0.0373537	1.27691e-12	9.83971e-07	7	4723740	FOXK1
cg22277972	-0.0114833	6.39089e-11	4.92473e-05	12	108960008	ISCU
cg22284058	0.0116681	2.21357e-15	1.70575e-09	8	142237359	SLC45A4
cg22385702	0.0147389	5.83383e-09	0.00449547	2	45175881
cg22387784	0.0127479	1.30074e-10	0.000100233	12	14996149	ART4
cg22435595	0.0320887	1.25108e-14	9.64066e-09	3	186072255	DGKG
cg22469897	0.0142681	1.62649e-10	0.000125335	19	51858276	ETFB
cg22555806	0.0173955	6.01589e-10	0.000463576	7	86418421	GRM3
cg22699725	0.00701835	4.76841e-09	0.00367447	1	207242586	PFKFB2
cg22961159	0.00683595	7.29497e-10	0.000562141	1	214298775
cg22994830	0.00922269	4.08043e-11	3.14433e-05	7	623846	PRKAR1B
cg23009865	-0.183217	2.13732e-21	1.64699e-15	15	65615447
cg23050394	0.0212306	1.31635e-09	0.00101436	5	123599727
cg23357404	-0.011713	4.87e-09	0.00375275	4	145483534
cg23378546	0.0334489	6.51767e-10	0.000502243	17	76352717
cg23523922	0.0190353	3.39565e-09	0.00261664	4	74318536	AFP
cg23530232	-0.0223956	6.52419e-15	5.02745e-09	1	9302240	H6PD
cg23558994	0.011781	3.31823e-08	0.0255698	15	90606921	ZNF710
cg23752007	0.0181353	5.35382e-14	4.12558e-08	7	37429500	ELMO1
cg23754918	0.0165441	1.86966e-10	0.000144073	7	2653733	IQCE
cg24185852	0.00393644	1.96051e-08	0.0151074	5	168690818	MIR585;SLIT3
cg24278615	0.030631	5.64691e-11	4.35143e-05	22	36837152
cg24279744	0.00819811	1.27182e-08	0.00980047	3	10408402	ATP2B2
cg24291237	0.0195628	1.65458e-09	0.00127499	1	211869016
cg24316282	0.0171531	3.12584e-11	2.40873e-05	4	83663480	SCD5
cg24366564	0.0173039	1.55792e-08	0.0120051	17	2843149	RAP1GAP2
cg24386592	0.00296989	9.35817e-10	0.000721127	13	110304327
cg24570371	0.0188018	8.72949e-25	6.72683e-19	4	36258130	LOC439933
cg24578623	0.0264178	9.50738e-15	7.32626e-09	2	219152149	PNKD;TMBIM1
cg24664957	0.0091281	1.91518e-08	0.0147581	12	123381003	VPS37B
cg24707889	0.00385809	7.41167e-09	0.00571133	21	46341304	ITGB2
cg24718773	0.00705485	1.31336e-08	0.0101206	2	138739074	HNMT
cg24828864	0.0133587	3.64232e-09	0.00280672	8	38279600	FGFR1
cg24838436	0.00553178	8.88241e-10	0.000684466	14	65183548	PLEKHG3
cg24908802	0.0209491	4.64878e-11	3.58228e-05	5	144726601
cg24945175	-0.0384827	2.09244e-12	1.6124e-06	2	173311398	ITGA6
cg25138693	0.0455486	5.49682e-17	4.23577e-11	6	4447278
cg25282281	-0.0119466	1.65597e-10	0.000127607	4	154577141
cg25335698	0.0247904	8.82302e-09	0.0067989	1	159760231
cg25358033	0.0229867	8.85226e-10	0.000682143	12	113714589	TPCN1
cg25363679	0.0106384	5.56828e-17	4.29084e-11	12	71031202	PTPRB
cg25423459	0.0198669	2.19241e-08	0.0168944	3	131435068	CPNE4
cg25425189	0.0100635	9.62886e-09	0.00741987	17	37349801	CACNB1
cg25519315	-0.0209796	2.38503e-08	0.0183787	2	209231528	PTH2R
cg25573644	0.00962772	4.53757e-09	0.00349659	1	178245008	RASAL2
cg25647269	0.00977816	2.02196e-11	1.55809e-05	2	231576055
cg25869938	-0.0437768	6.75348e-09	0.00520414	6	21306299
cg25953130	-0.0245524	3.96766e-13	3.05742e-07	10	63753550	ARID5B
cg26022608	0.024179	1.62634e-10	0.000125324	1	109915765	SORT1
cg26080684	0.0269101	5.11222e-13	3.93941e-07	7	72775853
cg26140228	-0.0136589	5.29469e-08	0.0408001	12	106697622	TCP11L2
cg26145152	0.00986562	2.27482e-08	0.0175294	1	68163609
cg26228864	0.0275231	6.45988e-10	0.000497789	3	3151740	IL5RA
cg26231094	0.0139957	6.19988e-08	0.0477754	19	54682313	MBOAT7
cg26341831	0.0249258	1.63177e-11	1.25742e-05	1	226036279	TMEM63A
cg26484448	0.0268153	3.68044e-08	0.0283609	21	32882208	TIAM1
cg26569002	0.00783936	3.31005e-09	0.00255068	5	148747323	PCYOX1L
cg26664137	0.0525014	1.80027e-08	0.0138726	1	225887963
cg26905159	0.00586509	2.66177e-08	0.0205112	15	62951080	TLN2
cg26907472	0.00552306	5.14062e-11	3.96129e-05	16	69006828	TMCO7
cg27000590	0.0450849	9.23315e-10	0.000711494	8	8182003	PRAGMIN
cg27218896	0.0245622	4.83594e-17	3.7265e-11	2	183925348
cg27315157	-0.0342921	4.5521e-14	3.50778e-08	1	79086197	IFI44L
cg27397830	0.013251	8.51854e-10	0.000656427	11	60679809
cg27416337	-0.0248979	5.06895e-08	0.0390607	3	32748004	CNOT10
cg27485596	-0.0950813	3.80809e-12	2.93446e-06	13	111829530	ARHGEF7
cg27558433	-0.0143617	1.4229e-09	0.00109647	17	21182253
cg27565899	-0.0162602	7.76741e-17	5.98546e-11	1	110166664	AMPD2
cg27643917	0.0126534	7.07097e-12	5.44879e-06	15	85412373	ALPK3

## Sheet: CD4+ T-cell
Supplementary Data 7. CpGs significantly associated with gestational age (Bonferroni adjusted p-value < 0.05) using the two-stage TCA model in START
CpG	Effect_size	p_value	Bonferroni_p	Chromosome	Position	Gene_Illumina
cg00208555	-5.48269e-05	4.3975e-08	0.0338865	17	62982592
cg00213487	-0.00128354	8.57798e-09	0.00661007	15	75341903	PPCDC
cg00216131	0.000371305	4.95746e-08	0.0382015	19	916776	KISS1R
cg00222472	0.00119209	6.23577e-10	0.000480519	1	164545783	PBX1
cg00232483	0.000620491	2.47881e-08	0.0191014	16	19849514	IQCK
cg00464852	-0.000132456	4.96638e-14	3.82702e-08	14	68610155	RAD51B
cg00547143	0.000641958	6.61854e-11	5.10015e-05	11	68450618	GAL
cg00582562	0.00161472	9.35715e-09	0.00721049	17	46388465	SKAP1
cg00597876	0.00127039	6.28717e-08	0.0484481	15	74494909	STRA6
cg00631856	0.000306787	4.23944e-11	3.26685e-05	10	101673866	DNMBP
cg00632070	0.000265471	4.31854e-13	3.32781e-07	13	31506324	C13orf26
cg00679184	0.000688897	1.37432e-11	1.05903e-05	14	75447722
cg00683922	0.000908078	2.76045e-08	0.0212716	1	207242569	PFKFB2
cg00690968	0.000179348	3.66595e-08	0.0282493	6	41437676
cg00745288	0.000471457	1.21006e-08	0.00932457	5	179187489	MAML1
cg00761968	0.000349738	3.04158e-08	0.023438	13	53314142	LECT1
cg00836308	0.000504488	4.48662e-08	0.0345733	1	36552959	TEKT2;ADPRHL2
cg00921266	0.00236376	4.66852e-08	0.035975	7	27153663	HOXA3
cg00927594	0.00119863	1.1082e-08	0.00853966	15	101514299	LRRK1
cg01001422	0.000213017	1.13077e-10	8.71353e-05	19	13135631	NFIX
cg01025774	0.00120861	2.84798e-10	0.000219461	5	42944457
cg01066053	0.00112287	5.55256e-08	0.0427873	3	51860265	IQCF3
cg01081456	-0.000141355	2.25513e-09	0.00173777	6	123072613
cg01133215	-0.000435176	2.09958e-09	0.0016179	6	45399681	RUNX2
cg01231543	-0.000160548	1.135e-08	0.00874612	16	68741748
cg01270709	0.00472447	1.31853e-09	0.00101604	11	57519364	BTBD18
cg01286726	0.000958233	2.59537e-09	0.00199995	12	52249782
cg01305625	0.000361381	3.10602e-08	0.0239346	5	131593812	PDLIM4
cg01307684	0.000603376	9.63275e-10	0.000742286	4	80886143	ANTXR2
cg01324489	0.000198699	1.42419e-09	0.00109746	21	40114053	LINC00114
cg01357997	0.000794546	4.80313e-09	0.00370123	9	129056064
cg01362515	-0.000207548	1.09724e-08	0.00845516	17	39782091	KRT17
cg01414772	0.00140038	1.69581e-10	0.000130677	4	187002764	TLR3
cg01693598	0.000281883	1.99944e-10	0.000154074	1	47998637
cg01710903	-0.000857885	3.76452e-08	0.0290089	8	30244710	RBPMS
cg01927645	-0.000664851	9.94124e-09	0.00766058	15	75423359
cg01930719	-0.000168906	1.59164e-08	0.0122649	16	67575562	FAM65A
cg01936839	-0.000411635	1.56671e-08	0.0120728	7	27198896
cg01994425	0.000443916	1.97115e-10	0.000151894	14	60338009	RTN1
cg02066331	0.000941386	6.3128e-09	0.00486455	6	17282778	RBM24
cg02190788	0.000261358	8.30376e-09	0.00639876	20	49269245	LOC100506175;FAM65C
cg02264407	0.00207365	3.62458e-12	2.79305e-06	13	76430665	LMO7
cg02294302	0.000589855	3.7873e-13	2.91844e-07	1	47906276	FOXD2
cg02302721	0.000800392	5.69213e-08	0.0438627	3	125117988
cg02306995	-0.000609127	2.05681e-18	1.58495e-12	3	122635049	SEMA5B
cg02361027	0.000618416	1.1541e-10	8.89335e-05	2	170217401	LRP2
cg02509745	-0.00144215	1.34031e-09	0.00103282	5	178052578	CLK4
cg02542684	-0.000569574	4.21838e-08	0.0325062	4	185209748
cg02558026	-7.89766e-05	2.07085e-10	0.000159577	16	30904573	MIR762;BCL7C
cg02619544	0.000435855	3.44659e-10	0.000265589	1	223317256	TLR5
cg02669047	-0.000170638	2.68496e-09	0.00206899	1	206931233
cg02763813	0.000334838	9.06678e-09	0.00698674	11	122714131	CRTAM
cg02932167	0.00064471	2.08359e-10	0.000160559	2	233352951	ECEL1
cg02977320	0.000676208	3.70553e-08	0.0285543	10	77043225	ZNF503
cg03053125	0.000331409	1.60946e-09	0.00124023	11	128204844
cg03062084	0.000888639	2.25649e-08	0.0173882	12	53086292	KRT77
cg03135704	-0.000432787	1.72556e-14	1.32969e-08	11	5712109	TRIM22
cg03318414	0.000321566	7.56777e-10	0.000583162	18	33159713
cg03376308	0.000839438	3.46388e-15	2.66922e-09	10	3497811
cg03466522	0.000541786	8.45958e-09	0.00651883	1	16400754	FAM131C
cg03487027	0.00119216	3.50509e-09	0.00270097	10	77159055	ZNF503
cg03680932	0.000509254	5.33503e-11	4.1111e-05	6	16306683	ATXN1
cg03724964	0.000273554	6.20401e-08	0.0478072	19	39465969	FBXO17
cg03736013	0.000438348	2.74395e-08	0.0211445	11	76513964
cg03771986	0.000353482	6.04274e-08	0.0465645	13	51804094	FAM124A
cg03783904	0.000585793	5.51924e-10	0.000425305	2	114588499
cg03930153	-0.0024753	2.01423e-13	1.55214e-07	3	176868896	TBL1XR1
cg04143811	0.000507811	2.1031e-08	0.0162062	22	37960396	CDC42EP1
cg04232816	0.000455883	3.99997e-08	0.0308232	2	96905390	LOC285033
cg04313735	0.000697065	2.06911e-09	0.00159443	11	73357194	PLEKHB1
cg04355675	-0.000146002	1.24206e-09	0.000957115	3	36953952	TRANK1
cg04464263	0.00024045	4.44186e-08	0.0342283	7	23978794
cg04469346	-0.000225199	3.09483e-08	0.0238484	3	126373967
cg04469731	0.000674684	1.21554e-08	0.00936676	11	129992359	APLP2
cg04483863	0.000890421	1.15314e-10	8.88594e-05	5	173171737
cg04568559	-0.000882894	1.19009e-09	0.000917065	4	6262323
cg04636576	-0.000647604	5.67728e-09	0.00437483	13	74340256	KLF12
cg04697265	0.000692007	5.80103e-08	0.044702	11	130683700
cg04851202	0.0010595	5.27735e-09	0.00406665	10	44370697	LINC00840
cg04868991	0.00208078	1.69514e-08	0.0130625	15	101514483	LRRK1
cg04956801	0.000945229	3.54974e-08	0.0273538	10	21798341
cg04982834	0.00062007	2.40084e-12	1.85006e-06	1	93258288	EVI5
cg04994481	0.000713306	3.84409e-15	2.9622e-09	14	65345381
cg04995615	0.000874156	7.67017e-09	0.00591052	18	9717404	RAB31
cg05121052	0.000606556	5.23774e-09	0.00403613	22	33313979	SYN3
cg05133593	0.000590798	4.37233e-08	0.0336926	18	21270562	LAMA3
cg05135499	0.00152293	9.2658e-09	0.00714009	10	21798698
cg05177637	0.00146571	5.75316e-08	0.0443331	2	20213270	MATN3
cg05184016	0.000152356	1.589e-08	0.0122446	7	149543136	ZNF862
cg05202888	0.00156313	3.60442e-08	0.0277751	8	124666629	KLHL38
cg05215464	0.000749933	6.55795e-10	0.000505346	8	22603972	PEBP4
cg05354926	0.00101615	6.4346e-08	0.0495841	11	118824171
cg05488650	-0.000165944	3.7654e-08	0.0290156	21	36384202	RUNX1
cg05517976	0.00040269	5.7106e-10	0.000440051	7	27220049	HOXA10
cg05577344	0.000948283	2.05734e-11	1.58536e-05	2	74775637	DOK1;LOXL3
cg05669550	0.000692137	7.25599e-11	5.59136e-05	15	101728451	CHSY1
cg05947740	0.00163614	2.59073e-08	0.0199638	8	22089778	PHYHIP
cg05967544	0.000476085	3.25228e-08	0.0250616	22	24776428	SPECC1L-ADORA2A;SPECC1L
cg06052716	0.00040835	1.21864e-09	0.000939065	7	1280607
cg06327373	-0.00145766	4.39881e-09	0.00338966	11	65191944	NEAT1
cg06396119	0.00140081	1.45495e-14	1.12117e-08	13	49792767
cg06484729	0.000860373	1.63458e-12	1.25958e-06	6	16065013
cg06843189	-0.00118311	8.63576e-09	0.00665459	4	149138319	NR3C2
cg06962918	0.0014018	5.4867e-12	4.22797e-06	7	18127112
cg07005263	0.0023767	7.81676e-09	0.00602349	2	65571869	SPRED2
cg07033604	0.000702243	3.64929e-11	2.8121e-05	9	139496919
cg07061298	0.00213714	2.55759e-10	0.000197084	7	27153847	HOXA3
cg07106169	-0.000196067	2.21676e-09	0.0017082	2	95740362
cg07188665	0.000227058	4.31007e-09	0.00332128	16	67200492	HSF4
cg07264048	0.00153132	2.68616e-08	0.0206992	6	10556326	GCNT2
cg07280192	0.00157589	1.26438e-09	0.000974311	4	140770596	MAML3
cg07349815	0.0010356	4.34876e-08	0.033511	3	123751269
cg07382074	0.000470256	1.69726e-09	0.00130788	1	110629232	LINC01397
cg07397493	0.000249667	3.92714e-12	3.0262e-06	11	2011312	LOC100133545
cg07408552	-0.0047094	1.30858e-20	1.00837e-14	17	40611995	ATP6V0A1
cg07421287	0.000432276	3.60709e-10	0.000277957	1	111218287	KCNA3
cg07535965	0.000319419	1.41413e-08	0.0108971	10	29346742
cg07562120	0.00020121	8.82836e-09	0.00680301	19	1614570	TCF3
cg07631359	0.000572746	2.78544e-08	0.0214642	3	10276672	IRAK2
cg07740525	0.00101809	8.58269e-09	0.0066137	9	116861532	KIF12
cg07777909	0.000728714	3.8483e-08	0.0296544	8	21909645	EPB49
cg07784955	-0.000424544	1.54075e-12	1.18728e-06	1	169662449	SELL
cg07803420	0.00103311	1.6998e-09	0.00130984	6	30851517	DDR1
cg07835443	-0.00194541	9.64965e-15	7.43588e-09	16	89734986	C16orf55
cg07904475	0.00114097	2.05242e-11	1.58156e-05	4	151500931	LRBA
cg07910065	0.0012757	4.58395e-15	3.53233e-09	10	4230752
cg08016257	-0.000417912	6.64937e-10	0.000512391	7	134833166	TMEM140
cg08041350	0.00150035	3.99624e-08	0.0307945	17	25819112	KSR1
cg08101036	0.00192372	2.8994e-08	0.0223424	7	27153655	HOXA3
cg08161480	0.00105402	3.02428e-09	0.00233047	1	226114565
cg08202910	-0.00187486	8.90245e-09	0.00686011	5	42586962	GHR
cg08322008	-0.000397683	3.78504e-09	0.0029167	8	30245118	RBPMS
cg08326019	0.00205394	5.05436e-21	3.89482e-15	19	11472261	LPPR2
cg08370173	0.000965229	3.97976e-14	3.06675e-08	17	75537444
cg08439487	0.00327617	1.77649e-12	1.36894e-06	3	123509516	MYLK
cg08450903	-0.00133455	1.68898e-10	0.00013015	1	15904704	AGMAT
cg08545632	-0.00077913	5.01173e-08	0.0386197	6	44630692
cg08568146	0.000749469	3.29004e-08	0.0253526	12	6874375	PTMS
cg08592212	-0.000117687	3.57585e-08	0.027555	3	125367223
cg08598677	0.000847083	9.49546e-09	0.00731707	12	124399622	DNAH10
cg08726900	-0.00190233	5.00733e-15	3.85858e-09	16	89550474	ANKRD11
cg08854834	-0.000793544	6.98488e-09	0.00538245	21	30517941	C21orf7
cg08866634	-0.000302379	2.11052e-08	0.0162634	5	175962338	RNF44
cg08897705	0.000684037	4.26211e-10	0.000328432	9	89382059
cg08935122	-0.000624885	5.58442e-09	0.00430328	8	26150452	PPP2R2A
cg09135318	0.000541714	3.74118e-08	0.028829	7	30375574	ZNRF2
cg09168805	0.000863021	7.44643e-09	0.00573811	1	94514548	ABCA4
cg09210755	-0.000666497	3.78715e-08	0.0291832	14	69501398
cg09317554	0.000906822	1.03842e-09	0.00080019	4	151505084	LRBA;MAB21L2
cg09413378	-0.00115	1.49446e-08	0.0115161	3	123140729	ADCY5
cg09414454	-0.000180398	6.26267e-09	0.00482592	12	89434185
cg09476997	0.00174187	2.29859e-11	1.77126e-05	16	2087932	SLC9A3R2
cg09760422	0.000540285	5.75541e-08	0.0443504	2	128146352
cg09888330	0.00054907	2.26555e-10	0.00017458	1	156786010	SH2D2A;NTRK1
cg10007956	-0.000151259	3.11118e-08	0.0239743	13	32871614
cg10068437	0.000275222	2.5813e-09	0.00198912	7	18126994
cg10142237	0.0007128	1.28118e-08	0.00987261	22	38714395	CSNK1E
cg10207218	0.00219717	3.60266e-08	0.0277616	1	1714140
cg10414921	-5.2764e-05	1.75502e-09	0.00135239	5	75843463	IQGAP2
cg10418289	0.0011236	9.8148e-09	0.00756315	14	23308294	MMP14
cg10465514	0.00120475	2.84404e-08	0.0219158	3	15031948	NR2C2
cg10556900	-0.00055263	1.33172e-09	0.0010262	6	163813653
cg10558013	0.000839607	6.72829e-10	0.000518473	10	77043088	ZNF503
cg10674793	0.000980766	4.14206e-10	0.000319182	3	183872704	DVL3
cg10676600	0.000654113	1.30182e-11	1.00317e-05	10	73246475	CDH23
cg10683392	-0.000827186	6.82031e-09	0.00525564	3	154901913
cg10728351	-0.00233194	8.49909e-09	0.00654928	4	122628020
cg10739136	0.00105561	6.29902e-08	0.0485394	10	98270999	TLL2
cg10857905	0.000640417	2.48459e-08	0.0191459	10	80026963
cg10922498	0.00211974	3.07505e-09	0.00236959	18	70900410	LOC400655
cg10938046	0.000530781	6.75555e-10	0.000520573	6	43969577	C6orf223
cg10980860	0.000334791	1.62487e-13	1.2521e-07	3	130506709
cg11001769	0.000865605	3.23097e-11	2.48974e-05	14	61748440	TMEM30B
cg11077171	0.000398678	3.35767e-08	0.0258737	15	74881051	ARID3B
cg11087049	-8.67887e-05	1.42059e-09	0.00109468	14	51296586	NIN
cg11101698	0.000397133	4.89344e-09	0.00377082	17	762846	NXN
cg11180131	-5.77059e-05	1.19359e-09	0.00091976	5	131763112	C5orf56
cg11196848	0.00126287	9.62708e-09	0.00741849	8	16859833	FGF20
cg11279598	0.00166621	1.94539e-09	0.00149909	1	84737210
cg11376341	0.000631568	2.24457e-09	0.00172964	10	21796152
cg11523618	0.0001918	2.2871e-08	0.0176241	2	169944632	DHRS9
cg11540997	0.000456475	2.64014e-14	2.03446e-08	15	45407818	DUOX2;DUOXA2
cg11579708	-0.00151874	2.25404e-16	1.73693e-10	10	13142679	CCDC3;OPTN
cg11591485	0.000368615	1.75984e-10	0.00013561	3	124839640	SLC12A8
cg11593913	0.00103369	1.10697e-10	8.53016e-05	8	10640946	PINX1
cg11603365	-0.00101032	1.19661e-12	9.22092e-07	14	61970209	PRKCH
cg11787522	0.000399547	1.93893e-15	1.49411e-09	15	74495109	STRA6
cg11791710	0.000221044	2.3966e-08	0.0184678	10	129172535	DOCK1
cg11816444	0.000615882	1.90967e-08	0.0147157	13	49326573
cg11854981	-0.000612858	2.27934e-13	1.75642e-07	6	42219847	TRERF1
cg11945297	0.000907362	9.82576e-13	7.57159e-07	8	102514634	GRHL2
cg12046819	0.000269353	1.24659e-08	0.00960604	10	52212492	SGMS1
cg12053291	0.000779012	3.63065e-08	0.0279773	12	125282342	SCARB1
cg12408250	0.000294778	5.68315e-13	4.37935e-07	1	3121727	PRDM16
cg12434132	-0.00301035	3.24562e-15	2.50103e-09	2	25268065	EFR3B
cg12436561	-0.000425315	1.05405e-10	8.12239e-05	18	43593510	PSTPIP2
cg12505699	-0.000274252	2.828e-10	0.000217922	4	89299874	HERC6
cg12517732	-0.00170344	4.99499e-11	3.84907e-05	3	100594209	ABI3BP
cg12587615	0.00139518	2.56644e-11	1.97766e-05	19	11472397	LPPR2
cg12635937	0.000433791	3.5009e-09	0.00269774	4	81184925
cg12685296	0.000186971	3.49418e-14	2.69257e-08	2	232125475	ARMC9
cg12713583	-0.0010589	5.66558e-08	0.0436581	19	940724	ARID3A
cg12714890	0.000683594	3.57891e-08	0.0275786	8	11653811	FDFT1
cg12732215	-0.00167395	8.52639e-16	6.57031e-10	3	37795217	ITGA9-AS1;ITGA9
cg12800962	0.00106859	5.46132e-09	0.00420842	20	48626437
cg12819393	0.00112825	1.79631e-14	1.38421e-08	9	127240449
cg12822891	0.000842629	2.10432e-15	1.62156e-09	14	103464954	CDC42BPB
cg12875950	0.000283599	3.58895e-10	0.00027656	10	16565148	C1QL3
cg12880969	0.000799155	7.66887e-11	5.90952e-05	8	27466508	CLU
cg12903335	-0.000462059	3.57336e-08	0.0275358	20	19672928	SLC24A3
cg12999267	-0.00149733	1.95538e-12	1.50679e-06	12	94376970
cg13173268	-0.000888	1.66854e-10	0.000128575	2	198060477	ANKRD44
cg13276502	-0.000568731	7.99985e-12	6.16457e-06	6	21600485
cg13497089	0.00113781	2.83856e-12	2.18735e-06	4	83718406	SCD5
cg13687834	-0.00522443	2.64352e-17	2.03706e-11	10	3514783
cg13772414	0.000445641	6.51288e-13	5.01873e-07	2	222383060	EPHA4
cg13803234	0.000465049	1.30252e-08	0.010037	14	68830813	RAD51L1
cg13837679	0.000775773	3.02336e-08	0.0232976	11	44329915	ALX4
cg14079365	0.000173993	5.5056e-17	4.24254e-11	7	101799198	CUX1
cg14171369	0.00130316	3.58146e-11	2.75982e-05	14	75447688
cg14258501	-0.000831263	1.92758e-08	0.0148537	6	31680228	LY6G6E
cg14347274	-0.00157296	2.4847e-16	1.91468e-10	12	66459516
cg14368221	-0.00176336	3.52938e-13	2.71969e-07	9	18260702
cg14415629	-0.000602716	3.41384e-09	0.00263066	11	33033607
cg14427590	0.000701102	1.58084e-08	0.0121817	17	60695089
cg14434099	-0.00044214	1.38503e-09	0.00106728	1	19254867	IFFO2
cg14499274	0.0012011	9.88268e-10	0.000761545	9	136705398	VAV2
cg14524126	0.000502241	2.98213e-08	0.0229799	3	195648314
cg14827929	0.00146526	2.04597e-09	0.0015766	4	187002617	TLR3
cg14967066	-0.00016818	5.52443e-10	0.000425705	11	314341	IFITM1
cg14973857	-0.00300995	2.41316e-10	0.000185955	6	88509429	LOC101928911
cg14991769	0.00163026	7.04002e-09	0.00542494	7	150497157	TMEM176B;TMEM176A
cg15031003	-0.000504954	4.21249e-18	3.24609e-12	22	40490689	TNRC6B
cg15188268	0.00103917	9.94655e-10	0.000766467	5	128795183	ADAMTS19
cg15302379	0.000737853	5.43965e-12	4.19172e-06	10	102821848	KAZALD1
cg15648792	0.000921275	3.6496e-08	0.0281233	18	11146255	FAM38B
cg15697927	0.000228718	1.96652e-08	0.0151537	15	65384718
cg15726426	-0.000247338	3.87534e-09	0.00298628	1	111216839	KCNA3
cg15937829	-0.00064335	3.09534e-11	2.38523e-05	17	19844625	AKAP10
cg16030761	0.000574783	5.83672e-11	4.4977e-05	14	101985366
cg16107105	0.000903072	6.04079e-20	4.65495e-14	7	150646704	KCNH2
cg16116669	0.000855177	2.09274e-10	0.000161264	21	15954403	SAMSN1-AS1;SAMSN1
cg16181373	-0.00167882	8.50882e-19	6.55678e-13	18	21315417	LAMA3
cg16289349	0.000799102	6.3025e-10	0.000485662	3	46784830	PRSS45
cg16302441	0.000901082	9.06809e-09	0.00698774	2	25391830	POMC
cg16306651	-0.000379724	6.21829e-09	0.00479173	1	221957045
cg16364693	0.00138477	7.15687e-15	5.51498e-09	20	36024650	SRC
cg16425726	0.00102719	9.24464e-11	7.12379e-05	4	83680145	SCD5
cg16530165	0.00044221	5.22103e-08	0.0402325	2	232792397	NPPC
cg16611662	0.00125625	1.28214e-12	9.88002e-07	21	33736934	URB1
cg16645704	0.00058901	4.7016e-11	3.62298e-05	6	135187935
cg16725984	-0.00223198	4.76964e-15	3.67542e-09	16	89735184	C16orf55
cg16815625	0.000452635	5.75817e-08	0.0443716	8	141229477	TRAPPC9
cg16890093	-0.000552543	1.14099e-17	8.79229e-12	6	32813084	PSMB8;TAP1
cg16991678	0.00114984	2.27499e-10	0.000175307	4	153506552
cg17105139	0.00159551	1.77303e-08	0.0136627	2	74729279	LOC151534;LBX2
cg17114767	0.000909735	5.31879e-09	0.00409858	1	243447766	SDCCAG8
cg17192381	0.000895012	2.63493e-09	0.00203044	18	60792598	BCL2
cg17286200	-0.00266886	1.08028e-17	8.32448e-12	16	25060966
cg17335494	0.000647589	5.88163e-08	0.045323	14	75077385	LTBP2
cg17338159	0.000417479	1.51516e-08	0.0116756	10	104389989	SUFU
cg17354333	0.000195437	1.81904e-09	0.00140172	17	66437754	WIPI1;PRKAR1A
cg17371184	0.000607143	1.6977e-11	1.30823e-05	11	98705732
cg17475900	0.000106401	3.26088e-08	0.0251279	1	9401750	SPSB1
cg17477052	-0.00263733	6.26518e-12	4.82786e-06	10	71596731	COL13A1
cg17535559	0.000282499	1.34778e-08	0.0103858	10	114847512	TCF7L2
cg17580484	0.000627556	5.15643e-10	0.000397347	7	86398494	GRM3
cg17703064	0.000889869	1.99159e-09	0.00153469	16	88713573	CYBA
cg17718488	0.000217037	2.70365e-12	2.0834e-06	1	156083805	LMNA
cg17753427	0.000440012	2.71418e-10	0.000209151	8	21989531	HR
cg17822373	0.00080459	2.76488e-08	0.0213058	7	98465202	TMEM130
cg17866022	-0.000354954	4.47355e-09	0.00344725	17	19209889	EPN2-AS1;EPN2
cg17997633	0.000386333	1.0475e-10	8.07187e-05	12	49687430	PRPH;LOC101927267
cg18090197	-0.000161958	4.76086e-09	0.00366866	7	99769602	GPC2
cg18280057	0.000456076	1.00042e-10	7.70906e-05	8	125741158	MTSS1
cg18290775	0.00061808	1.44341e-12	1.11227e-06	14	69954135	FLJ44817
cg18402166	0.000719987	3.2961e-08	0.0253993	17	62778279	LOC146880
cg18454299	-0.000706557	2.18675e-08	0.0168508	15	44959064	PATL2
cg18598117	-0.000619286	4.86679e-10	0.000375028	19	941126	ARID3A
cg18716210	0.00039888	2.40246e-08	0.0185131	11	2011346	LOC100133545
cg18717237	0.00147491	3.03706e-08	0.0234032	3	59360791
cg18717554	0.000588401	1.69559e-08	0.013066	15	74495119	STRA6
cg18755942	0.000441967	1.40044e-08	0.0107916	3	138666719	FOXL2;C3orf72
cg18788284	-0.00161814	1.36873e-10	0.000105472	8	731697
cg18856632	0.000147748	1.45052e-08	0.0111775	7	18126902
cg18865207	0.000473457	3.2045e-09	0.00246935	1	160765919	LY9
cg18878242	-0.00171777	7.58683e-14	5.8463e-08	3	186848672	RPL39L
cg19012965	-0.000433537	3.73944e-09	0.00288156	1	98864400
cg19029445	0.00156501	2.08193e-10	0.000160431	17	907732	ABR
cg19048176	0.00064071	3.17284e-08	0.0244495	6	32120324	PPT2;PRRT1
cg19057830	0.00196731	3.99179e-08	0.0307602	10	77165673	C10orf41
cg19067710	0.0023899	3.32298e-09	0.00256064	5	128795058	ADAMTS19
cg19082401	-9.25005e-05	2.63226e-12	2.02838e-06	4	142690208
cg19274030	-0.000638472	2.13372e-10	0.000164421	3	98489745	ST3GAL6
cg19378312	-0.000835697	4.42649e-13	3.41099e-07	19	10372565
cg19448292	0.000707692	4.27943e-09	0.00329767	20	35504064	C20orf118
cg19470809	0.000686391	1.09858e-08	0.00846552	21	33865773	EVA1C
cg19478539	0.000780628	1.32329e-10	0.000101971	17	39957639
cg19515398	9.02706e-05	1.03042e-08	0.00794027	8	141537687
cg19572574	-0.000187575	5.77124e-13	4.44724e-07	10	63592731
cg19744173	-0.000392542	1.59757e-08	0.0123107	2	112913178	FBLN7
cg19759478	0.00125822	7.80919e-11	6.01765e-05	1	112291876	C1orf183
cg19869302	-0.00107835	1.63626e-12	1.26088e-06	8	116678788	TRPS1
cg19913563	-0.000255837	6.38527e-08	0.049204	6	30720261
cg19925872	0.000943168	1.60287e-08	0.0123515	15	90543392	ZNF710
cg20019356	0.00123499	1.19448e-09	0.00092045	14	64764216	ESR2
cg20020452	-0.000335431	2.11858e-08	0.0163255	1	231108544	TTC13
cg20076442	-9.5112e-05	2.8687e-11	2.21058e-05	8	72745197
cg20229014	-0.000707324	2.97986e-18	2.29624e-12	8	134529378	ST3GAL1
cg20470236	0.000422431	3.76554e-11	2.90167e-05	16	46791603	MYLK3
cg20474611	0.000359411	1.06677e-09	0.000822041	15	45829332	HMGN2P46
cg20608085	0.000779464	2.6036e-09	0.0020063	11	45943130	GYLTL1B
cg20659303	-0.000164756	3.99493e-08	0.0307843	5	75629430	SV2C
cg20782117	-6.94482e-05	1.58303e-15	1.21986e-09	7	95865631	SLC25A13
cg20816757	0.00079079	3.35847e-08	0.0258799	16	57406293	CX3CL1
cg20893956	0.000464192	5.2322e-08	0.0403186	6	152126736	ESR1
cg20909611	-0.00058939	1.38168e-08	0.010647	12	89855826	POC1B
cg20934105	-0.00322262	4.66016e-08	0.0359105	14	93118717	RIN3
cg21186235	0.000454999	5.11343e-12	3.94034e-06	9	127218781	GPR144
cg21228424	0.00120454	1.3473e-23	1.03821e-17	6	42678314	PRPH2
cg21376799	0.00194792	4.31569e-08	0.0332561	6	30094960
cg21399717	0.000972918	4.39335e-11	3.38546e-05	8	102263157
cg21626540	0.000755966	1.11803e-08	0.00861538	2	10720198	NOL10
cg21707172	0.00474145	1.07618e-09	0.000829287	6	155537944	TIAM2
cg21800127	-0.000795658	2.19377e-10	0.000169049	22	40503479	TNRC6B
cg21841085	0.000304577	2.55656e-08	0.0197005	17	79426353	BAHCC1
cg21936292	-0.000400582	8.20664e-15	6.32392e-09	6	126038744	LOC643623
cg21937377	-0.00266669	1.8376e-09	0.00141603	3	194868750	C3orf21
cg21945120	-0.000655655	3.28081e-11	2.52815e-05	10	59917324
cg21997140	0.000430178	2.7752e-14	2.13853e-08	22	20286253
cg22120446	0.000464846	2.53805e-08	0.0195579	3	138662282
cg22160472	0.000658863	1.18524e-08	0.00913327	5	42944494
cg22218709	-0.000630135	1.34396e-14	1.03564e-08	7	4723740	FOXK1
cg22360016	0.00138553	1.73177e-08	0.0133448	2	105276153
cg22504849	-0.0001211	3.26425e-11	2.51538e-05	5	171385088	FBXW11
cg22507772	0.000224864	3.91196e-08	0.030145	6	6759831
cg22522920	0.000900174	1.97225e-09	0.00151978	12	50276512	FAIM2
cg22547069	-0.000696441	2.20469e-10	0.00016989	19	14477642
cg22549797	0.000874965	4.32268e-10	0.0003331	16	57406395	CX3CL1
cg22586569	-0.000339422	2.765e-08	0.0213067	7	5524963	FBXL18
cg22699725	0.000923938	6.88372e-13	5.3045e-07	1	207242586	PFKFB2
cg22727701	0.000210081	2.0096e-08	0.0154857	11	8720635	ST5
cg22784595	0.000798531	1.03491e-08	0.00797489	10	7455714
cg23137531	-0.00122015	4.75886e-08	0.0366711	13	113622708	MCF2L
cg23208717	0.00023928	1.00052e-16	7.70986e-11	7	150082688	ZNF775
cg23268630	0.000467643	1.03346e-08	0.00796373	1	32264315	SPOCD1
cg23348081	0.000525042	2.74928e-10	0.000211856	12	14413690
cg23425059	0.000651487	4.07482e-08	0.0314	2	69727210	AAK1
cg23812775	0.000714563	9.19864e-11	7.08834e-05	10	48416899	GDF2
cg24106132	-0.00025212	1.36197e-12	1.04952e-06	11	33366388	HIPK3
cg24152179	0.000470737	1.82238e-08	0.014043	22	19750918	TBX1
cg24179825	0.000323408	5.9969e-08	0.0462113	13	99483743	DOCK9-AS1;DOCK9
cg24185628	0.000625423	2.40497e-08	0.0185324	5	176829349	F12
cg24258347	0.00125502	3.553e-08	0.0273789	11	13983851	SPON1
cg24296397	-0.00115505	3.67396e-11	2.8311e-05	3	49692537	BSN
cg24323626	0.000403802	1.18789e-08	0.00915369	2	12553424	LOC100506457
cg24387542	-0.000921769	3.48107e-10	0.000268246	17	20370597	LGALS9B
cg24405245	0.00158893	8.93988e-11	6.88895e-05	3	99904218	TMEM30C
cg24480540	-0.000603322	2.74972e-12	2.1189e-06	2	39356161
cg24504289	0.000387803	1.30008e-09	0.00100182	6	32061478	TNXB
cg24577873	0.000161396	4.36413e-14	3.36294e-08	16	57825554	KIFC3
cg24619407	0.00187192	1.75929e-10	0.000135568	18	56296349	ALPK2
cg24681393	0.000562298	1.56291e-08	0.0120436	10	103997625	PITX3
cg24683623	0.000468658	1.80633e-10	0.000139194	4	123747447	FGF2
cg24914185	-0.000260724	2.45034e-09	0.0018882	2	200663789
cg24928023	0.00102955	2.20321e-08	0.0169776	21	45395775	AGPAT3
cg24969098	-3.15292e-05	2.48695e-08	0.0191641	8	21768710	DOK2
cg25017876	-0.00214395	1.25966e-27	9.7068e-22	10	98066585	DNTT
cg25049733	0.00151393	1.1039e-08	0.0085065	6	1987269	GMDS
cg25072666	-0.00211343	2.11626e-09	0.00163076	17	79533843	NPLOC4
cg25080151	-0.0030201	6.12572e-08	0.0472039	7	50109363	ZPBP
cg25153824	0.00128778	1.09884e-10	8.46751e-05	1	159870077	CCDC19
cg25201165	-0.000817937	2.50326e-08	0.0192898	18	60458895	PHLPP1
cg25266888	0.000778509	1.76971e-11	1.36371e-05	11	2482594	KCNQ1
cg25337414	0.000296506	1.27801e-09	0.000984818	12	80085619	PAWR
cg25358033	0.000564639	1.33281e-12	1.02705e-06	12	113714589	TPCN1
cg25426302	0.00181056	6.25746e-08	0.0482191	6	32120826	PPT2;PRRT1
cg25432027	0.000519618	2.85903e-08	0.0220313	1	226190639
cg25517633	-0.000315837	9.52684e-13	7.34125e-07	17	61916247	SMARCD2
cg25676030	-0.00101958	3.83911e-15	2.95837e-09	3	4946693	BHLHE40-AS1
cg25727825	-0.00039696	1.71734e-08	0.0132335	3	195542580
cg25975961	-0.00193509	6.16452e-28	4.75029e-22	7	150600818
cg25984265	0.000165433	1.40311e-16	1.08122e-10	12	787702
cg26116639	-0.000545346	1.81682e-09	0.00140001	4	1567878
cg26170416	0.0012598	2.04067e-08	0.0157251	16	86926250
cg26203136	0.00179304	3.3568e-09	0.0025867	7	739057	PRKAR1B
cg26228864	0.000861329	8.00792e-11	6.17079e-05	3	3151740	IL5RA
cg26341831	0.00101032	5.43162e-11	4.18553e-05	1	226036279	TMEM63A
cg26607828	-0.000457142	1.4223e-08	0.0109601	2	130516226
cg26677004	0.000801033	1.23466e-10	9.51413e-05	1	179787968
cg26776103	0.00122246	1.58127e-09	0.00121851	5	58652749	PDE4D
cg26853855	0.000237532	6.68635e-12	5.15241e-06	2	166428866	CSRNP3
cg26890706	0.000991538	1.30391e-08	0.0100477	6	13924425	RNF182
cg26938586	0.00031241	2.67747e-12	2.06322e-06	6	1904861	GMDS
cg26970354	0.00196634	4.64175e-11	3.57687e-05	5	58652891	PDE4D
cg26974214	-0.000782558	3.19026e-08	0.0245837	10	91151885	IFIT1
cg27187037	-0.000135758	7.77812e-13	5.99371e-07	22	43733644	SCUBE1
cg27189424	0.000458977	7.763e-10	0.000598206	1	17914734	ARHGEF10L
cg27340001	0.000640084	2.67477e-13	2.06114e-07	15	43786010	TP53BP1
cg27506842	0.000145628	4.85645e-08	0.0374231	6	134841671
cg27613645	0.000368127	4.03793e-09	0.00311157	1	155177659	MTX1;THBS3

## Sheet: CD8+ T-cell
Supplementary Data 7. CpGs significantly associated with gestational age (Bonferroni adjusted p-value < 0.05) using the two-stage TCA model in START
CpG	Effect_size	p_value	Bonferroni_p	Chromosome	Position	Gene_Illumina
cg00093643	-0.00120267	6.26878e-08	0.0483063	15	44579510	CASC4
cg00186909	-0.00145051	8.45732e-12	6.5171e-06	12	93129288	PLEKHG7
cg00220721	-0.00221531	1.40064e-11	1.07932e-05	11	36422443	PRR5L
cg00255726	-0.000217303	1.56874e-10	0.000120885	8	21769114	DOK2
cg00299736	-0.000463171	2.13862e-16	1.64799e-10	11	60869969	CD5
cg00306459	0.00101249	2.42936e-09	0.00187203	5	57377289
cg00361159	-0.00030408	1.35657e-08	0.0104535	1	167487871	CD247
cg00469897	-0.000441517	9.77575e-11	7.53306e-05	7	47611829
cg00510160	0.000461172	1.08231e-12	8.34014e-07	12	5311273
cg00525964	-0.0020409	9.53126e-13	7.34465e-07	5	10802174
cg00575744	-0.00107006	8.39409e-10	0.000646837	6	32908642	HLA-DMB
cg00623698	-0.000764761	8.46959e-13	6.52654e-07	20	40037799	CHD6
cg00688932	0.00220132	1.47118e-08	0.0113367	15	67175702
cg00717259	-0.000670521	2.67061e-11	2.05793e-05	19	39742656
cg00717494	0.000359693	1.41221e-09	0.00108823	2	129202877
cg00816609	-0.000869221	3.39679e-12	2.61752e-06	3	13679471	FBLN2
cg00824944	0.00206407	1.25622e-08	0.00968029	20	59537908
cg00841988	-0.00225335	9.32538e-14	7.18601e-08	14	100204153
cg00866476	-0.000263695	7.56561e-20	5.82995e-14	2	95740682
cg00896287	-0.000497083	8.46955e-09	0.00652652	21	45768217
cg00916981	-0.000932116	1.70484e-12	1.31373e-06	16	68321503	SLC7A6
cg01013171	-0.000230391	2.21524e-09	0.00170703	14	75716369
cg01013370	-3.37517e-05	1.44711e-10	0.000111512	19	1077051	HMHA1
cg01077851	-0.00114326	1.59881e-08	0.0123202	2	235392956
cg01081456	-0.000763131	1.92909e-08	0.0148653	6	123072613
cg01083910	-0.00165911	3.29578e-08	0.0253968	2	47537713	LOC101927043
cg01091117	-0.00048222	1.30721e-08	0.0100732	5	40682333	PTGER4
cg01101459	0.000694516	5.13854e-11	3.95969e-05	1	234871477
cg01108476	0.000816975	7.44765e-09	0.00573905	6	35109383	TCP11
cg01198738	-0.000502973	1.64966e-08	0.012712	8	121597619	SNTB1
cg01308862	-0.000680792	6.92553e-12	5.33671e-06	6	16158522
cg01323720	-0.000829272	1.42148e-11	1.09537e-05	17	55342462	MSI2
cg01429657	0.00141343	2.10719e-09	0.00162377	3	54985660	LRTM1;CACNA2D3
cg01586351	-0.000894888	2.79126e-15	2.15091e-09	5	80302883	RASGRF2
cg01693598	0.00108547	7.14177e-10	0.000550334	1	47998637
cg01795674	-0.000274631	8.80257e-12	6.78314e-06	6	52254755	PAQR8
cg01901101	-0.00041343	2.77218e-08	0.021362	1	9486939
cg02001279	-0.00170498	4.00595e-10	0.000308693	19	940967	ARID3A
cg02015687	-0.00102309	2.87379e-09	0.0022145	17	2385771	METTL16
cg02083271	-0.00123382	5.06521e-08	0.0390318	16	20826285	LOC81691
cg02120356	-0.00085071	1.2998e-14	1.00161e-08	9	97545709	C9orf3
cg02137956	-0.000967995	3.09312e-16	2.38352e-10	7	157092982
cg02306995	-0.000867723	6.43039e-20	4.95517e-14	3	122635049	SEMA5B
cg02321197	-0.00105655	9.73421e-10	0.000750104	2	158755934
cg02490847	0.000471124	1.43813e-08	0.0110821	16	75282051	BCAR1
cg02567958	-0.000682199	4.55118e-09	0.00350707	22	37962818	CDC42EP1
cg02568282	0.000391276	1.67294e-11	1.28915e-05	1	229292312
cg02786793	0.00190069	1.52497e-12	1.17512e-06	9	124360337	DAB2IP
cg02797350	-0.00161374	2.74127e-10	0.000211239	20	36548894	VSTM2L
cg02809401	-0.000807905	7.53369e-10	0.000580536	11	65326208	LTBP3
cg02921623	-0.000526204	3.47711e-13	2.67942e-07	10	105250537
cg02932823	-0.000533322	2.38649e-09	0.001839	17	10081023	GAS7
cg02939875	-0.00207738	3.15263e-09	0.00242937	10	30843425
cg02976843	0.00133701	4.88739e-09	0.00376615	17	2843257	RAP1GAP2
cg03040477	-0.00106503	1.58118e-08	0.0121843	21	38753088	DYRK1A
cg03051374	-0.00192789	6.0818e-09	0.00468655	14	100204258
cg03080336	0.0010526	1.28772e-11	9.92296e-06	4	186033378
cg03102603	-0.000371883	8.41095e-15	6.48136e-09	2	201239016	SPATS2L
cg03230607	0.000805852	7.75045e-09	0.00597239	4	83666555	SCD5
cg03245099	-0.00116551	4.7146e-13	3.633e-07	1	28201862	THEMIS2
cg03382805	-0.000461349	8.7853e-09	0.00676983	22	23905582
cg03415883	0.000747632	5.04705e-09	0.00388919	10	102279908	SEC31B
cg03473745	-0.000359842	1.50791e-09	0.00116197	6	6704130
cg03513146	0.00154558	2.16264e-12	1.6665e-06	18	3306098
cg03552937	0.00107069	8.2936e-10	0.000639093	7	44795713	ZMIZ2
cg03624366	-0.000821303	4.41245e-08	0.0340017	1	209571833
cg03624510	0.000836626	1.96665e-09	0.00151548	3	58477345	KCTD6
cg03644845	-0.00279422	1.30556e-08	0.0100605	4	111437428	ENPEP
cg03662049	0.00070185	5.50741e-08	0.0424393	2	164204829
cg03663120	0.00333551	7.39482e-13	5.69834e-07	7	2284600	NUDT1
cg03706951	-0.000131006	1.30523e-17	1.00579e-11	17	39465518
cg03771986	0.000982972	7.40357e-10	0.000570509	13	51804094	FAM124A
cg03834667	-6.72893e-05	6.81388e-12	5.25068e-06	19	16254500	HSH2D
cg03928384	-0.00167592	1.20959e-16	9.3209e-11	3	46395191	CCR2
cg04026789	0.000538708	1.82462e-09	0.00140602	7	101487021	CUX1
cg04055795	0.00208521	2.54899e-10	0.000196421	1	229073804
cg04081220	-0.000573007	1.52325e-27	1.1738e-21	16	68321515	SLC7A6
cg04128669	-0.000593177	1.05204e-12	8.1069e-07	2	192067025
cg04156889	-0.000750136	4.70595e-09	0.00362634	3	186819780
cg04323338	-0.000615537	1.33293e-08	0.0102714	3	107841878
cg04332373	-0.000725036	1.69431e-08	0.0130561	4	15779642	CD38
cg04387175	0.00151738	2.46846e-10	0.000190216	16	88568629	ZFPM1
cg04447623	-0.00113124	1.68595e-09	0.00129917	19	3516909	FZR1
cg04610667	0.000871255	8.19193e-09	0.00631259	7	75704037
cg04646987	0.000244918	9.44667e-10	0.000727947	5	14406732	TRIO
cg04661709	0.00129644	7.15551e-10	0.000551394	9	124360264	DAB2IP
cg04669722	-0.00238731	5.74e-20	4.42316e-14	5	158669206
cg04714110	0.000917785	2.58955e-12	1.99547e-06	10	21799143
cg04749507	0.000403541	3.50246e-08	0.0269895	6	32120203	PPT2;PRRT1
cg04802248	-0.000529687	5.01209e-08	0.0386225	3	42623557	SEC22C
cg04923752	-6.10074e-05	7.5707e-11	5.83388e-05	3	141934296	GK5
cg05160320	0.00173237	3.08002e-08	0.0237342	6	3234309
cg05210373	-0.000378029	6.45662e-08	0.0497538	14	105173786	INF2
cg05592263	-0.000467498	4.54888e-09	0.00350531	8	125377292	TMEM65
cg05636058	0.00171999	2.98712e-08	0.0230183	14	74862615
cg05730269	0.000844136	1.75425e-08	0.013518	11	118477055	PHLDB1
cg05740247	-0.00232075	1.60868e-15	1.23963e-09	2	43070600
cg05880105	-7.70961e-05	5.98345e-11	4.61076e-05	19	50004625	MIR150
cg05958910	0.00238227	4.26983e-12	3.29027e-06	10	21796441
cg05988980	-0.000434684	1.23964e-15	9.55248e-10	10	73582215	PSAP
cg06084952	0.000798292	6.33172e-09	0.00487914	16	30959315	FBXL19;ORAI3
cg06384737	-0.000564926	1.7898e-08	0.0137919	9	98744073	ERCC6L2
cg06398562	-0.00124362	8.10265e-14	6.24379e-08	5	172264601	ERGIC1
cg06449934	0.00487457	8.17663e-09	0.0063008	7	1130697	GPER;C7orf50
cg06471905	0.000833421	1.1416e-08	0.00879699	17	42835688	ADAM11
cg06510261	-0.000105293	2.84959e-11	2.19585e-05	3	111852227	GCET2
cg06571939	-0.000722336	2.23287e-20	1.72062e-14	22	50701233	MAPK12
cg06769116	-0.000274155	5.51611e-08	0.0425064	1	244217538	ZNF238
cg06867486	-0.000645555	1.50009e-14	1.15595e-08	1	110733063	SLC6A17
cg06895137	0.00154064	5.64779e-08	0.0435211	7	2321817	SNX8
cg06977347	-0.000581975	1.09395e-13	8.42986e-08	6	14271508
cg06983026	0.000496108	8.50425e-09	0.00655325	7	2344903	SNX8
cg07015347	-0.000821191	1.24832e-09	0.000961938	2	10518285	HPCAL1
cg07021854	-0.000405267	2.33777e-10	0.000180145	21	43946576	SLC37A1
cg07083307	-0.00179546	2.50729e-09	0.00193208	19	44108018
cg07083629	0.00122951	3.08498e-09	0.00237724	1	23180564	EPHB2
cg07100542	0.00134089	1.0631e-08	0.00819213	1	17402079	PADI2
cg07133321	0.00118213	3.77124e-08	0.0290607	3	45607976
cg07136133	-0.00388358	1.40728e-10	0.000108443	11	36422377	PRR5L
cg07261071	-0.00097182	8.80444e-10	0.000678458	10	105262711	NEURL1;NEURL1-AS1
cg07310873	-0.00138564	1.89853e-08	0.0146298	20	45197562	SLC13A3
cg07328888	-0.000811012	2.3771e-09	0.00183176	13	33002693	N4BP2L1
cg07331286	-0.000734633	8.03973e-10	0.00061953	21	16576878
cg07454365	-0.000555687	2.47278e-11	1.90549e-05	7	707796	PRKAR1B
cg07456681	0.000574223	1.06819e-08	0.00823133	16	15146876	NTAN1
cg07495000	-0.000593008	4.79921e-08	0.0369821	17	77743924
cg07573872	-0.000305878	2.37037e-10	0.000182657	19	1126342	SBNO2
cg07589381	0.00161484	2.79998e-08	0.0215762	1	10764512	CASZ1
cg07639701	-0.000769113	5.67718e-15	4.37476e-09	7	92268886	CDK6
cg07745674	0.000874116	3.41854e-08	0.0263428	8	124171207
cg07807026	-0.00036306	3.062e-11	2.35953e-05	12	2041581
cg07813031	-0.000644477	1.09974e-11	8.47442e-06	1	61298421
cg07841173	-0.00066267	1.845e-08	0.0142173	3	128210150	GATA2
cg07985890	-0.00607874	7.83144e-16	6.03479e-10	11	65190999	NEAT1
cg07988060	-0.00245043	6.51805e-13	5.02272e-07	17	30234789
cg08004525	0.00348131	2.29819e-08	0.0177096	13	50703549
cg08084655	0.000933037	1.77301e-09	0.00136625	17	72358213	BTBD17
cg08125539	0.00232648	4.8814e-08	0.0376154	17	47079959	IGF2BP1
cg08129759	0.00116374	5.69278e-12	4.38678e-06	1	202091944	GPR37L1
cg08161713	-0.00169771	8.1151e-09	0.00625338	3	61880724	PTPRG
cg08162476	-0.0003392	2.27064e-08	0.0174972	3	13064001	IQSEC1
cg08230215	0.000673068	1.12609e-08	0.00867746	19	18208303	MAST3
cg08281312	-4.15399e-05	1.58732e-08	0.0122317	12	122225250	RHOF
cg08324758	-0.00105962	8.40644e-23	6.47789e-17	1	36792175
cg08499559	-0.000907244	1.36339e-20	1.05061e-14	4	146452508	SMAD1
cg08607272	-0.00242329	2.18729e-11	1.68549e-05	14	71247375	MAP3K9
cg08620426	-0.000936246	5.78232e-23	4.45578e-17	16	29607030
cg08701183	0.000589286	5.77818e-09	0.00445258	7	21209781
cg08776122	0.00147651	1.34307e-12	1.03495e-06	12	1086357	RAD52
cg08783253	-0.000578527	4.16042e-08	0.0320596	17	40996565	AOC2
cg08889380	-0.00022973	6.37414e-12	4.91182e-06	7	150628473
cg08915038	-0.00152302	5.80439e-24	4.47278e-18	1	16562923	C1orf89
cg08919659	-0.000201867	2.86616e-14	2.20862e-08	16	17458277	XYLT1
cg08943494	-0.00499541	4.97591e-13	3.83437e-07	11	36422615	PRR5L
cg08961664	0.00131962	1.27346e-08	0.00981311	16	72821141	ZFHX3
cg08965235	-0.00151883	1.64076e-11	1.26435e-05	11	65325158	LTBP3
cg09004198	0.00173623	1.16852e-09	0.000900446	10	116726961	TRUB1
cg09030826	-0.00067543	5.97924e-10	0.000460752	5	81121345
cg09141713	0.000466678	2.74084e-08	0.0211205	9	97428981
cg09191149	-0.00193813	4.78037e-10	0.000368368	16	10962161
cg09224452	-0.00124116	8.93964e-10	0.000688876	20	576394
cg09276998	-0.000386171	3.84711e-08	0.0296453	10	29991884	SVIL
cg09310718	-0.001738	4.35248e-09	0.00335396	9	19441929	ACER2
cg09352285	-0.00376453	4.89808e-15	3.77439e-09	20	47919910
cg09411730	-0.00519614	5.59294e-09	0.00430985	11	65190946	NEAT1
cg09584358	0.00093054	2.49572e-08	0.0192317	17	14201680
cg09678939	-0.00162587	1.07872e-18	8.31246e-13	6	149806081	ZC3H12D
cg09709426	-0.00269714	8.62686e-36	6.64774e-30	3	45911521	LZTFL1
cg09803743	0.000487592	4.43792e-09	0.0034198	9	97428867
cg09866743	-0.00678114	1.56149e-19	1.20326e-13	3	35706038	ARPP-21
cg09867669	0.000268364	8.31334e-11	6.40615e-05	17	2203333	SMG6
cg09887687	-0.00086863	3.39284e-10	0.000261447	12	10018275	CLEC2B
cg09954473	0.000373643	2.418e-08	0.0186327	2	182245509	LOC101927156
cg10001455	-0.000250512	2.08406e-10	0.000160595	5	111195742	NREP
cg10020892	-0.000171546	1.9528e-19	1.5048e-13	1	147016901	BCL9
cg10095305	-0.000875	2.73353e-14	2.10642e-08	5	36158217	SKP2
cg10163406	-0.000444993	1.03802e-09	0.000799882	1	212803810
cg10204058	0.00117972	3.83313e-10	0.000295376	14	64358561	SYNE2
cg10239319	-0.00057547	2.04032e-11	1.57224e-05	4	6073656	JAKMIP1
cg10310595	-0.000255495	5.78957e-12	4.46136e-06	6	32908567	HLA-DMB
cg10334778	-0.00158927	1.94496e-08	0.0149876	22	38711498	CSNK1E;LOC400927-CSNK1E
cg10351829	-0.000350637	1.18143e-08	0.00910396	10	134661550
cg10354154	-0.00166277	1.2946e-17	9.97599e-12	17	79534694	NPLOC4
cg10468849	-0.000501696	8.32288e-09	0.0064135	14	93159257
cg10501880	-0.000392603	3.43415e-09	0.00264631	7	99775185	STAG3;GPC2
cg10591467	-0.000490578	4.84378e-12	3.73255e-06	17	7980419	ALOX12B
cg10596919	0.000732709	1.9098e-09	0.00147166	19	49859512	TEAD2
cg10651375	-3.79133e-05	8.48903e-10	0.000654152	16	70060272	PDXDC2P
cg10664582	-0.000338721	2.45875e-08	0.0189468	13	110417093	IRS2
cg10674569	-0.000431684	2.99694e-14	2.3094e-08	1	169677313	SELL
cg10732259	0.000345801	5.43221e-09	0.00418599	8	626953	ERICH1
cg10808887	-0.000972772	2.28477e-19	1.76061e-13	5	171870781	SH3PXD2B
cg10968849	-0.00194146	1.83456e-11	1.41369e-05	11	61159047	TMEM216
cg11117649	-0.001899	5.99136e-16	4.61686e-10	4	77898985	SEPT11
cg11228680	-0.000583512	2.56632e-23	1.97757e-17	17	39465330	KRTAP16-1
cg11352146	-0.000284236	2.99861e-14	2.31069e-08	11	65192550	NEAT1
cg11387576	-0.00281077	4.36181e-23	3.36115e-17	9	18260848
cg11411219	-0.000313255	5.00326e-17	3.85544e-11	13	45941723	TPT1-AS1
cg11469887	0.00249856	3.76424e-10	0.000290067	1	9062256
cg11471559	-0.00241318	4.07388e-16	3.13928e-10	20	37529715	PPP1R16B
cg11499091	-0.00143431	9.76832e-09	0.00752733	17	78735302	RPTOR
cg11538810	-0.000214442	1.15646e-12	8.91153e-07	22	46481727	LOC400931
cg11551901	-2.66113e-05	1.65358e-11	1.27423e-05	10	102270793	SEC31B
cg11579708	-0.00117275	2.58634e-12	1.993e-06	10	13142679	CCDC3;OPTN
cg11637892	-0.000445221	5.04483e-16	3.88748e-10	16	3559696	CLUAP1
cg11646706	-0.00171967	1.26899e-29	9.77868e-24	3	58514483	ACOX2
cg11763797	-0.000236565	4.59453e-09	0.00354048	17	28760621	CPD
cg11765109	-0.000112815	3.93074e-17	3.02897e-11	8	142449613	MROH5
cg11769995	-0.00068848	9.1063e-11	7.01719e-05	16	68321730	SLC7A6
cg11787891	-0.00035938	2.3233e-10	0.000179031	7	137655522	CREB3L2
cg11813056	0.00158212	2.07477e-09	0.00159879	15	58520121
cg11916927	0.00156221	5.09147e-12	3.92342e-06	7	77625218
cg11962479	-9.63983e-05	1.62618e-11	1.25311e-05	17	76126032	TMC6;TMC8
cg12046819	0.000419345	3.29551e-10	0.000253948	10	52212492	SGMS1
cg12146595	0.000433374	5.10837e-08	0.0393643	12	89629307
cg12160575	-0.00015434	1.8444e-10	0.000142127	9	117129367	AKNA
cg12197666	-0.00270524	1.13502e-26	8.74632e-21	13	40511553
cg12226023	0.000941969	2.9769e-08	0.0229396	2	219747079	WNT10A
cg12360270	-0.00181787	5.21162e-08	0.04016	16	53500097	RBL2
cg12626589	0.00156028	1.77672e-08	0.0136912	6	32120783	PPT2;PRRT1
cg12685296	0.00128638	3.20122e-12	2.46681e-06	2	232125475	ARMC9
cg12701018	-0.000706997	6.36625e-08	0.0490574	1	1144005
cg12784701	0.000332644	6.60456e-10	0.000508939	5	66093004	MAST4
cg12856497	-0.00231792	2.14632e-19	1.65392e-13	17	55525538	MSI2
cg12899065	0.00421531	1.93398e-08	0.014903	22	19710163	GP1BB;SEPT5
cg12999836	-0.00100789	2.37021e-08	0.0182645	7	50791421	GRB10
cg13109969	-0.00127828	1.71703e-10	0.000132312	13	87776312
cg13136655	-0.000825153	9.97084e-18	7.68339e-12	6	149806131	ZC3H12D
cg13186242	-0.00188802	6.82928e-11	5.26254e-05	14	106358806
cg13189264	-0.00055618	5.92307e-09	0.00456423	1	110718862	SLC6A17
cg13264822	0.000339467	4.22676e-08	0.0325708	7	137565290	CREB3L2
cg13305951	0.00117944	4.32636e-09	0.00333383	17	19314618	RNF112
cg13367612	-8.37334e-05	9.84433e-10	0.00075859	9	131683044	PHYHD1
cg13453436	-5.23367e-05	2.84636e-15	2.19336e-09	17	19209859	EPN2-AS1;EPN2
cg13456836	0.00286455	1.97238e-08	0.0151989	13	24506799	ANKRD20A19P
cg13498235	0.000513952	2.11314e-09	0.00162836	6	112603570	LOC101927640
cg13641317	-0.00084615	7.04026e-12	5.42513e-06	3	127255552
cg13647118	-0.000580899	1.69022e-10	0.000130246	5	82373317	XRCC4;TMEM167A
cg13648937	-0.00231826	4.92818e-10	0.000379759	12	25204249	LRMP
cg13714797	0.00119059	3.96474e-14	3.05517e-08	9	7103479	KDM4C
cg13733787	0.00127072	1.00178e-08	0.00771956	8	141229379	TRAPPC9
cg13757845	-0.00266711	7.36786e-15	5.67757e-09	9	139926740	C9orf139;FUT7
cg13828890	-3.14596e-05	4.33448e-08	0.0334009	19	35701803
cg13829419	-0.000874912	3.32632e-09	0.00256322	6	143167279	HIVEP2
cg13905211	-0.00139783	2.05874e-08	0.0158643	11	68070255
cg13922927	-0.000305809	6.22126e-08	0.0479401	22	45933570	FBLN1
cg13941235	-0.00151363	1.07844e-09	0.00083103	9	137270186	RXRA
cg13976755	0.000442547	2.39688e-08	0.01847	10	114325410	VTI1A
cg14096595	0.000188103	2.85441e-09	0.00219957	2	187420141
cg14171369	0.00190376	1.26782e-10	9.76965e-05	14	75447688
cg14188508	-0.000659705	5.57895e-14	4.29906e-08	19	11685647	ACP5
cg14489570	-7.36924e-05	1.63928e-08	0.0126321	8	144099280	LY6E;LOC100133669
cg14656043	-0.00186625	5.28169e-09	0.00406999	10	35419996	CREM
cg14683962	0.00201751	1.92043e-09	0.00147986	12	14996229	ART4
cg14687145	-0.000876406	3.48384e-14	2.6846e-08	2	29234537	FAM179A
cg14747903	0.00301138	5.7902e-12	4.46184e-06	19	35740509	LSR
cg14784813	0.000917989	7.4474e-13	5.73886e-07	8	37446921
cg14827056	0.000551412	3.30405e-10	0.000254605	8	141550539	EIF2C2
cg14864103	-0.000400416	3.15694e-10	0.000243269	13	113622738	MCF2L
cg14890331	-0.00010658	1.6371e-08	0.0126152	17	27272435	PHF12
cg14964970	-0.00123922	3.15265e-11	2.42939e-05	9	123698562
cg14978691	-7.814e-05	1.39662e-08	0.0107621	7	98978748	ARPC1B
cg15016379	0.000548804	4.67862e-12	3.60528e-06	1	55009752
cg15090899	0.0059626	4.45869e-15	3.43581e-09	6	167178260	RPS6KA2
cg15335617	-0.000269537	1.83709e-08	0.0141564	7	25695815
cg15393909	-0.000444608	1.0508e-10	8.09733e-05	3	111852242	GCSAM
cg15418499	-0.000579919	6.21413e-09	0.00478852	11	112028288	IL18
cg15446202	-0.000908905	1.12409e-10	8.66208e-05	10	98048299
cg15601646	-0.00042896	2.59929e-11	2.00298e-05	13	30722343
cg15690760	-0.000752591	1.01741e-21	7.84004e-16	5	6729662	POLS
cg15730248	0.000176965	3.00804e-13	2.31796e-07	1	226684068
cg15823461	-0.00442865	1.77717e-08	0.0136946	11	60699566	TMEM132A
cg15999700	-0.00104467	1.41605e-10	0.000109118	8	1721148	CLN8
cg16087810	-0.00100304	1.75623e-09	0.00135333	5	178961728
cg16147159	-0.00139181	8.61385e-10	0.000663771	19	16726291	MED26
cg16236263	-0.00191833	9.76318e-13	7.52337e-07	6	32908605	HLA-DMB
cg16253064	0.000701537	6.87031e-09	0.00529417	1	180945704	STX6
cg16325432	0.000981991	6.4383e-12	4.96126e-06	7	27176250
cg16419175	-0.000853001	1.7886e-09	0.00137827	20	50149601	NFATC2
cg16508883	0.000383319	3.06312e-09	0.00236039	1	145092330
cg16586538	-0.00171181	1.09495e-08	0.0084375	6	30569105	PPP1R10
cg16624231	0.000611472	9.41324e-16	7.25371e-10	19	1617385	TCF3
cg16639691	0.000812987	3.71508e-13	2.86278e-07	13	28597227	FLT3
cg16648971	-0.000114336	1.00416e-08	0.00773795	20	48665166
cg16684817	-0.000397162	4.80141e-12	3.6999e-06	1	28202173	C1orf38
cg16696035	-0.000167569	5.51641e-11	4.25087e-05	17	17126176	FLCN
cg16710042	-0.00113004	3.5802e-09	0.00275885	2	165760725	SLC38A11
cg16718606	-0.000310219	1.49136e-09	0.00114922	10	45915990	ALOX5
cg16725984	-0.00308134	1.21565e-09	0.000936764	16	89735184	C16orf55
cg16741875	0.000601317	3.88415e-08	0.0299307	17	58647040	LOC388406
cg16754575	-0.000104482	6.09413e-09	0.00469605	17	27907613	GIT1
cg16760485	0.000907397	6.02444e-08	0.0464235	14	103565867	C14orf73
cg16815625	0.00339881	2.91543e-17	2.24659e-11	8	141229477	TRAPPC9
cg16867702	0.0014783	7.55002e-09	0.00581794	5	14326531	TRIO
cg16961036	-0.00138215	4.19311e-08	0.0323115	6	116955009
cg16980270	0.000990039	1.76134e-11	1.35727e-05	12	31523049
cg16991678	0.000679776	3.50656e-08	0.0270211	4	153506552
cg17004733	-0.000624811	4.38248e-12	3.37708e-06	1	55682652
cg17004737	-0.000411826	7.13609e-09	0.00549897	6	166832975	RPS6KA2
cg17100197	-0.0022118	3.01805e-13	2.32567e-07	12	122513918
cg17178761	-0.00117441	7.55491e-11	5.82171e-05	17	55682851	MSI2
cg17186803	0.000435485	5.90206e-09	0.00454805	11	118023038	SCN4B
cg17259948	0.000692005	3.51238e-08	0.0270659	3	145940168	PLSCR4
cg17291136	0.00137001	4.97012e-08	0.038299	8	26087851
cg17307655	-0.00128691	9.89376e-10	0.0007624	9	117214672	DFNB31
cg17408993	0.00111705	3.97923e-08	0.0306634	12	65110360	GNS
cg17431888	0.00114457	7.88939e-10	0.000607946	1	183203863	LAMC2
cg17478763	0.00118072	1.0115e-08	0.00779445	19	13133351	NFIX
cg17559642	0.00236948	2.33597e-08	0.0180007	11	8294633
cg17570569	0.000753232	5.37152e-08	0.0413922	1	32028836
cg17580484	0.00107571	3.41812e-09	0.00263396	7	86398494	GRM3
cg17680767	-0.00174191	2.60359e-09	0.00200629	5	73623208
cg17695856	-0.000419691	7.68561e-10	0.000592242	1	109855826	SORT1
cg17817047	-0.000502628	3.67923e-10	0.000283516	5	130867903	RAPGEF6
cg17842300	-0.000882692	1.34965e-08	0.0104002	2	210338738	MAP2
cg17866022	-0.000145684	1.14021e-10	8.78629e-05	17	19209889	EPN2-AS1;EPN2
cg17913602	0.00186946	2.81586e-10	0.000216986	16	68842332	CDH1
cg17950169	-0.000961413	1.16869e-18	9.00574e-13	1	226067900	TMEM63A
cg17952262	0.000621846	4.47662e-08	0.0344962	4	683240	MFSD7
cg18019132	-0.00282514	1.63442e-12	1.25946e-06	11	65191707	NEAT1
cg18026876	-0.000349855	2.16914e-15	1.67151e-09	13	21591278	LATS2
cg18082788	-0.00139495	4.39174e-14	3.38421e-08	6	149806339	ZC3H12D
cg18129755	-0.000886153	3.14385e-08	0.0242261	4	156680029	GUCY1B3
cg18154238	-0.000849769	1.29446e-08	0.00997492	15	79334285	RASGRF1
cg18184129	-0.00104186	5.77178e-08	0.0444765	11	6767668
cg18187035	-0.00277436	3.52535e-08	0.0271659	20	62434097	ZBTB46
cg18248004	-0.00125151	2.79672e-09	0.00215512	10	90495722	LIPK
cg18250864	-0.000787897	1.06579e-08	0.00821281	1	246621463	SMYD3
cg18294332	-0.000233923	1.32625e-09	0.00102199	5	56148274	MAP3K1
cg18444875	-0.00123369	2.41879e-08	0.0186388	8	107460168	OXR1
cg18453880	-0.000162607	2.74447e-09	0.00211485	4	48908941	OCIAD2
cg18476689	0.00135247	9.44998e-10	0.000728202	5	32581687
cg18616062	-0.000551566	3.39335e-08	0.0261487	5	9546347	SEMA5A
cg18623216	-0.00103311	4.26147e-13	3.28383e-07	3	155421970	PLCH1
cg18681014	-0.000612588	3.47457e-08	0.0267745	14	105660876
cg18717237	0.00198857	2.73178e-08	0.0210507	3	59360791
cg18804667	0.00214246	1.00283e-08	0.00772765	5	58883392	PDE4D
cg18951352	-0.00047967	9.98506e-23	7.69435e-17	6	149806077	ZC3H12D
cg18955951	0.000793133	1.73908e-10	0.000134011	8	32081206	NRG1
cg19024056	-0.00112122	1.0728e-10	8.26682e-05	4	90851085	MMRN1
cg19128982	-0.00154162	3.26482e-08	0.0251583	4	90431081
cg19155346	-0.000990597	5.99132e-09	0.00461683	1	112054157	TMIGD3
cg19233405	-0.00100379	3.87599e-13	2.98679e-07	1	154988721	ZBTB7B
cg19393755	0.00204156	5.57312e-08	0.0429457	17	71258101	CPSF4L
cg19402991	0.000357127	2.88655e-09	0.00222433	2	164204915
cg19429488	0.00215004	6.08683e-08	0.0469043	12	91302971
cg19433435	0.00185623	5.47269e-09	0.00421718	11	125366590	FEZ1
cg19520763	0.000271365	1.13451e-08	0.00874235	3	38534710
cg19567035	-0.000558195	2.12018e-13	1.63378e-07	10	112220496
cg19640090	-0.000891678	1.29952e-09	0.00100139	12	11975155	ETV6;RNU6-19P
cg19697351	-0.000374091	4.63664e-16	3.57293e-10	7	1545526
cg19713833	-0.00054989	1.11603e-13	8.59998e-08	13	107252801
cg19765918	0.00217635	2.22088e-08	0.0171138	3	98593883	DCBLD2
cg19982061	-0.000927154	1.40234e-09	0.00108062	3	46970947	CCDC12
cg20032949	-0.000399083	1.43643e-11	1.10689e-05	17	35879117	SYNRG
cg20033091	-0.000840081	4.47458e-12	3.44805e-06	22	39860241	MGAT3
cg20046390	-0.000877078	2.70307e-08	0.0208295	22	50628383	TRABD
cg20091414	0.000690343	1.93234e-12	1.48904e-06	5	165057440
cg20143040	-0.00226752	4.8799e-09	0.00376038	8	144684354
cg20301308	-0.00018987	1.93645e-15	1.4922e-09	1	65534742
cg20334115	-0.0027323	4.50537e-12	3.47178e-06	1	226107899	PYCR2
cg20407747	-0.00218151	4.16234e-14	3.20744e-08	8	59941881	TOX
cg20511832	0.00138544	1.72252e-10	0.000132735	15	78934280	CHRNB4
cg20659303	-0.000388959	8.70558e-18	6.7084e-12	5	75629430	SV2C
cg20671304	-0.000725886	2.73844e-08	0.021102	17	76768329	CYTH1
cg20741150	0.000815286	1.9217e-09	0.00148084	10	18790372	CACNB2
cg20865778	0.000802925	3.9154e-20	3.01715e-14	11	67811265	TCIRG1
cg20938047	0.00051925	1.1022e-12	8.49339e-07	14	25357032	STXBP6
cg20976026	-0.000918366	1.17038e-09	0.000901879	22	50740298	PLXNB2
cg21001907	0.000160394	3.68919e-12	2.84284e-06	2	99125273	INPP4A
cg21018887	-8.19966e-05	1.91265e-08	0.0147386	17	8857715	PIK3R5
cg21121209	9.17302e-05	7.24896e-12	5.58595e-06	1	203333541
cg21149639	-0.000762741	1.23217e-12	9.49494e-07	4	8194643
cg21155834	-0.000456621	4.72994e-20	3.64482e-14	2	149282209
cg21176308	-0.00083126	7.12315e-10	0.0005489	10	85939063	C10orf99
cg21180953	-0.00169592	2.71653e-17	2.09332e-11	18	42489607	SETBP1
cg21249376	-0.000418924	4.00187e-08	0.0308379	9	27528432	MOBKL2B
cg21262198	-0.000741231	1.11828e-08	0.00861728	3	155422159	PLCH1
cg21340223	-0.000314651	4.44366e-12	3.42422e-06	19	54882295	LAIR1
cg21355059	-0.000720952	2.39766e-08	0.018476	4	48742912	FRYL
cg21363233	-0.0016567	1.94356e-14	1.49768e-08	12	76178654
cg21370007	0.00201221	2.83879e-09	0.00218753	9	124370435	DAB2IP
cg21489194	-0.00380959	2.30747e-08	0.0177811	5	158430624	EBF1
cg21569104	-0.00132148	3.1495e-08	0.0242696	22	43210425	ARFGAP3
cg21583068	-0.00086719	2.81159e-12	2.16657e-06	7	1082392	C7orf50
cg21737354	0.00117331	5.29764e-09	0.00408229	10	71239238	TSPAN15
cg21828507	0.00153208	4.3824e-08	0.0337702	5	17695836
cg21870708	0.000879816	4.62864e-08	0.0356676	7	104541144	LHFPL3-AS2;LHFPL3
cg21993077	-0.00093267	2.61946e-08	0.0201852	3	71180282	FOXP1
cg22087406	-0.000202961	5.13942e-11	3.96037e-05	5	36723304
cg22143184	-0.00189491	8.09668e-09	0.00623919	16	29713945
cg22202022	0.000582293	1.15499e-08	0.00890022	3	16675660
cg22502704	-0.00133871	4.96832e-08	0.0382852	11	46137523	PHF21A
cg22512634	-7.29759e-05	1.66449e-13	1.28263e-07	1	19789840	CAPZB
cg22555806	0.00191543	3.85649e-09	0.00297176	7	86418421	GRM3
cg22608507	-0.000692711	3.97562e-11	3.06355e-05	12	123379308	VPS37B
cg22613317	-0.00286163	1.01044e-09	0.00077863	11	191787	SCGB1C1;SCGB1C2
cg22629626	-0.000796524	2.12672e-08	0.0163882	5	180234984	MGAT1
cg22699725	0.00134314	5.34464e-17	4.11851e-11	1	207242586	PFKFB2
cg22737448	-0.000355648	3.99774e-11	3.08061e-05	10	120891040	FAM45A;FAM45B
cg22878489	-0.00150342	4.02123e-09	0.00309871	6	33245701	B3GALT4
cg22892577	-0.00102079	4.49019e-09	0.00346008	18	3452579	TGIF1
cg23009865	-0.0017005	8.21494e-09	0.00633031	15	65615447
cg23182615	0.00114738	3.68371e-10	0.000283861	16	84571505
cg23304605	-0.000191984	6.20751e-09	0.00478342	14	91866373	CCDC88C
cg23344780	-0.000548812	2.51818e-09	0.00194048	19	48829487	EMP3
cg23425059	0.00144579	3.34439e-10	0.000257714	2	69727210	AAK1
cg23479221	0.00110352	6.1139e-10	0.000471129	17	72429670	GPRC5C
cg23580000	-0.000599548	1.49895e-20	1.15507e-14	16	50322156	ADCY7
cg23592908	0.000468422	1.11535e-08	0.00859476	2	220941839
cg23626546	0.00149172	1.85648e-14	1.43058e-08	6	13924355	RNF182
cg23752007	0.00184648	3.84737e-13	2.96473e-07	7	37429500	ELMO1
cg23754918	0.00284144	6.73782e-19	5.19207e-13	7	2653733	IQCE
cg23827476	0.00126277	2.07455e-09	0.00159862	20	39863272	ZHX3
cg23948843	0.000966042	1.37353e-17	1.05842e-11	2	164204752
cg24158442	0.00136158	3.44788e-09	0.00265689	19	13140977	NFIX
cg24166457	-0.00165565	2.4614e-13	1.89672e-07	19	45590882	GEMIN7
cg24188797	-0.00131982	4.25499e-08	0.0327884	4	156680013	GUCY1B3
cg24266825	-0.00245535	1.87644e-13	1.44596e-07	3	187684611
cg24405245	0.00160081	9.95011e-15	7.66742e-09	3	99904218	TMEM30C
cg24470588	-0.002074	9.00724e-22	6.94085e-16	1	169677540	SELL
cg24481182	0.000669714	1.68455e-08	0.0129809	12	97052035	CFAP54
cg24496563	0.0048515	2.17188e-10	0.000167362	1	67842041	IL12RB2
cg24551420	-0.000811543	2.39969e-08	0.0184917	4	87855972	AFF1
cg24567196	-0.000842378	1.22196e-08	0.00941628	3	18782489
cg24577594	-0.00147298	1.20953e-08	0.00932047	1	230240631	GALNT2
cg24601055	-0.00118215	2.23229e-09	0.00172017	1	87372153	SEP15
cg24718773	0.000910833	1.30293e-08	0.0100402	2	138739074	HNMT
cg24788466	0.000395361	1.30516e-08	0.0100574	14	77295455	LRRC74A
cg24916358	-0.000608019	1.74296e-19	1.3431e-13	10	126315761	FAM53B
cg24935953	0.00193894	1.12711e-08	0.00868533	5	176829034	PFN3
cg24950473	0.000909327	5.11902e-10	0.000394465	2	109847497	SH3RF3
cg25030888	0.00190443	8.28572e-09	0.00638486	1	67156909	SGIP1
cg25060738	-0.00161697	1.87955e-09	0.00144836	6	108108559	SCML4
cg25074654	-0.00205503	1.89616e-18	1.46115e-12	14	104346905
cg25144135	-0.0011024	1.10821e-09	0.000853974	1	1144012
cg25181144	-0.000538028	5.57734e-08	0.0429782	17	14244497	HS3ST3B1
cg25226249	-6.68564e-05	2.66902e-08	0.0205671	16	68451778	SMPD3
cg25432518	-0.000553984	8.86042e-09	0.00682771	7	1894300	MAD1L1
cg25569536	0.00113223	5.66125e-10	0.000436248	18	67250852	DOK6
cg25638549	-0.00234973	8.04617e-25	6.20027e-19	10	13692225	FRMD4A
cg25828496	0.00161194	3.14017e-09	0.00241977	17	72415019
cg25882572	0.000481159	3.8551e-08	0.0297069	17	14105123	COX10
cg25974922	-0.0020091	2.5207e-08	0.0194241	19	5660924	SAFB
cg26022608	0.000334142	4.0742e-08	0.0313952	1	109915765	SORT1
cg26069068	0.00115804	1.62526e-09	0.0012524	8	125741265	MTSS1
cg26080684	0.00211175	1.8469e-11	1.4232e-05	7	72775853
cg26110991	-0.000300029	1.12941e-21	8.70309e-16	21	45578724
cg26218428	0.000684761	2.90448e-11	2.23815e-05	15	85406966	ALPK3
cg26467035	-3.97196e-05	4.75499e-11	3.66413e-05	10	26726837	APBB1IP
cg26467270	-0.000409734	4.18039e-14	3.22135e-08	17	76718664	CYTH1
cg26522946	-0.00087588	1.03998e-08	0.00801392	10	70847350	SRGN
cg26540004	0.000477295	9.78343e-09	0.00753897	5	54932693	SLC38A9
cg26567688	0.00057791	2.26809e-08	0.0174776	5	74762295	COL4A3BP
cg26599972	-0.00267668	5.29738e-08	0.0408209	9	127882295	SCAI
cg26738657	-0.000589244	2.43149e-11	1.87367e-05	7	4809628	FOXK1
cg26775087	-0.000605784	9.70378e-09	0.0074776	3	15382808	SH3BP5
cg26931934	-0.000875638	1.87984e-10	0.000144858	17	47419801	ZNF652
cg26938586	0.000248415	6.29323e-08	0.0484948	6	1904861	GMDS
cg27125631	0.0011001	3.11598e-10	0.000240113	17	47654653	NXPH3
cg27143204	0.000403256	1.27822e-08	0.00984981	5	54530375	CCNO
cg27200662	0.000851511	9.21423e-10	0.000710036	4	102090571	PPP3CA
cg27398401	0.000363721	1.73927e-09	0.00134026	1	56976548	PPAP2B
cg27518892	-0.000976653	5.1663e-08	0.0398108	16	57566936	CCDC102A
cg27558433	-0.000573592	1.17958e-15	9.08968e-10	17	21182253
cg27616001	0.00233105	8.65777e-11	6.67156e-05	22	35939251	RASD2

## Sheet: Granulocyte
Supplementary Data 7. CpGs significantly associated with gestational age (Bonferroni adjusted p-value < 0.05) using the two-stage TCA model in START
CpG	Effect_size	p_value	Bonferroni_p	Chromosome	Position	Gene_Illumina
cg00052692	-0.00244464	5.35637e-17	4.12755e-11	12	122442863
cg00099427	0.000704699	1.73843e-10	0.000133961	1	159870134	CCDC19
cg00111235	0.000508726	1.10694e-08	0.00852992	16	88597526	ZFPM1
cg00151922	-0.000178331	3.81781e-08	0.0294195	20	10652103	JAG1
cg00161114	0.00182141	1.44049e-15	1.11002e-09	9	31542525
cg00171690	0.000239706	2.11778e-09	0.00163193	20	58569565	CDH26
cg00177203	0.000438246	2.36787e-13	1.82465e-07	1	149901142	MTMR11;SF3B4
cg00213487	-0.00171768	1.44068e-16	1.11017e-10	15	75341903	PPCDC
cg00220721	-0.00235447	5.2104e-15	4.01506e-09	11	36422443	PRR5L
cg00232092	-0.00136492	7.16152e-15	5.51857e-09	7	5518887	FBXL18
cg00257455	-0.000689078	1.71198e-08	0.0131923	1	65530538
cg00257775	-0.00263522	7.60508e-13	5.86037e-07	6	37904681	ZFAND3
cg00273658	-0.00157671	6.70969e-14	5.17039e-08	6	53791988
cg00322656	0.00214791	3.27536e-10	0.000252394	5	58883504	PDE4D
cg00335124	0.000495122	2.29142e-09	0.00176573	5	58652808	PDE4D
cg00351443	0.000300199	7.14888e-14	5.50882e-08	10	105252720	NEURL
cg00358895	0.0012458	3.44999e-13	2.65851e-07	4	36258205	LOC439933
cg00379740	0.00135468	6.97179e-16	5.37236e-10	17	38507518	RARA
cg00382138	-0.00140499	9.11277e-10	0.000702217	4	110723299	CFI
cg00406098	-0.00145978	8.39439e-20	6.4686e-14	13	40716180
cg00410926	0.000456214	1.12533e-08	0.00867164	9	35563534	FAM166B
cg00442282	-0.000194506	2.47013e-08	0.0190344	17	38471064	RARA
cg00452806	-0.00139229	3.80103e-10	0.000292902	8	86100010	E2F5
cg00464852	-0.00197906	5.14273e-13	3.96292e-07	14	68610155	RAD51B
cg00483315	0.000302834	3.11562e-08	0.0240085	3	108737825	MORC1
cg00506306	-0.00389929	9.50386e-27	7.32354e-21	7	51207974	COBL
cg00522276	-0.00153423	9.50417e-10	0.000732378	8	67452722
cg00525964	-0.00104512	3.61706e-11	2.78726e-05	5	10802174
cg00540570	0.000941722	1.33063e-16	1.02537e-10	20	36024669	SRC
cg00541544	-0.00152615	3.91081e-09	0.00301362	22	39150255	UNC84B
cg00543315	-0.000969231	4.22596e-08	0.0325646	11	121633759
cg00547143	0.00054775	6.01651e-08	0.0463624	11	68450618	GAL
cg00578909	-0.000693903	2.02591e-09	0.00156114	1	206630667	SRGAP2
cg00587472	-0.00147233	7.23202e-14	5.57289e-08	2	6952860
cg00591515	-0.000673837	1.91605e-09	0.00147648	19	54971526	LENG8
cg00597876	0.00131577	4.51261e-09	0.00347736	15	74494909	STRA6
cg00634475	-0.00111561	3.42478e-08	0.0263909	11	96000764	MAML2
cg00636922	-0.00218224	6.87268e-20	5.29599e-14	10	44395010
cg00654448	-8.07656e-05	2.51412e-11	1.93735e-05	8	142365315
cg00735586	-0.000116448	1.76049e-12	1.35661e-06	1	1711716	NADK
cg00739778	-0.00102016	1.14932e-18	8.85653e-13	17	2908023	RAP1GAP2
cg00753112	0.00064713	1.03778e-11	7.99702e-06	8	136593301	KHDRBS3
cg00761718	0.000488466	2.46372e-11	1.89851e-05	15	33481054	FMN1
cg00766824	-0.00141059	4.1512e-08	0.0319886	13	20599142	ZMYM2
cg00782811	0.000415797	6.81708e-14	5.25314e-08	6	46293734	RCAN2
cg00784009	0.0009975	4.81614e-08	0.0371125	3	195769614
cg00791181	-0.0015897	2.00871e-16	1.54788e-10	3	114569943	ZBTB20
cg00836308	0.000780022	1.10591e-18	8.52195e-13	1	36552959	TEKT2;ADPRHL2
cg00840791	-0.0026072	2.12112e-23	1.6345e-17	19	16453259
cg00844756	-0.000176074	4.22597e-09	0.00325647	3	13256421
cg00859792	0.00122835	1.29757e-09	0.000999891	6	10556069	GCNT2
cg00889363	0.000677189	1.38349e-13	1.0661e-07	2	206255841	PARD3B
cg00918179	-0.000602986	2.80484e-08	0.0216137	19	8517024	HNRNPM
cg00921839	-0.00432409	3.29958e-19	2.54261e-13	1	11467299
cg00940577	-0.000367275	4.98886e-08	0.0384435	17	28803884	GOSR1
cg00950381	-0.000629675	2.37143e-10	0.000182739	17	74272364	QRICH2
cg00950627	0.000592274	6.09668e-09	0.00469802	9	111614587
cg00962459	0.000342951	3.91875e-08	0.0301973	2	68871642	PROKR1
cg00980870	0.000680937	1.68336e-12	1.29717e-06	9	133643478	ABL1
cg00989249	-0.000713571	2.69639e-11	2.0778e-05	5	177548398	N4BP3
cg01001422	0.00061153	9.87216e-09	0.00760735	19	13135631	NFIX
cg01046186	-0.000582542	4.34176e-08	0.033457	4	16086292	PROM1
cg01054402	0.000400864	3.64436e-08	0.0280829	2	85551850	TGOLN2
cg01057899	0.000649422	1.81078e-09	0.00139536	7	166359
cg01067940	0.000193138	4.606e-09	0.00354932	19	47834455	C5AR2
cg01070424	0.000342454	8.64444e-11	6.66128e-05	16	50298046
cg01076459	-0.000485251	2.23623e-08	0.0172321	17	2908230	RAP1GAP2
cg01079345	-0.000390456	2.07055e-10	0.000159554	7	138437551	ATP6V0A4
cg01108653	-0.000865385	1.35971e-09	0.00104777	15	101668270
cg01125548	0.000333415	1.12585e-08	0.00867561	14	101143669
cg01130991	0.000673945	5.2111e-16	4.0156e-10	17	46510392
cg01133215	-0.000534981	5.5528e-09	0.00427891	6	45399681	RUNX2
cg01135863	-0.000582873	6.31458e-08	0.0486593	4	17788258
cg01143454	-0.00135445	1.02672e-10	7.91175e-05	20	2795601	C20orf141;LOC100288797
cg01149053	0.000754041	7.16109e-13	5.51823e-07	16	89342195	ANKRD11
cg01154283	-0.00117167	1.59434e-10	0.000122858	2	36603543	CRIM1
cg01178924	0.000543664	1.01779e-12	7.84294e-07	13	76430722	LMO7
cg01185345	-0.000740143	5.5747e-11	4.29579e-05	13	99218287	STK24
cg01199327	-0.000199945	2.36115e-08	0.0181947	11	44626750	CD82
cg01229865	-0.0023549	2.43852e-13	1.87909e-07	13	113528751	ATP11A
cg01243072	-0.000938634	1.22518e-09	0.000944107	2	43398171
cg01248108	-0.00123112	2.58383e-09	0.00199106	7	114619572	MDFIC
cg01275661	0.000796575	3.48029e-13	2.68186e-07	10	5504438
cg01302823	-0.00142028	9.71061e-13	7.48286e-07	22	40437213
cg01309328	-0.00108632	1.80861e-13	1.39369e-07	6	32811253	PSMB8
cg01324550	0.000705602	3.25819e-10	0.000251071	17	46676099	LOC404266;HOXB6
cg01356849	0.000427341	4.03006e-10	0.000310551	5	58652753	PDE4D
cg01368219	0.0010303	4.67801e-13	3.60481e-07	3	54999791	CACNA2D3
cg01418457	0.000309929	1.07605e-11	8.29192e-06	2	8258592	LINC00299
cg01429256	-0.000387957	2.32864e-08	0.0179442	17	17687834	RAI1
cg01441777	0.000337957	2.03838e-11	1.57075e-05	22	38714416	CSNK1E
cg01472749	0.000568519	6.3844e-09	0.00491973	20	56593246
cg01538731	-0.00194318	2.42473e-10	0.000186846	16	87757018	KLHDC4
cg01542401	-0.000483461	9.59167e-10	0.000739121	16	11593298
cg01577760	-0.000489459	5.49321e-09	0.00423299	11	67776123	ALDH3B1
cg01584377	0.000696791	2.63274e-08	0.0202875	7	139521372	TBXAS1
cg01586351	-0.000194933	1.61962e-08	0.0124805	5	80302883	RASGRF2
cg01621943	0.000869469	1.19938e-08	0.00924223	17	53531409
cg01673856	0.000531073	2.59096e-11	1.99656e-05	10	114847319	TCF7L2
cg01711721	-0.000309611	6.95948e-09	0.00536287	9	116110382	BSPRY
cg01715745	0.000361933	1.12449e-08	0.00866519	1	54930156
cg01765641	0.000720268	1.17454e-08	0.00905086	3	17781888	TBC1D5
cg01783894	0.00125197	2.46066e-08	0.0189615	1	27858917
cg01787084	-0.000460507	1.22681e-08	0.0094536	16	87371097	FBXO31
cg01790646	-0.000362905	1.21533e-15	9.36514e-10	2	240321229	HDAC4
cg01798157	-0.00100664	1.16004e-08	0.00893912	1	203276595	BTG2
cg01799671	-0.002755	1.65454e-11	1.27497e-05	16	81560752	CMIP
cg01822889	-0.00199573	1.0489e-09	0.000808265	6	164246394
cg01833890	0.000193004	2.17965e-08	0.0167961	12	2564063	CACNA1C
cg01847344	-0.000509843	1.12665e-13	8.6818e-08	21	45929576	C21orf29
cg01849721	0.00103188	2.43696e-10	0.000187789	2	223264309
cg01887468	0.000475253	4.51987e-08	0.0348295	1	179847349	TOR1AIP2
cg01894038	-0.00200545	2.22256e-17	1.71267e-11	11	77741873
cg01898222	-0.00115346	1.02258e-08	0.00787986	2	102212942
cg01907094	-0.00210126	1.34027e-09	0.00103279	1	169677406	SELL
cg01928516	0.000707285	2.92893e-09	0.00225699	17	2208377	SMG6;SRR
cg01930719	-0.00187024	1.74148e-10	0.000134196	16	67575562	FAM65A
cg01985330	-0.0022848	1.50007e-11	1.15594e-05	12	68630466
cg02000253	0.000534327	9.43053e-10	0.000726704	19	13107687	NFIX
cg02001279	-0.00166845	4.87171e-27	3.75407e-21	19	940967	ARID3A
cg02007745	0.000542874	3.02398e-08	0.0233024	17	41489374
cg02017450	-0.00500414	6.03155e-22	4.64783e-16	10	10631670
cg02019125	0.000266277	5.99557e-09	0.0046201	3	156323952
cg02020911	0.00033752	1.2725e-09	0.000980573	19	54368969	MYADM
cg02064275	-0.000456422	1.80909e-12	1.39406e-06	17	39465713
cg02124912	0.000555054	3.44499e-08	0.0265466	1	202091933	GPR37L1
cg02134839	0.000344642	2.65566e-08	0.0204641	17	48260961
cg02158130	0.000396185	4.93719e-10	0.000380453	5	17438811
cg02205348	0.00154293	4.55439e-11	3.50955e-05	5	14465012	TRIO
cg02254407	0.00157194	3.1577e-08	0.0243328	11	73357159	PLEKHB1
cg02255829	0.000642597	3.19686e-10	0.000246346	3	194931635	XXYLT1
cg02256576	0.000226225	4.519e-10	0.000348228	16	66995192	CES3
cg02264407	0.000565338	1.64294e-08	0.0126602	13	76430665	LMO7
cg02294302	0.000408326	1.97474e-14	1.52171e-08	1	47906276	FOXD2
cg02294563	-0.00143999	4.7092e-11	3.62884e-05	5	157195280
cg02306236	-0.00351889	3.94765e-34	3.04201e-28	12	123570372	PITPNM2
cg02314852	-0.00207946	3.43494e-16	2.64692e-10	6	111532870	SLC16A10
cg02324006	-0.000296036	2.34745e-08	0.0180891	19	1080034	HMHA1
cg02361027	0.000584068	3.24565e-08	0.0250105	2	170217401	LRP2
cg02369123	-0.000112231	2.48751e-08	0.0191684	17	20872624	LOC339260
cg02390408	-0.00165445	7.1321e-14	5.4959e-08	1	47987281
cg02394317	0.00028875	2.05476e-08	0.0158337	11	13983989	SPON1
cg02430430	-0.000474116	4.336e-10	0.000334126	15	74532450	CCDC33
cg02438611	0.00060436	9.51117e-11	7.32918e-05	17	55828107
cg02441616	-0.0013035	8.5264e-10	0.000657032	2	177357784
cg02504211	0.000419125	1.32233e-08	0.0101897	3	194815434	C3orf21
cg02505192	-0.000821539	1.8427e-08	0.0141996	8	19204342	SH2D4A
cg02542684	-0.00101084	3.67038e-10	0.000282835	4	185209748
cg02549474	-0.0018043	3.1587e-10	0.000243405	14	32887482	AKAP6
cg02550660	-0.00073328	2.30339e-09	0.00177496	13	32691522	FRY
cg02560323	0.000525322	3.87149e-09	0.00298332	2	11517076
cg02567488	-0.00140951	5.93588e-09	0.00457411	6	32822565	PSMB9;TAP1
cg02567958	-0.000274605	8.67946e-11	6.68827e-05	22	37962818	CDC42EP1
cg02571874	-0.00110956	1.1198e-08	0.00862905	3	12799985	TMEM40
cg02577793	-0.00118744	4.08873e-10	0.000315072	1	87174778	SH3GLB1
cg02597894	-0.000689419	6.10313e-11	4.70299e-05	6	31760796	VARS
cg02609480	-0.000881721	6.41019e-11	4.9396e-05	21	46971551
cg02612332	-0.00150981	1.84335e-10	0.000142046	17	73906040
cg02625371	0.000415555	1.25939e-08	0.0097047	20	2727544	EBF4
cg02630477	0.000739034	8.8211e-09	0.00679741	1	40388223
cg02637282	-0.00388322	2.48585e-21	1.91556e-15	12	98768240
cg02660271	-0.00126324	3.28104e-08	0.0252833	8	18815426	PSD3
cg02669047	-7.23214e-05	4.05355e-08	0.0312361	1	206931233
cg02691192	-0.00182843	2.13767e-08	0.0164726	17	59693501
cg02743878	-0.000388006	3.33757e-09	0.00257188	2	169937094	DHRS9
cg02747950	-0.00138625	9.70772e-10	0.000748063	15	63526883	RAB8B
cg02753354	-0.000320886	5.41668e-11	4.17402e-05	19	1074727	HMHA1
cg02754890	-0.000843347	3.21914e-08	0.0248062	17	62064081
cg02786793	0.000930368	3.1526e-08	0.0242935	9	124360337	DAB2IP
cg02870266	-0.00139722	1.83365e-08	0.0141299	3	14324705
cg02909097	0.000571637	5.72628e-11	4.41259e-05	17	2843206	RAP1GAP2
cg02951357	0.000942948	3.77317e-12	2.90755e-06	1	59280619
cg02976843	0.000368819	3.54061e-09	0.00272835	17	2843257	RAP1GAP2
cg02980249	-0.00095318	1.41896e-12	1.09343e-06	6	31760762	VARS
cg02983090	-0.00159814	1.35083e-17	1.04093e-11	16	27437892	IL21R
cg03036214	-0.00131883	5.28845e-10	0.000407521	15	63640658	CA12
cg03043556	-0.00090205	9.75917e-09	0.00752028	19	44231489
cg03047995	-0.000880668	1.56313e-10	0.000120453	14	24601588	FITM1
cg03048432	-0.00152828	8.7203e-12	6.71974e-06	14	51290751	NIN
cg03074244	0.00077821	3.14263e-12	2.42167e-06	11	118213414	CD3D
cg03078169	0.000255415	1.53645e-08	0.0118397	19	35629791	FXYD1
cg03081563	-2.82777e-05	2.50873e-08	0.0193319	7	142903058
cg03102603	-0.00169252	1.66139e-11	1.28024e-05	2	201239016	SPATS2L
cg03109401	0.000725373	4.21508e-09	0.00324808	1	15983114	DDI2
cg03110921	0.000771104	1.68079e-08	0.012952	10	79597461	DLG5
cg03116541	-0.00117603	1.26387e-09	0.00097392	22	21946375	UBE2L3
cg03135704	-0.00168628	1.03953e-14	8.01044e-09	11	5712109	TRIM22
cg03139435	0.000223062	3.20064e-09	0.00246636	20	54966401	AURKA;CSTF1
cg03144189	0.000884514	6.9362e-13	5.34494e-07	1	227734067
cg03180724	0.00059113	1.7274e-10	0.000133111	20	24125159
cg03185964	0.000479069	1.30413e-09	0.00100494	12	124779138	ZNF664-FAM101A;FAM101A
cg03186149	-0.0009109	2.94254e-08	0.0226748	19	46877200	PPP5C
cg03190371	0.00188196	2.2934e-08	0.0176726	2	223185752
cg03208825	-0.00141653	2.13926e-14	1.64849e-08	12	6178792	VWF
cg03229491	-0.00133581	1.70058e-15	1.31044e-09	9	117498026
cg03245099	-0.00237502	1.21934e-24	9.39604e-19	1	28201862	THEMIS2
cg03246353	0.000159848	1.14509e-09	0.000882392	11	35120604
cg03281561	0.00172165	2.48167e-08	0.0191234	3	159942181	LOC401097
cg03356331	0.000861341	3.90366e-12	3.00811e-06	10	3610737	LOC105376360
cg03376308	0.000498035	3.35527e-08	0.0258552	10	3497811
cg03382805	-0.000112536	2.36552e-08	0.0182284	22	23905582
cg03390636	-0.000927408	2.62523e-08	0.0202296	15	80843452	ARNT2
cg03403209	0.000278024	3.96667e-09	0.00305666	16	29666641
cg03422256	-0.00155991	1.59003e-13	1.22525e-07	2	192757348
cg03445722	0.000806261	6.8715e-14	5.29508e-08	3	127886887	EEFSEC
cg03447137	0.000240574	3.33292e-10	0.00025683	8	61194801	CA8
cg03473745	-0.0016589	4.77949e-11	3.68301e-05	6	6704130
cg03502211	0.000132484	1.75603e-08	0.0135317	6	36108112	MAPK13
cg03510269	-0.00217143	2.97969e-16	2.29611e-10	5	171864843	SH3PXD2B
cg03513146	0.00064202	7.09317e-13	5.4659e-07	18	3306098
cg03514139	-0.00111093	1.32826e-14	1.02354e-08	7	50732341	GRB10
cg03574306	0.0023852	1.07783e-08	0.00830564	16	85470662
cg03585950	0.000431809	1.43052e-08	0.0110234	16	57809110	KIFC3
cg03592955	-0.00107177	2.49714e-09	0.00192426	10	44373919	LINC00840
cg03602233	-0.000439376	5.14589e-09	0.00396535	16	75144040	ZNRF1
cg03619256	-0.000715698	5.56306e-12	4.28681e-06	7	105515219	ATXN7L1
cg03624366	-0.000399705	4.38717e-09	0.00338069	1	209571833
cg03624510	0.000527537	1.4743e-08	0.0113608	3	58477345	KCTD6
cg03640051	-0.00124193	1.75393e-09	0.00135155	4	42657689	ATP8A1
cg03657052	0.000356214	3.63979e-09	0.00280477	9	116225236	RGS3
cg03663120	0.000997154	1.67879e-09	0.00129365	7	2284600	NUDT1
cg03680932	0.000113149	1.20553e-08	0.00928966	6	16306683	ATXN1
cg03706951	-6.59636e-05	2.67673e-08	0.0206265	17	39465518
cg03717364	0.00123421	2.97498e-09	0.00229247	2	43202481
cg03732020	-0.000954403	1.13741e-09	0.000876475	11	47282968	NR1H3
cg03756721	-0.00154599	3.18497e-08	0.0245429	19	2332719	SPPL2B
cg03775956	0.000410308	2.13537e-08	0.0164548	12	124656418	ZNF664-FAM101A
cg03776853	0.000292259	8.3015e-09	0.00639702	22	36461577
cg03783904	0.000700987	4.07154e-10	0.000313747	2	114588499
cg03827739	0.000268914	5.76541e-13	4.44275e-07	10	75401754	MYOZ1
cg03839074	0.000623376	3.62925e-08	0.0279665	5	43000303
cg03917803	0.000197755	4.55648e-08	0.0351116	13	44947247	SERP2
cg03927473	-0.000177944	5.38593e-12	4.15032e-06	20	31115668	NOL4L
cg03930153	-0.00354501	6.61773e-18	5.09953e-12	3	176868896	TBL1XR1
cg03938777	0.000240821	2.72469e-08	0.0209961	12	104439124	GLT8D2
cg03940776	-0.000635142	4.58477e-09	0.00353296	6	158490013	SYNJ2
cg03942934	0.000416808	1.26597e-09	0.000975536	5	58652948	PDE4D
cg03955765	0.000809896	6.31067e-08	0.0486292	18	67616318	CD226
cg03972892	-0.000644875	3.81314e-10	0.000293835	3	72305191
cg03987653	0.000333514	2.85847e-08	0.022027	16	90024450	DEF8
cg04004830	-0.000220294	3.6127e-08	0.0278389	2	192711243	SDPR
cg04037585	0.00108137	1.28604e-10	9.91003e-05	16	56231292	GNAO1
cg04037750	0.000426958	1.18738e-09	0.000914976	2	220472938	STK11IP
cg04118945	-0.00175809	9.85796e-27	7.59641e-21	10	125865787
cg04126592	-0.000583763	2.55586e-09	0.00196951	20	32112080	CBFA2T2
cg04145624	-0.000464033	3.71544e-12	2.86306e-06	7	1545534
cg04160501	-0.000137882	1.1458e-11	8.82939e-06	7	4723667	FOXK1
cg04188920	-0.00282145	6.33942e-15	4.88507e-09	10	3138534	PFKP
cg04218880	0.000753825	2.45104e-08	0.0188874	1	40388264
cg04231886	-0.00243634	3.26398e-08	0.0251517	8	122330405
cg04339177	-0.000104725	1.81285e-08	0.0139696	15	31214142	FAN1
cg04340651	-0.00108816	6.19816e-10	0.000477622	15	93617080	RGMA
cg04345034	-0.000288834	2.00387e-10	0.000154416	15	70797389
cg04347477	-0.00197404	8.98557e-32	6.92415e-26	12	125002007	NCOR2
cg04355675	-0.00126065	3.71999e-13	2.86657e-07	3	36953952	TRANK1
cg04355708	-0.00154582	3.99305e-08	0.0307699	2	218252963	DIRC3
cg04364219	0.000807665	1.92639e-10	0.000148445	2	45234140	SIX2
cg04382851	-0.000274874	1.36252e-11	1.04994e-05	9	96159985
cg04384810	-0.000452817	5.93197e-08	0.0457109	14	91621555	C14orf159
cg04388124	-0.001746	1.11322e-13	8.57834e-08	16	10870426	TVP23A
cg04396567	-0.00145934	9.9335e-10	0.000765461	7	69289519	AUTS2
cg04399598	-0.00151481	2.6253e-14	2.02302e-08	21	43956068	SLC37A1
cg04401764	0.000358129	7.35513e-16	5.66776e-10	12	54777396	ZNF385A;LOC102724050
cg04425005	0.000297127	7.542e-09	0.00581176	4	146783253	ZNF827
cg04429328	-0.00150284	3.066e-14	2.36262e-08	5	135352861
cg04452020	0.000492214	9.26973e-09	0.00714312	5	58652931	PDE4D
cg04454088	-0.000363004	1.47832e-08	0.0113917	19	661432	RNF126
cg04456029	-0.000195203	3.13815e-09	0.00241822	12	113496126	DTX1
cg04469731	0.000864401	1.21574e-10	9.36833e-05	11	129992359	APLP2
cg04493806	0.0016662	1.09217e-09	0.000841615	19	19635145	NDUFA13
cg04494800	-0.00115189	4.98638e-12	3.84243e-06	6	149775853	ZC3H12D
cg04515132	-0.00123026	1.24468e-08	0.00959129	3	53787670	CACNA1D
cg04521626	-0.000872429	8.75229e-09	0.00674439	17	4714200	PLD2
cg04549583	-7.88048e-05	3.05902e-08	0.0235724	2	12146219
cg04576021	-0.000232223	9.74619e-09	0.00751028	6	32784255	HLA-DOB
cg04610667	0.000510789	3.28732e-08	0.0253316	7	75704037
cg04629204	0.00130474	1.52158e-12	1.17251e-06	1	26348325	EXTL1
cg04629753	-0.00161177	4.98011e-18	3.8376e-12	3	114619482	ZBTB20
cg04630141	-0.00050999	3.76679e-08	0.0290263	3	14607952
cg04632887	-0.00159666	5.69575e-26	4.38907e-20	20	3065559	AVP
cg04651137	0.00026542	1.6111e-08	0.0124149	7	23287222	GPNMB
cg04658744	-0.00161916	1.40614e-17	1.08355e-11	11	128787157	KCNJ5
cg04661709	0.0012928	1.27988e-08	0.0098626	9	124360264	DAB2IP
cg04685228	-0.00381374	2.65404e-28	2.04517e-22	5	172462626
cg04714110	0.000703458	3.19818e-10	0.000246447	10	21799143
cg04720348	0.0013018	2.55034e-11	1.96525e-05	5	72922873	RGNEF
cg04727199	-0.00247159	1.44479e-16	1.11334e-10	1	11865051	MTHFR;CLCN6
cg04730825	-0.00145405	2.74728e-17	2.11702e-11	16	16116191	ABCC1
cg04731988	-0.000911828	4.16218e-08	0.0320731	20	3051954	OXT
cg04752284	-0.00187888	2.18058e-20	1.68033e-14	21	46386748	FAM207A
cg04753874	-0.00207207	1.23923e-17	9.54936e-12	12	122442856
cg04807974	-0.00191696	5.75753e-08	0.0443667	22	36011991	MB
cg04815334	0.000856982	1.38499e-08	0.0106725	11	71210295	NADSYN1
cg04826010	-0.00139465	1.74479e-12	1.34451e-06	17	29277837	ADAP2
cg04839991	0.000260915	1.462e-08	0.0112659	2	237880790
cg04844473	0.000198716	3.46777e-10	0.000267222	7	148565545	EZH2
cg04859117	0.000224643	1.46835e-10	0.000113149	11	2011341	LOC100133545
cg04873053	0.000265694	4.05515e-08	0.0312484	1	53935918
cg04878826	-0.00108659	2.67629e-10	0.000206231	1	117398001
cg04940901	0.000525464	1.39837e-13	1.07757e-07	3	52418250	DNAH1
cg04945216	-0.00245552	1.30226e-09	0.0010035	7	3186788
cg04969406	-0.00206584	8.18004e-10	0.000630343	22	37977425	LGALS2
cg04982834	0.000718378	7.86941e-11	6.06406e-05	1	93258288	EVI5
cg04994481	0.000321055	5.33056e-08	0.0410766	14	65345381
cg04998091	-0.0015727	9.22569e-11	7.10919e-05	17	75263349
cg05019028	0.000608673	5.46034e-08	0.0420766	2	129170710
cg05026415	0.00049081	9.3098e-09	0.007174	4	159080474	FAM198B
cg05037640	0.00201961	4.99486e-09	0.00384897	6	26225407	HIST1H3E
cg05059607	-0.00120025	5.54429e-09	0.00427235	17	65488100	PITPNC1
cg05077231	0.00154311	2.71539e-14	2.09244e-08	13	49793054	MLNR
cg05135499	0.000716158	4.17964e-09	0.00322077	10	21798698
cg05152300	-0.00108204	2.42984e-08	0.018724	16	17458534	XYLT1
cg05160449	-0.00171099	5.749e-22	4.4301e-16	21	43580161
cg05185154	-0.00107683	2.98598e-13	2.30095e-07	14	64688264	SYNE2;MIR548AZ
cg05211189	-0.00151598	1.82052e-12	1.40287e-06	16	2055403	ZNF598
cg05215464	0.000596838	7.79961e-12	6.01027e-06	8	22603972	PEBP4
cg05241732	0.000376492	4.7016e-09	0.00362299	14	23858666	MYH6;MIR208A
cg05273639	-0.00197323	5.0953e-10	0.000392637	6	71978524
cg05279866	0.000282907	2.15229e-09	0.00165853	8	37378355
cg05283597	-0.0011321	5.6185e-08	0.0432954	3	52812410	ITIH1
cg05294455	0.00157536	1.70293e-13	1.31225e-07	17	45286609	MYL4
cg05325934	-0.000334477	1.7518e-09	0.00134991	7	28220606	JAZF1
cg05328218	-0.00276924	1.25221e-17	9.64939e-12	5	6729637	PAPD7
cg05329578	0.00110155	3.85463e-08	0.0297032	9	2241688
cg05337681	0.000848653	1.24013e-09	0.00095563	15	58844500	LIPC
cg05348784	0.000800941	8.64383e-10	0.000666081	5	116184916
cg05353977	-0.0013524	3.30202e-09	0.00254449	8	107460154	OXR1
cg05354481	0.000463679	1.54191e-12	1.18817e-06	13	51210595
cg05387269	-0.00116216	2.48182e-09	0.00191246	1	1306946
cg05394561	-0.00127702	1.37834e-22	1.06213e-16	17	39465682	KRTAP16-1
cg05431863	-0.00196624	5.94043e-10	0.000457761	3	100922492
cg05432134	0.000410311	4.37023e-08	0.0336764	16	66737539
cg05493528	-0.00149501	6.05555e-09	0.00466632	1	65631531	AK4
cg05514299	-0.00110015	1.0827e-09	0.000834316	17	74868670	MGAT5B
cg05544807	0.000510608	2.16884e-10	0.000167128	2	25475916	DNMT3A
cg05550145	-0.0027513	5.13928e-18	3.96025e-12	10	73631213
cg05555876	0.000736461	6.00919e-10	0.00046306	8	54935915	TCEA1
cg05581878	-0.00138472	1.17757e-11	9.07419e-06	3	159886981
cg05595958	0.000711179	2.53065e-08	0.0195008	5	32274889	MTMR12
cg05612654	0.000213102	2.00158e-08	0.0154239	6	2375895
cg05620418	0.00100359	1.30337e-17	1.00436e-11	1	245809304	KIF26B
cg05640560	-0.00350857	8.54385e-11	6.58377e-05	11	122629801	UBASH3B
cg05641913	0.000433198	1.15694e-08	0.00891523	12	57410518	TAC3
cg05647891	0.00100857	5.30165e-09	0.00408538	4	153346037	FBXW7
cg05654547	0.00117835	5.01211e-09	0.00386226	22	27709245
cg05669550	0.00135529	2.85567e-10	0.000220054	15	101728451	CHSY1
cg05704547	-0.000532997	3.33875e-14	2.5728e-08	3	60067722	FHIT
cg05738655	-0.0011348	2.761e-09	0.00212759	2	114165406
cg05740247	-0.00123204	1.5343e-14	1.18231e-08	2	43070600
cg05767768	0.000337403	1.28313e-08	0.00988758	2	217565529
cg05769499	0.00106037	1.28254e-11	9.8831e-06	9	92179627
cg05790136	-0.000389018	1.10072e-09	0.000848199	18	33550437
cg05815196	0.000454965	5.76919e-08	0.0444566	22	31536540	PLA2G3
cg05820066	-0.000633852	1.71189e-11	1.31916e-05	16	75145843	LDHD
cg05840541	-0.000974272	6.91482e-09	0.00532847	22	50482925	TTLL8
cg05869816	0.00154427	1.93746e-09	0.00149298	6	10556107	GCNT2
cg05876737	0.000522976	1.15862e-11	8.92817e-06	5	58653705	PDE4D
cg05888284	-0.00125176	6.46142e-12	4.97908e-06	10	126213758	LHPP
cg05919951	0.000588045	1.22706e-11	9.45556e-06	19	17180084	HAUS8
cg05948321	-0.000507258	3.15055e-08	0.0242777	11	68848277	TPCN2
cg05957567	-0.000256861	8.91073e-09	0.00686649	12	122467228	BCL7A
cg05958910	0.00105298	9.22771e-12	7.11074e-06	10	21796441
cg05965387	0.000637325	1.19025e-10	9.1719e-05	13	51418053	DLEU7
cg05967679	-0.00184774	6.19195e-10	0.000477143	6	38656404	GLO1
cg05969150	-0.000910589	1.00343e-10	7.73233e-05	16	72882495	ZFHX3
cg05988980	-0.000252665	4.48106e-09	0.00345305	10	73582215	PSAP
cg06039489	0.00160512	1.56234e-09	0.00120391	20	20037100	C20orf26;CRNKL1
cg06052122	-0.000799071	2.74976e-10	0.000211893	9	123546098	FBXW2
cg06063190	-0.00122888	2.17973e-17	1.67967e-11	10	55163525
cg06113913	-0.000915482	1.90257e-08	0.0146609	4	84060418
cg06115388	0.000419977	1.29784e-08	0.010001	11	70289855
cg06121226	0.0014375	6.77896e-10	0.000522377	4	72134060	SLC4A4
cg06122613	0.000630271	3.36039e-08	0.0258947	1	151297900	PI4KB
cg06124892	-0.000568473	1.0771e-11	8.29997e-06	22	19651051
cg06144762	-9.37836e-05	2.64047e-08	0.0203471	3	4560682	ITPR1
cg06152215	-0.00151952	6.80462e-13	5.24355e-07	12	124422259	CCDC92
cg06233873	-0.00383489	4.60524e-25	3.54874e-19	5	137641727	CDC25C
cg06277957	0.000430375	3.29166e-10	0.000253651	1	32040692	TINAGL1
cg06278025	0.000741392	5.86847e-08	0.0452216	22	31523757	INPP5J
cg06300823	-0.00205364	2.29648e-12	1.76964e-06	15	80263339	BCL2A1
cg06304825	-0.00173504	1.16148e-08	0.0089502	14	106357733
cg06388338	-0.00070452	3.29625e-08	0.0254005	8	81165655
cg06396119	0.00182751	1.2259e-18	9.4466e-13	13	49792767
cg06406209	-0.00078073	4.59062e-11	3.53747e-05	8	103596294
cg06442489	-0.000828836	5.6277e-10	0.000433662	19	58630612	ZSCAN18
cg06449729	-0.00308055	4.47059e-17	3.44497e-11	1	184265649
cg06460200	0.000773312	2.66428e-08	0.0205306	13	99956151	GPR183;UBAC2;MIR548AN
cg06484729	0.000302883	4.93094e-09	0.00379972	6	16065013
cg06489390	-0.00077383	1.45707e-11	1.1228e-05	2	153080103
cg06508940	-0.00385343	1.61783e-19	1.24668e-13	19	5953984	RANBP3
cg06525670	0.000927185	4.21139e-08	0.0324524	13	30528708
cg06540458	0.000825587	3.75579e-11	2.89416e-05	1	226951747
cg06546916	0.00144183	1.7545e-09	0.00135199	13	52991271	VPS36
cg06553792	0.000451383	1.30973e-09	0.00100926	17	71128239
cg06571939	-0.00055171	2.58177e-09	0.00198948	22	50701233	MAPK12
cg06593161	0.000554314	1.95663e-08	0.0150775	15	31316760	TRPM1
cg06595903	-0.00199215	1.43906e-16	1.10892e-10	2	44585866	PREPL
cg06646410	0.00139464	1.31197e-13	1.01098e-07	4	16871911	LDB2
cg06704969	0.000528231	3.08974e-08	0.0238091	3	194797099	C3orf21
cg06717140	-0.00126006	5.03346e-13	3.87872e-07	16	4712003	MGRN1
cg06737912	0.000755126	1.01914e-08	0.00785336	11	57519391	BTBD18
cg06744585	0.00137762	5.68273e-08	0.0437904	19	13135808	NFIX
cg06759518	0.000740865	1.28074e-11	9.86924e-06	3	72496799	RYBP
cg06767187	0.00126362	2.06711e-08	0.0159288	7	2640127	IQCE
cg06784305	-0.00118362	8.68726e-11	6.69428e-05	5	71674667
cg06791771	-0.0016516	9.1855e-12	7.07822e-06	18	9117620	NDUFV2
cg06807095	-0.00278089	5.14765e-11	3.9667e-05	8	124849453
cg06825512	0.0013956	9.85204e-10	0.000759185	18	10453969	APCDD1
cg06830264	-0.000387288	1.87622e-10	0.000144579	20	62696775	TCEA2
cg06843189	-0.00172784	4.70021e-11	3.62192e-05	4	149138319	NR3C2
cg06859463	0.000210713	3.30903e-10	0.000254989	11	46300215	CREB3L1
cg06867486	-0.000724735	1.29132e-10	9.95071e-05	1	110733063	SLC6A17
cg06870470	-0.000679518	2.07295e-22	1.59739e-16	19	11315767	DOCK6
cg06894612	0.000473644	4.03573e-11	3.10988e-05	14	69042922	RAD51L1
cg06897548	0.000205544	1.80672e-08	0.0139223	22	39810706	TAB1
cg06900004	0.000174007	1.06631e-09	0.000821681	3	23985575	NR1D2
cg06905720	-0.00345895	2.44279e-18	1.88238e-12	4	145512579
cg06918740	-0.00186833	4.99942e-17	3.85248e-11	19	18509973
cg06941011	-0.00012844	1.17477e-13	9.05259e-08	9	130541531	SH2D3C
cg06959205	-0.000361447	2.46566e-09	0.00190001	16	88991917	CBFA2T3
cg06977285	0.000286332	2.20811e-08	0.0170154	7	18127468
cg06991495	0.0002221	7.11846e-10	0.000548538	22	38714466	CSNK1E
cg06991967	0.000759285	1.52959e-08	0.0117868	1	58861156
cg06995479	-0.00151128	6.12073e-11	4.71655e-05	16	19708018	C16orf62
cg07005263	0.000283174	4.43422e-11	3.41695e-05	2	65571869	SPRED2
cg07027457	-0.000431259	3.06266e-09	0.00236004	16	89025522	CBFA2T3
cg07031797	-0.00150194	1.03372e-10	7.96567e-05	22	50483123	TTLL8
cg07033604	0.00175064	1.06627e-15	8.21651e-10	9	139496919
cg07037725	0.00119356	5.82261e-08	0.0448682	5	141699580	SPRY4
cg07042301	0.00062858	7.27006e-16	5.60221e-10	14	104338807
cg07063912	-0.000308664	3.74338e-09	0.0028846	2	238598832	LRRFIP1
cg07069759	0.00160526	1.79462e-14	1.38291e-08	10	47134171	LOC728643
cg07081807	-0.000866875	3.2616e-10	0.000251334	2	23872854	KLHL29
cg07102397	-0.00120476	9.17034e-11	7.06653e-05	14	89864727	FOXN3
cg07106169	-0.00110733	2.06521e-09	0.00159142	2	95740362
cg07136133	-0.00160528	1.24106e-11	9.56345e-06	11	36422377	PRR5L
cg07156249	-0.00227212	2.35451e-09	0.00181435	6	32822911	PSMB9;TAP1
cg07175423	-0.000933055	5.28939e-08	0.0407593	1	146987351	LINC00624
cg07213242	0.00222769	2.38121e-15	1.83493e-09	10	36513896
cg07225555	0.0012807	3.28605e-08	0.0253219	8	142264800	SLC45A4
cg07242609	-0.00306247	2.08759e-11	1.60867e-05	16	11230722	CLEC16A
cg07264048	0.00132967	1.92593e-08	0.014841	6	10556326	GCNT2
cg07276621	0.00169091	9.14946e-11	7.05045e-05	11	10750870
cg07280192	0.000818238	2.83505e-08	0.0218465	4	140770596	MAML3
cg07298299	0.00088644	1.083e-09	0.000834544	11	45943237	GYLTL1B
cg07319811	-0.00159089	2.61233e-22	2.01303e-16	1	156896259	LRRC71
cg07328569	-0.00133067	1.17367e-11	9.0441e-06	1	61524438
cg07331286	-0.000833961	1.43079e-09	0.00110255	21	16576878
cg07338715	-0.000652198	3.81263e-10	0.000293796	2	109649281
cg07345722	-0.00227468	5.07699e-09	0.00391226	4	94731982
cg07346739	0.00093391	1.41456e-09	0.00109004	20	24125183
cg07361047	-0.00130301	3.93523e-10	0.000303244	6	167533317	CCR6
cg07372034	-0.000957236	1.12382e-10	8.66002e-05	22	48486164
cg07379403	-0.00179131	7.76809e-10	0.000598598	16	20812880	ERI2
cg07391985	0.000274909	5.8296e-08	0.0449221	2	219233678	CATIP-AS1
cg07397493	0.000686326	7.48498e-11	5.76782e-05	11	2011312	LOC100133545
cg07408552	-0.000110839	3.84856e-17	2.96565e-11	17	40611995	ATP6V0A1
cg07422139	0.000570447	5.82229e-08	0.0448658	7	69673944	AUTS2
cg07432164	-0.000623014	1.52254e-09	0.00117324	18	10057933
cg07447742	0.00187665	9.40102e-10	0.00072443	13	49793170	MLNR
cg07450210	-0.000459722	2.57754e-14	1.98622e-08	13	99880947	UBAC2
cg07480762	-0.00177355	1.24783e-08	0.00961561	3	155422145	PLCH1
cg07495000	-0.00104176	1.21946e-16	9.39695e-11	17	77743924
cg07533333	0.000725273	9.57158e-11	7.37573e-05	15	59793834	FAM81A
cg07562120	0.000544924	3.98721e-18	3.07249e-12	19	1614570	TCF3
cg07569293	0.00056047	2.93778e-08	0.0226381	11	74551157	RNF169
cg07573872	-0.00021311	1.39425e-10	0.000107439	19	1126342	SBNO2
cg07585658	0.00039301	4.01673e-09	0.00309524	1	24120389	LYPLA2
cg07624582	-0.00219227	1.99609e-09	0.00153816	9	14271314	NFIB
cg07631359	0.000637124	3.30193e-10	0.000254442	3	10276672	IRAK2
cg07642569	-0.00158927	5.07812e-10	0.000391313	3	151910095
cg07667906	-0.00159459	1.62188e-10	0.00012498	14	106329752
cg07675998	0.000394262	3.67798e-10	0.00028342	11	64268315
cg07677174	0.000347951	1.51663e-09	0.00116869	6	106001159
cg07700233	-0.0022951	9.74456e-11	7.50902e-05	4	39171231
cg07722523	-0.00093126	1.50334e-10	0.000115846	20	25071554
cg07738730	0.00245301	1.47114e-28	1.13364e-22	17	47077165	IGF2BP1
cg07749613	-9.64849e-05	2.90261e-12	2.23671e-06	2	97073539
cg07759814	0.000480344	3.56146e-09	0.00274441	7	140017659
cg07770777	-0.00151206	4.30975e-08	0.0332103	13	113528375	ATP11A
cg07779047	-0.000258863	5.96952e-08	0.0460003	3	107394557	BBX
cg07781445	0.000496442	4.92755e-10	0.00037971	17	2886250	RAP1GAP2
cg07788865	-0.000262315	5.9694e-14	4.59993e-08	10	30101042
cg07790066	-0.00117536	5.07714e-14	3.91237e-08	5	142249731	ARHGAP26-AS1;ARHGAP26
cg07790294	0.000323275	5.69361e-08	0.0438742	19	928287	ARID3A
cg07810039	-0.00371146	1.29778e-19	1.00005e-13	1	218524558	TGFB2
cg07813031	-0.00272709	4.50058e-13	3.46809e-07	1	61298421
cg07814932	0.000337415	4.4098e-09	0.00339813	1	120437090	ADAM30
cg07835443	-0.00117663	1.20278e-22	9.26848e-17	16	89734986	C16orf55
cg07856599	0.000761181	4.63065e-11	3.56831e-05	1	227151843	ADCK3
cg07878065	-0.00176409	2.5959e-09	0.00200036	18	2641871
cg07883537	0.00105706	4.08874e-09	0.00315072	17	47296912	ABI3
cg07898252	0.000552035	2.76843e-11	2.13331e-05	19	17458126
cg07910065	0.00249866	1.26481e-09	0.000974644	10	4230752
cg07919577	-0.00136535	8.32196e-14	6.41279e-08	22	26966223	TPST2
cg07919614	0.000469416	1.86478e-10	0.000143697	2	112429183
cg07922606	0.00187625	9.10553e-10	0.000701659	6	26225389	HIST1H3E
cg07923716	-0.000330138	1.40746e-09	0.00108457	14	64676162	SYNE2;MIR548AZ
cg07925587	9.67848e-05	5.69837e-08	0.0439108	12	52583324	KRT80
cg07958818	-0.000764119	7.48963e-10	0.00057714	1	19767194	CAPZB
cg07970146	0.00065797	1.6839e-09	0.00129759	2	231880374
cg08004014	0.000868022	6.23526e-09	0.0048048	17	4521010
cg08004525	0.00109004	1.69969e-11	1.30975e-05	13	50703549
cg08021348	0.000285348	7.14166e-11	5.50326e-05	2	20280676
cg08061302	0.000846428	6.38646e-10	0.000492132	14	91011605	TTC7B
cg08084655	0.000598439	5.71223e-10	0.000440176	17	72358213	BTBD17
cg08099136	-0.00106837	2.74457e-10	0.000211492	6	32811251	PSMB8
cg08161480	0.000317216	1.75984e-08	0.0135611	1	226114565
cg08162476	-0.000258267	4.35121e-10	0.000335298	3	13064001	IQSEC1
cg08202910	-0.000153995	2.6954e-09	0.00207704	5	42586962	GHR
cg08217545	-0.00188318	5.41677e-21	4.17408e-15	19	3388013	NFIC
cg08225658	-0.000782584	4.92438e-14	3.79466e-08	17	75095372	SEC14L1
cg08230758	-0.00153729	1.16925e-08	0.00901009	2	2850433
cg08236655	-0.00134714	1.80122e-13	1.38799e-07	3	16930651	PLCL2
cg08255714	-0.000669547	2.25312e-09	0.00173623	6	139454751	HECA
cg08257579	0.000377224	1.48484e-13	1.1442e-07	21	39668474	KCNJ15
cg08273750	0.000498755	7.56632e-09	0.0058305	11	2011282	LOC100133545
cg08276042	-0.000441528	3.52416e-10	0.000271567	16	2740348	KCTD5
cg08282819	-0.00181883	3.78643e-20	2.91777e-14	16	27437900	IL21R
cg08295211	0.00186352	8.63856e-09	0.00665675	20	20036632	CRNKL1;CFAP61
cg08305575	-0.00160954	8.46608e-10	0.000652385	5	158018481
cg08307171	-0.000634567	3.49574e-08	0.0269377	19	1957775	CSNK1G2
cg08324758	-0.00047367	1.23149e-09	0.000948968	1	36792175
cg08326019	0.00249629	9.46737e-15	7.29542e-09	19	11472261	LPPR2
cg08335767	0.000233456	4.55301e-09	0.00350848	6	34206495	HMGA1
cg08344524	0.000532736	5.99437e-10	0.000461917	15	56091621
cg08351536	0.000168434	4.0904e-08	0.0315201	17	60885250	MARCH10
cg08376310	0.00142072	4.98397e-13	3.84058e-07	11	2858621	KCNQ1
cg08380618	-0.00132556	1.52955e-08	0.0117865	14	106370044
cg08412913	-0.000645849	1.57587e-14	1.21434e-08	16	85429522
cg08433999	-0.00163312	4.33698e-12	3.34201e-06	17	73906034
cg08435674	0.000979398	1.96457e-09	0.00151387	6	36308494
cg08437729	-0.00030713	4.01222e-10	0.000309176	9	127042684	NEK6
cg08461752	0.00134119	1.22558e-08	0.00944417	10	43522343
cg08499559	-0.00141934	3.89706e-16	3.00302e-10	4	146452508	SMAD1
cg08503814	0.000197547	1.86012e-08	0.0143338	1	44232216	ST3GAL3
cg08516641	-0.00183322	2.65178e-11	2.04343e-05	10	129789772	PTPRE
cg08517938	-0.000878887	2.04985e-17	1.57958e-11	20	39590677
cg08521176	-0.00191015	5.69599e-09	0.00438925	5	74147684	FAM169A
cg08527669	0.000460648	2.53057e-09	0.00195002	11	60618616	PTGDR2
cg08531140	0.000415286	6.02638e-08	0.0464384	11	67143062	LOC100130987;CLCF1
cg08535918	0.000420473	2.71548e-08	0.0209251	16	56256748	GNAO1
cg08538471	-0.000149488	1.35479e-08	0.0104398	15	64170329
cg08545632	-0.00141004	1.8204e-09	0.00140277	6	44630692
cg08559712	-0.000447034	5.00458e-08	0.0385646	20	16030674	MACROD2
cg08565703	-0.000566248	2.95235e-10	0.000227504	20	24853492
cg08576185	-0.0012879	5.15436e-16	3.97188e-10	16	2055684	ZNF598
cg08607272	-0.000859274	4.48096e-11	3.45297e-05	14	71247375	MAP3K9
cg08610901	-0.00055632	4.8671e-10	0.000375052	7	3186766
cg08620426	-0.00159255	2.04755e-11	1.57782e-05	16	29607030
cg08648047	0.000246844	8.38996e-09	0.00646518	1	11028561	C1orf127
cg08654091	0.00109387	2.81304e-10	0.000216769	1	227015418
cg08658594	0.000658143	1.61708e-10	0.00012461	12	11062035	TAS2R13;PRR4;PRH1
cg08675225	0.00131883	4.61199e-08	0.0355393	14	58606095	C14orf37
cg08701183	0.0014707	6.69297e-10	0.000515751	7	21209781
cg08726900	-0.00235474	2.34899e-17	1.8101e-11	16	89550474	ANKRD11
cg08731435	-0.00122996	9.94196e-10	0.000766114	12	132381984	ULK1
cg08731961	-0.0018541	2.04435e-08	0.0157535	3	50988282	DOCK3
cg08765533	0.000448339	5.32316e-09	0.00410195	11	44747774
cg08794763	0.000765865	6.57653e-09	0.00506778	19	2977843	TLE6
cg08809333	0.000244489	2.36878e-08	0.0182535	19	8118857	CCL25
cg08817867	-0.000315918	6.5481e-09	0.00504588	17	19656554
cg08820801	0.000292031	1.63926e-08	0.0126319	19	39465821	FBXO17
cg08829107	0.000561347	2.48789e-08	0.0191713	10	3520065	LOC105376360
cg08857797	0.000470025	2.24237e-08	0.0172794	17	40927699	VPS25
cg08889380	-0.000389129	2.52626e-13	1.9467e-07	7	150628473
cg08889996	0.000836514	2.94801e-09	0.00227169	9	98846713	LOC158435
cg08894487	-0.00341744	2.67885e-17	2.06429e-11	19	941243	ARID3A
cg08897705	0.00149441	1.09814e-08	0.00846209	9	89382059
cg08899667	-0.00118637	3.65579e-15	2.8171e-09	6	31761055	VARS
cg08899895	-0.001609	2.99668e-11	2.3092e-05	16	85684853	KIAA0182
cg08915038	-0.000303099	3.34469e-12	2.57737e-06	1	16562923	C1orf89
cg08919659	-0.00107348	2.17582e-09	0.00167665	16	17458277	XYLT1
cg08943494	-0.00388533	1.06436e-26	8.2018e-21	11	36422615	PRR5L
cg08960443	-0.00114271	6.32182e-10	0.000487151	9	140066947	TMEM210
cg08965763	0.00186054	2.5854e-10	0.000199228	6	125667609
cg08976697	-0.000890687	1.94254e-08	0.0149689	4	134486717
cg09000832	0.000801	8.05828e-13	6.20959e-07	13	50703589
cg09007354	0.000329514	2.65036e-10	0.000204233	1	54100163	GLIS1
cg09018739	0.000295164	6.36726e-11	4.90652e-05	16	57180107	CPNE2
cg09022230	-0.00121652	1.12484e-10	8.66789e-05	7	5457225	TNRC18
cg09024008	0.000665116	4.99953e-10	0.000385256	12	57526010	LRP1
cg09024656	-0.000996572	7.82636e-17	6.03088e-11	5	123790370
cg09030826	-0.000798632	3.88959e-10	0.000299726	5	81121345
cg09057885	0.00047593	2.49772e-10	0.000192471	21	46913886	COL18A1
cg09097524	0.000714584	3.96679e-08	0.0305675	2	39970839	THUMPD2
cg09113483	0.00232469	1.07587e-10	8.2905e-05	1	61517807
cg09119776	0.000851208	2.72385e-10	0.000209896	10	104387263	SUFU
cg09120934	0.000955832	1.90114e-10	0.000146499	11	120187999	POU2F3
cg09124496	0.000401424	4.23225e-09	0.00326131	7	41735851	LOC285954;INHBA
cg09150130	-0.0021893	9.18989e-28	7.0816e-22	20	3083101
cg09162537	-0.00124758	5.49543e-09	0.00423471	11	976950	AP2A2
cg09210755	-0.00168286	1.36354e-10	0.000105072	14	69501398
cg09229492	-0.000537259	2.4829e-09	0.00191328	16	50626578	NKD1
cg09233395	-0.00146709	2.07003e-08	0.0159514	8	116678582	TRPS1
cg09261321	0.000697368	1.27058e-15	9.79089e-10	10	49648060
cg09267676	-0.000840711	1.6189e-08	0.0124751	11	95385298
cg09275609	-0.00141215	6.07344e-10	0.000468011	7	43714302	COA1
cg09289012	0.000256509	1.05713e-11	8.14606e-06	10	45467223	RASSF4
cg09316472	-0.000899147	4.5962e-12	3.54177e-06	7	157131900	DNAJB6
cg09347218	-0.00176887	1.82899e-09	0.00140939	16	25061029
cg09352285	-0.000488561	8.3423e-24	6.42846e-18	20	47919910
cg09361889	0.000331514	4.97111e-13	3.83066e-07	1	32343425
cg09413378	-0.00058427	3.14229e-18	2.4214e-12	3	123140729	ADCY5
cg09430344	-0.000896841	2.32321e-08	0.0179023	16	27237355	NSMCE1
cg09476130	0.00101086	6.23706e-09	0.00480619	1	159870086	CCDC19
cg09476997	0.00245863	2.46486e-21	1.89939e-15	16	2087932	SLC9A3R2
cg09492210	-0.000670176	1.34742e-13	1.03831e-07	17	4806564	CHRNE
cg09496748	0.00119312	2.24563e-11	1.73045e-05	2	198029215	ANKRD44
cg09530217	0.00221426	2.32498e-14	1.7916e-08	15	101728353	CHSY1
cg09531355	-0.000737519	3.06188e-08	0.0235944	5	157662067
cg09535924	-0.00047231	3.66185e-08	0.0282177	2	66671659	MEIS1
cg09570614	0.000549546	3.6752e-09	0.00283206	2	112124380
cg09588546	-0.000574325	1.01594e-09	0.000782869	11	112181633	LOC283140
cg09589057	-0.00237694	9.48571e-11	7.30955e-05	14	106351578
cg09597638	0.000464161	5.29254e-08	0.0407836	17	3907349
cg09602644	0.000994709	3.35927e-12	2.58861e-06	8	101502375
cg09611279	-0.00140892	9.62135e-11	7.41408e-05	11	86792640	TMEM135
cg09613192	0.000633002	1.93481e-11	1.49094e-05	2	181388538
cg09615493	-0.00202999	6.14242e-11	4.73327e-05	16	81030827	CMC2
cg09619282	-0.00217755	1.04564e-12	8.05759e-07	3	16930667	PLCL2
cg09623442	-0.000813978	5.84811e-08	0.0450647	15	39179367
cg09653641	-0.00106608	4.48069e-10	0.000345275	7	92455499	CDK6
cg09660378	-0.00308389	1.14312e-17	8.80869e-12	9	12697316	TYRP1
cg09678939	-0.00117383	2.99298e-09	0.00230635	6	149806081	ZC3H12D
cg09695851	0.000259875	3.84586e-11	2.96356e-05	17	3907499
cg09702470	-0.000979378	1.30545e-09	0.00100596	2	196187394
cg09709426	-0.00148812	5.50435e-16	4.24158e-10	3	45911521	LZTFL1
cg09718582	0.000803855	1.35918e-09	0.00104736	2	240751196
cg09723161	-0.00130594	4.84966e-11	3.73708e-05	7	2563909	LFNG
cg09757002	-0.000500379	4.29154e-09	0.003307	7	129629586
cg09766547	0.000501699	1.38781e-08	0.0106943	7	30465150	NOD1
cg09777883	0.000582386	2.02432e-10	0.000155991	11	112093696
cg09782624	-0.00161547	7.33771e-11	5.65434e-05	3	170908539	TNIK
cg09797356	0.000676379	2.9106e-08	0.0224287	21	33865749	EVA1C
cg09827745	-0.00127889	1.09497e-12	8.43769e-07	17	72898015
cg09857555	-0.000288058	9.43242e-09	0.00726849	7	142026829
cg09858130	0.000300459	4.3935e-08	0.0338557	8	134927922
cg09867669	0.00014718	3.76511e-09	0.00290134	17	2203333	SMG6
cg09887687	-0.000258774	6.54523e-11	5.04366e-05	12	10018275	CLEC2B
cg09888330	0.000592799	6.24662e-09	0.00481356	1	156786010	SH2D2A;NTRK1
cg09929238	0.000511801	1.75736e-09	0.00135419	17	78560916	RPTOR
cg09938845	-0.00106865	1.42768e-09	0.00110015	13	44848747
cg09951596	-0.0010838	2.77947e-14	2.14182e-08	8	116791736
cg09993210	0.000662078	1.32816e-10	0.000102346	11	72290735	PDE2A
cg10019684	-0.000249919	2.97955e-08	0.02296	3	149095931	TM4SF1-AS1;TM4SF1
cg10020892	-0.000480071	1.47759e-16	1.13861e-10	1	147016901	BCL9
cg10021364	0.000390248	1.53295e-08	0.0118127	19	54369015	MYADM
cg10036405	0.000200094	7.72549e-09	0.00595315	1	168890218	LINC00970
cg10037994	0.000562557	2.22626e-08	0.0171552	18	32556108	MAPRE2
cg10068437	0.00051636	3.88734e-11	2.99553e-05	7	18126994
cg10073916	0.000498405	6.48685e-08	0.0499868	20	31052784	NOL4L
cg10095305	-0.00243997	2.97947e-11	2.29594e-05	5	36158217	SKP2
cg10142237	0.000215027	2.06064e-09	0.0015879	22	38714395	CSNK1E
cg10143064	-0.00215279	4.19909e-20	3.23576e-14	17	72804065	TMEM104
cg10153341	-0.00116226	4.72337e-10	0.000363976	6	119665694	MAN1A1
cg10163406	-0.000561623	1.24808e-09	0.000961752	1	212803810
cg10165952	0.000396612	1.65476e-08	0.0127514	17	58239449
cg10167070	0.000537681	6.69905e-10	0.000516219	9	133644031	ABL1
cg10239319	-0.00104725	6.3461e-09	0.00489022	4	6073656	JAKMIP1
cg10255544	0.000581946	5.44903e-08	0.0419894	17	80519551	FOXK2
cg10257837	-0.00202535	1.06993e-12	8.24476e-07	18	56123070
cg10278520	-0.00018568	2.96429e-09	0.00228424	8	59771002	TOX
cg10283165	0.000346311	2.30185e-09	0.00177377	19	17375666	USHBP1
cg10293217	-0.00121972	1.31297e-15	1.01176e-09	17	42678919
cg10297271	-0.00120311	2.46813e-10	0.000190191	9	33249248
cg10324998	0.000477774	4.27982e-11	3.29797e-05	1	92338262	TGFBR3
cg10334778	-0.00035101	1.47884e-09	0.00113958	22	38711498	CSNK1E;LOC400927-CSNK1E
cg10349616	0.00115063	6.22081e-11	4.79367e-05	17	77167532	RBFOX3
cg10357314	-0.00297841	8.913e-16	6.86823e-10	11	94886261
cg10359157	0.000530497	9.54668e-10	0.000735654	13	51418020	DLEU7
cg10368200	0.000414022	3.23723e-08	0.0249456	22	40821731	MKL1
cg10380546	-0.00185316	1.47261e-14	1.13478e-08	11	942218	AP2A2
cg10394903	-0.000411979	5.74697e-09	0.00442854	5	145355252	SH3RF2
cg10397819	0.00070737	7.78545e-12	5.99936e-06	14	75447512
cg10412127	-0.000630702	3.67151e-11	2.82921e-05	11	68848139	TPCN2
cg10428478	0.00151497	4.51012e-11	3.47543e-05	19	30864543	ZNF536
cg10446363	-0.000512064	1.2232e-09	0.000942583	9	35518247	RUSC2
cg10461390	-0.00184556	8.87649e-18	6.8401e-12	4	151324223	LRBA
cg10465514	0.00159244	1.02193e-09	0.000787481	3	15031948	NR2C2
cg10482356	-0.000374372	3.4149e-08	0.0263147	16	56328421	GNAO1
cg10489463	-0.0011912	7.32183e-09	0.0056421	2	33546572	LTBP1
cg10490533	-0.000470832	5.74871e-08	0.0442988	8	59956340	TOX
cg10493186	-0.00141712	1.58426e-17	1.22081e-11	1	3134756	PRDM16
cg10494807	0.000541248	3.95029e-08	0.0304404	19	7711171	STXBP2
cg10501360	-0.00128619	1.27607e-15	9.83319e-10	10	49671665	ARHGAP22
cg10535320	-0.000454639	2.74874e-12	2.11814e-06	17	61908869	PSMC5
cg10556900	-0.000827598	4.04187e-08	0.0311461	6	163813653
cg10575026	-0.00215564	2.0438e-15	1.57492e-09	11	94886618	LOC101929295
cg10575219	-0.00109941	1.39424e-08	0.0107438	7	105313992	ATXN7L1
cg10581898	-0.00212356	4.74982e-10	0.000366015	6	113703492
cg10602939	0.00029513	5.03322e-09	0.00387853	14	101147551
cg10610528	0.000456755	3.53493e-08	0.0272397	6	34206540	HMGA1
cg10623219	0.000936783	2.37955e-14	1.83365e-08	12	52242807
cg10674569	-0.00202811	1.15025e-10	8.86369e-05	1	169677313	SELL
cg10676600	0.000595965	2.36664e-09	0.0018237	10	73246475	CDH23
cg10696060	-0.000487371	3.42122e-08	0.0263634	16	57673193	ADGRG1
cg10713589	-0.00226569	1.97288e-17	1.52028e-11	4	119989952
cg10714639	-0.00183625	5.70091e-15	4.39304e-09	19	1075104	HMHA1
cg10728351	-0.00172379	1.54501e-10	0.000119057	4	122628020
cg10734102	-0.0014154	1.47458e-09	0.00113629	2	225895015	DOCK10
cg10734781	0.000679256	2.11979e-09	0.00163348	8	19833012
cg10849105	0.00117292	6.27086e-10	0.000483224	15	94518571	LINC01580;LINC01581
cg10901633	-0.000904575	1.24374e-08	0.00958406	3	4814459	ITPR1
cg10905180	-0.00318121	1.87857e-12	1.4476e-06	11	4701824	OR51E2
cg10906834	0.00116045	2.7123e-08	0.0209006	19	42647540
cg10922498	0.000714475	4.54804e-11	3.50466e-05	18	70900410	LOC400655
cg10928544	0.00205391	3.11548e-08	0.0240075	14	91862864	CCDC88C
cg10931237	-0.00132804	2.88998e-16	2.22698e-10	3	45052530	EXOSC7
cg10961050	-0.00162362	2.19459e-08	0.0169112	9	72661814	MAMDC2
cg10975897	-0.000953055	1.01165e-12	7.79566e-07	6	15504844	JARID2
cg10980860	0.000162066	2.00316e-13	1.54361e-07	3	130506709
cg10999423	0.00125148	1.86236e-08	0.0143511	1	222461592
cg11011354	-0.00120365	5.82137e-10	0.000448586	7	26745413	SKAP2
cg11036672	0.00054779	9.51603e-14	7.33292e-08	4	8476435	C4orf23
cg11041353	0.000536876	3.50909e-08	0.0270406	10	97240141	SORBS1
cg11046734	-0.000776106	1.50173e-14	1.15721e-08	17	72898009
cg11059415	-0.00180258	8.59767e-11	6.62525e-05	10	44435756	LINC00841
cg11064411	-0.000966257	1.14849e-10	8.85009e-05	2	105851839
cg11093760	-0.000511792	5.87834e-09	0.00452976	15	65503807	CILP
cg11101345	-0.00290446	3.88067e-13	2.99039e-07	2	159986646	TANC1
cg11115840	0.000619948	4.34205e-10	0.000334593	6	126377786
cg11134966	0.000679831	3.41715e-09	0.00263321	11	17034791	PLEKHA7
cg11136562	0.000162765	9.48598e-09	0.00730976	5	141061285	ARAP3
cg11147204	-0.000213441	1.75522e-09	0.00135255	2	60763259	BCL11A
cg11192140	-0.00234453	2.82064e-10	0.000217355	18	21320569	LAMA3
cg11200656	0.00033474	4.96531e-08	0.038262	17	75956447
cg11204139	0.000450674	3.62694e-10	0.000279487	17	3907470
cg11210880	0.00107451	6.26899e-14	4.8308e-08	6	11779911	C6orf105
cg11228680	-0.000277892	2.28227e-15	1.75869e-09	17	39465330	KRTAP16-1
cg11233967	0.000543705	2.01573e-08	0.015533	14	51354874	ABHD12B
cg11270206	0.000550594	1.54514e-11	1.19067e-05	2	220264849
cg11275153	-0.00255542	3.55067e-08	0.027361	2	58996515	LINC01122
cg11276172	0.000586707	3.46474e-10	0.000266988	10	106093694	ITPRIP
cg11292060	-0.00058252	3.39854e-08	0.0261887	6	111532847	SLC16A10
cg11297046	0.000418824	1.02722e-10	7.91559e-05	19	49657000	HRC
cg11323203	-0.00129075	6.16182e-11	4.74821e-05	7	29236387	CHN2
cg11327857	0.000586801	6.56056e-11	5.05548e-05	4	123747558	FGF2
cg11351115	-0.000318168	8.01525e-13	6.17644e-07	11	75491404	DGAT2
cg11360522	-0.00162212	3.9338e-20	3.03133e-14	13	113379828	ATP11A
cg11363476	0.000397276	1.69287e-09	0.0013045	19	1617651	TCF3
cg11387340	-0.00205095	3.8153e-09	0.00294002	6	166970727	RPS6KA2
cg11387576	-0.000110774	2.54833e-10	0.000196371	9	18260848
cg11399195	0.000537555	5.39374e-09	0.00415634	1	10364025	KIF1B
cg11407502	-0.00191608	9.28276e-09	0.00715316	19	14491167	ADGRE5
cg11415687	-0.000328665	9.64606e-15	7.43312e-09	17	4806623	CHRNE
cg11430223	-0.000864099	6.28678e-18	4.8445e-12	13	42232607	VWA8
cg11436362	-0.000710142	8.85182e-22	6.82109e-16	11	67053929	ADRBK1
cg11449994	0.000962767	2.70987e-08	0.0208819	16	2985833	FLYWCH1
cg11456828	-0.000893495	5.14137e-08	0.0396187	1	111159200	KCNA2
cg11469887	0.00179308	2.66637e-08	0.0205467	1	9062256
cg11471559	-0.00072991	2.84538e-13	2.19261e-07	20	37529715	PPP1R16B
cg11480762	0.000616714	7.8738e-12	6.06744e-06	10	73103395	SLC29A3
cg11494235	-0.000614253	2.24733e-13	1.73176e-07	1	65493570
cg11500952	-0.00301562	1.78999e-08	0.0137934	9	135362985	C9orf171
cg11503550	-0.000789012	1.73708e-09	0.00133857	14	75867017
cg11540478	0.000476472	5.80291e-08	0.0447164	8	56669927	TMEM68
cg11562571	0.000159668	3.28938e-08	0.0253475	12	47603842	PCED1B-AS1;PCED1B
cg11591310	-0.00105681	1.24226e-10	9.57265e-05	12	12874295	CDKN1B
cg11593913	0.00125322	1.76173e-12	1.35756e-06	8	10640946	PINX1
cg11603365	-0.00123851	6.42175e-11	4.94851e-05	14	61970209	PRKCH
cg11618438	0.000288097	1.12112e-11	8.63919e-06	2	11821572	LPIN1
cg11624470	-0.00129763	1.35288e-13	1.04251e-07	16	68321484	SLC7A6
cg11646706	-0.00225937	1.13782e-18	8.7679e-13	3	58514483	ACOX2
cg11670060	0.000524604	2.02798e-08	0.0156273	5	145316416	SH3RF2
cg11731280	-0.00120347	4.7635e-10	0.000367069	9	140066934	TMEM210
cg11752100	-0.000583417	3.23371e-08	0.0249185	7	39446909	POU6F2
cg11765288	-0.000417721	4.44061e-09	0.00342187	7	18535767	HDAC9
cg11769995	-0.000799901	3.673e-14	2.83036e-08	16	68321730	SLC7A6
cg11783834	-0.000232143	5.50978e-12	4.24576e-06	8	27469331	CLU
cg11787522	0.000988985	1.78993e-11	1.37929e-05	15	74495109	STRA6
cg11789766	-0.00168105	1.85062e-09	0.00142606	8	1721104	CLN8
cg11789885	0.000725657	2.90256e-08	0.0223667	19	11472731	LPPR2
cg11797159	0.000249303	4.00448e-08	0.0308579	5	131991491
cg11807314	-0.00289729	3.14926e-24	2.42678e-18	3	31746386	OSBPL10-AS1;OSBPL10
cg11816444	0.000442655	1.37965e-08	0.0106314	13	49326573
cg11835575	-0.0017233	9.98934e-10	0.000769765	1	3447205	MEGF6
cg11835619	0.000563538	3.54013e-09	0.00272798	12	56475064	ERBB3
cg11854981	-0.00166977	2.59178e-14	1.99719e-08	6	42219847	TRERF1
cg11882607	-0.00100186	6.45343e-11	4.97292e-05	3	12858926	CAND2
cg11896292	0.000239499	5.97456e-10	0.000460391	1	175036517	TNN
cg11899596	0.000440237	4.37362e-12	3.37025e-06	8	145663791	NFKBIL2
cg11908949	0.000448924	3.73571e-10	0.000287869	20	30770020
cg11931220	0.000523	1.33808e-10	0.00010311	12	49276387
cg11932158	-0.00299154	1.16791e-31	8.99974e-26	3	155422129	PLCH1
cg11934771	-0.000534178	3.25075e-09	0.00250499	6	31021796	HCG22
cg11945297	0.00140448	8.45195e-12	6.51296e-06	8	102514634	GRHL2
cg11960794	-0.00171473	1.28682e-20	9.91604e-15	22	19651048
cg11969491	-0.0012531	2.78974e-09	0.00214973	15	90735063	SEMA4B
cg11990353	0.000303587	6.78494e-10	0.000522838	4	38113446	TBC1D1
cg11993583	-0.000377772	2.27613e-11	1.75396e-05	20	56195541	ZBP1
cg12024104	-0.000928022	4.81693e-08	0.0371186	12	6662581	IFFO1
cg12036735	-0.0035159	1.18053e-18	9.09701e-13	8	20169916
cg12047815	-0.00126727	2.55731e-10	0.000197063	3	142575982	PCOLCE2
cg12092718	0.00121682	8.68358e-09	0.00669145	2	138721672	HNMT
cg12113316	-0.00212399	6.84562e-12	5.27514e-06	8	37729089	RAB11FIP1
cg12144681	0.000215952	6.30479e-08	0.0485838	8	142220329
cg12146595	0.000331276	1.86191e-09	0.00143476	12	89629307
cg12148585	-0.00118963	4.65648e-12	3.58822e-06	2	208006420	KLF7
cg12149665	0.000195348	4.31288e-08	0.0332344	14	24821473
cg12155547	-0.00106926	2.68851e-08	0.0207173	11	65194965
cg12205270	-0.00073652	7.63198e-10	0.00058811	17	76731088	CYTH1
cg12229459	-0.00131239	4.59079e-08	0.035376	6	145233743
cg12265757	-0.00136257	2.06753e-09	0.00159321	3	4612758	ITPR1
cg12294509	-0.000820554	3.29284e-08	0.0253741	5	114433171
cg12294721	-0.000716662	5.5798e-11	4.29972e-05	8	28557713	EXTL3;EXTL3-AS1
cg12324048	0.000511331	3.92172e-11	3.02202e-05	3	193823125
cg12342675	-0.00069746	7.14349e-15	5.50468e-09	10	60411127	BICC1
cg12391755	-0.000531751	5.70856e-10	0.000439894	5	176754987
cg12405088	-0.00217065	6.48452e-23	4.99688e-17	22	43257120
cg12428797	-0.00129414	6.33795e-15	4.88394e-09	8	144678360	EEF1D
cg12434132	-0.000689703	7.29516e-23	5.62155e-17	2	25268065	EFR3B
cg12436561	-0.00170053	2.63165e-08	0.0202791	18	43593510	PSTPIP2
cg12517732	-0.00299576	4.01269e-14	3.09212e-08	3	100594209	ABI3BP
cg12544265	0.000238112	3.83718e-08	0.0295688	13	110759317
cg12557322	-0.00135576	3.77306e-13	2.90747e-07	14	104347150
cg12587615	0.00152698	9.3734e-14	7.22301e-08	19	11472397	LPPR2
cg12599628	0.000831194	5.17636e-08	0.0398883	7	22391521	RAPGEF5
cg12629515	0.00112945	1.00742e-08	0.00776303	6	27859811	HIST1H3J;HIST1H2BO
cg12646820	0.00136732	2.09728e-09	0.00161614	6	13924406	RNF182
cg12647970	0.000861741	3.80329e-09	0.00293076	6	3234297
cg12664119	0.000283689	4.01642e-09	0.003095	1	119532352	TBX15
cg12681972	0.00205714	8.55581e-09	0.00659298	6	26225299	HIST1H3E
cg12685296	0.000139455	6.13314e-09	0.00472611	2	232125475	ARMC9
cg12695465	0.00150244	2.82771e-09	0.00217899	6	10556147	GCNT2
cg12697139	-0.00222387	9.65772e-23	7.4421e-17	1	209571889
cg12713583	-0.00500342	1.40807e-35	1.08504e-29	19	940724	ARID3A
cg12727060	0.000447394	5.50558e-08	0.0424252	6	37568438
cg12732215	-0.00238807	4.28656e-14	3.30316e-08	3	37795217	ITGA9-AS1;ITGA9
cg12746465	0.000571162	2.54842e-08	0.0196377	20	57782636	ZNF831
cg12751042	-0.000329222	2.74665e-10	0.000211653	12	12874288	CDKN1B
cg12754854	-0.000109769	5.38154e-08	0.0414694	9	131682859	PHYHD1
cg12808075	0.000214315	1.29491e-08	0.0099784	2	204880439
cg12819393	0.000451268	1.12354e-08	0.00865786	9	127240449
cg12822891	0.00108917	5.71304e-17	4.40239e-11	14	103464954	CDC42BPB
cg12828354	0.000495646	6.44029e-10	0.00049628	5	149466715	CSF1R
cg12838274	0.000580009	6.18764e-10	0.000476811	6	134786039	LOC101928231;LINC01010
cg12855906	-0.00114822	5.6497e-11	4.35358e-05	21	44092508	PDE9A
cg12856497	-0.00117706	2.47251e-21	1.90528e-15	17	55525538	MSI2
cg12875950	0.000731735	1.10693e-10	8.52982e-05	10	16565148	C1QL3
cg12879183	0.00037243	8.46028e-09	0.00651937	7	129789909
cg12903335	-0.00142108	1.91364e-11	1.47462e-05	20	19672928	SLC24A3
cg12906136	0.000430898	3.00533e-12	2.31586e-06	20	57353901
cg12970171	-0.000741606	2.39182e-09	0.00184311	5	6766613
cg13098633	0.000992934	8.05171e-10	0.000620453	9	140259748	EXD3
cg13100137	-0.00199453	1.00493e-18	7.74388e-13	1	37937945
cg13120357	-0.000638368	9.74951e-09	0.00751284	22	24463828	CABIN1
cg13121392	-0.000634379	9.85297e-25	7.59256e-19	1	43401136	SLC2A1
cg13125822	-0.000496021	1.96106e-08	0.0151117	10	121061302	GRK5
cg13136655	-0.000979774	1.99868e-11	1.54015e-05	6	149806131	ZC3H12D
cg13139542	0.00140174	6.78412e-14	5.22774e-08	2	8242815
cg13189264	-0.00076042	8.92761e-11	6.87949e-05	1	110718862	SLC6A17
cg13204699	0.00110673	2.05826e-09	0.00158607	13	50703841
cg13237094	0.000738459	8.25977e-10	0.000636486	2	37771327
cg13245626	-0.00487227	1.29861e-34	1.00069e-28	4	75558301
cg13246698	0.000800662	1.54978e-08	0.0119424	2	48828744	STON1-GTF2A1L
cg13263397	-0.00112519	8.44774e-09	0.00650971	1	169078711	ATP1B1
cg13264840	-0.0023308	2.94914e-08	0.0227257	7	142494213
cg13269555	0.000491371	2.57919e-09	0.00198748	10	102822002	KAZALD1
cg13285174	-0.00149977	4.50098e-08	0.034684	20	3052221	OXT
cg13307920	0.000724387	4.81566e-08	0.0371088	12	124429149	CCDC92
cg13347910	0.00138331	5.48639e-08	0.0422773	6	10555853	GCNT2
cg13377771	-0.00134831	3.50934e-15	2.70425e-09	17	78398120	ENDOV
cg13393479	-0.00124493	1.2936e-09	0.000996828	15	68591493
cg13417500	-0.000263241	6.12225e-08	0.0471772	11	2532782	KCNQ1
cg13428066	-0.00126313	3.51846e-08	0.0271128	11	2677768	KCNQ1;KCNQ1OT1
cg13457759	0.0010623	9.17639e-10	0.00070712	3	39949751	MYRIP
cg13492133	0.00215284	2.31389e-19	1.78306e-13	1	183516266	SMG7
cg13492245	-0.000581028	1.78364e-08	0.0137445	9	130566157	FPGS
cg13492490	-0.00151435	2.25529e-17	1.7379e-11	15	75341993	PPCDC
cg13496660	-0.000859477	6.12041e-08	0.047163	19	2424182	TMPRSS9
cg13497089	0.00132042	1.3557e-10	0.000104468	4	83718406	SCD5
cg13521315	0.000787199	2.60283e-11	2.00571e-05	3	129555745	TMCC1
cg13538089	-0.000915665	9.67861e-09	0.0074582	8	142365517
cg13555278	0.00116078	4.73907e-11	3.65186e-05	1	26348484	EXTL1
cg13561409	-0.000874818	1.80902e-09	0.00139401	19	3677220	PIP5K1C
cg13586051	-0.000974457	2.95317e-09	0.00227567	3	58200471	DNASE1L3
cg13586527	-0.00061091	2.70607e-09	0.00208526	19	2334627	SPPL2B
cg13591056	0.000788499	8.38551e-10	0.000646175	15	75354471
cg13607248	-0.00236576	1.19685e-11	9.2228e-06	3	183874556	DVL3
cg13608623	-0.00188549	2.37656e-16	1.83134e-10	1	164600102	PBX1
cg13611686	-0.000964554	5.56717e-09	0.00428999	11	1049800
cg13638867	0.000721969	1.19435e-09	0.000920348	11	2241568
cg13641317	-0.000630138	2.07707e-10	0.000160056	3	127255552
cg13654836	-0.000796964	2.65527e-09	0.00204612	17	55365912	MSI2
cg13668346	-0.000570949	5.97902e-13	4.60735e-07	22	35871548
cg13672800	-0.00102303	3.34076e-10	0.000257435	20	2795194	C20orf141
cg13676099	0.00034704	4.11811e-10	0.000317336	20	19281324	SLC24A3
cg13695726	-0.000594979	2.83409e-09	0.00218391	21	43482150	UMODL1
cg13714797	0.00089681	6.65395e-12	5.12744e-06	9	7103479	KDM4C
cg13733403	0.000379982	4.9301e-12	3.79907e-06	19	6528291
cg13733787	0.000733791	2.55589e-11	1.96953e-05	8	141229379	TRAPPC9
cg13750140	-0.000558608	3.21573e-10	0.0002478	1	41688346	SCMH1
cg13757845	-0.000424462	4.21235e-09	0.00324598	9	139926740	C9orf139;FUT7
cg13760360	-0.00101874	1.40137e-11	1.07987e-05	15	80104644
cg13772414	0.000932727	1.32939e-20	1.02441e-14	2	222383060	EPHA4
cg13783786	0.000607244	4.53998e-08	0.0349845	9	112697363	PALM2;PALM2-AKAP2
cg13784312	-0.0010274	6.71544e-12	5.17483e-06	9	134609065	RAPGEF1
cg13789457	0.000440369	4.33423e-09	0.0033399	1	8439723	RERE
cg13836098	0.00164626	3.23759e-08	0.0249484	6	26225268	HIST1H3E
cg13848206	-0.000200591	4.38748e-08	0.0338093	3	186236256
cg13856340	-0.00117015	3.44826e-12	2.65718e-06	9	127888818	SCAI
cg13857168	0.00069699	4.25772e-10	0.000328094	17	75415895	SEPT9
cg13889950	0.00058211	3.98418e-10	0.000307015	3	177076825
cg13895781	0.0005026	2.25463e-08	0.0173739	20	36024542	SRC
cg13905211	-0.000632971	2.68844e-08	0.0207167	11	68070255
cg13922927	-0.00094859	7.40259e-10	0.000570433	22	45933570	FBLN1
cg13924996	-0.00112616	2.39785e-22	1.84775e-16	11	67053829	ADRBK1
cg13941235	-0.00135665	5.95299e-08	0.0458729	9	137270186	RXRA
cg14006677	0.00056652	4.43282e-09	0.00341587	11	111808394	DIXDC1
cg14023999	0.000410166	7.36147e-11	5.67265e-05	15	90543224
cg14034325	0.00179132	5.26097e-08	0.0405403	10	43891459	HNRNPF
cg14051085	-0.00147971	6.92051e-09	0.00533284	22	27816833
cg14070755	0.000655352	2.05886e-08	0.0158653	2	238394933	MLPH
cg14094005	0.000455828	8.16382e-09	0.00629093	6	41400377
cg14107488	-0.00112721	5.57548e-08	0.0429638	4	7033722	TBC1D14
cg14150115	0.000703137	4.91691e-10	0.00037889	13	30963379
cg14152730	-0.00166115	1.26158e-09	0.000972153	6	66256950	EYS
cg14154655	0.00126435	1.72401e-08	0.013285	8	29316905
cg14171369	0.000958578	5.82898e-08	0.0449173	14	75447688
cg14184189	-0.00151349	2.27496e-14	1.75305e-08	10	72222628
cg14184306	-0.000733043	5.78719e-10	0.000445953	4	57594819
cg14186145	-0.00173649	8.62354e-11	6.64518e-05	3	132167655	DNAJC13
cg14214856	-0.00113773	2.44849e-10	0.000188677	10	36965362
cg14234394	-0.000535763	7.10531e-10	0.000547525	1	212787866	ATF3
cg14241868	-0.00100636	2.49558e-13	1.92306e-07	12	57937454	DCTN2
cg14258501	-0.00183058	5.10731e-22	3.93562e-16	6	31680228	LY6G6E
cg14292619	-0.00165438	2.56099e-08	0.0197346	12	75784617	GLIPR1L2
cg14319451	0.000427758	1.53667e-09	0.00118414	11	63685777	RCOR2
cg14347274	-0.00308168	1.45018e-30	1.11749e-24	12	66459516
cg14368221	-0.000790435	2.12659e-16	1.63872e-10	9	18260702
cg14377059	-0.000952947	4.66656e-15	3.59599e-09	1	59183881
cg14378288	-0.001756	1.70051e-11	1.31039e-05	11	63328216	HRASLS2
cg14387452	-0.00116945	4.31058e-20	3.32167e-14	9	20512334	MLLT3
cg14390322	0.000374997	1.97223e-12	1.51978e-06	14	34600339
cg14398883	-0.00149992	5.59804e-08	0.0431377	7	101398184
cg14427590	0.000338742	7.63408e-09	0.00588271	17	60695089
cg14455176	0.000571696	4.37914e-10	0.00033745	1	156785998	SH2D2A;NTRK1
cg14460485	0.00082635	3.98639e-15	3.07185e-09	15	58810072	LIPC
cg14471064	-0.000121588	1.68965e-08	0.0130202	9	139236663	GPSM1
cg14483391	0.000934939	2.58726e-09	0.00199371	3	183749227	HTR3D
cg14493336	-0.00120424	1.07413e-08	0.00827713	2	65295115	CEP68
cg14499274	0.00111098	1.64879e-13	1.27053e-07	9	136705398	VAV2
cg14522942	-0.00168966	5.97329e-12	4.60293e-06	4	141264798	SCOC;SCOC-AS1
cg14535553	0.000421598	2.74697e-09	0.00211678	16	66995103	CES3
cg14556677	0.000236788	9.66785e-09	0.00744991	9	127054428	NEK6
cg14559672	-0.00055605	3.68433e-08	0.0283909	11	1049691
cg14566148	0.000704472	7.0093e-11	5.40127e-05	12	6950272	GNB3
cg14610861	0.000304659	3.18749e-08	0.0245623	11	17549845	USH1C
cg14616353	-0.000674878	2.62378e-08	0.0202184	3	151917645
cg14646311	-0.00122623	2.40206e-09	0.001851	20	45980981	ZMYND8
cg14683962	0.000607984	4.32795e-08	0.0333506	12	14996229	ART4
cg14687145	-0.000481369	7.47205e-09	0.00575786	2	29234537	FAM179A
cg14722458	0.000481478	6.20787e-08	0.047837	2	214090787
cg14747903	0.00183377	1.8818e-13	1.45009e-07	19	35740509	LSR
cg14757543	0.00051021	2.12564e-08	0.0163799	22	28010428
cg14772590	-0.000758508	1.05157e-09	0.000810324	15	75085192	CSK
cg14774445	-0.00101964	1.75472e-12	1.35217e-06	10	98755748
cg14780255	-0.00038229	5.70029e-10	0.000439257	1	201720358	NAV1
cg14810313	-0.0013523	5.25991e-12	4.05321e-06	14	66417212
cg14827056	0.000236197	1.55255e-11	1.19637e-05	8	141550539	EIF2C2
cg14838757	0.000525759	4.20579e-09	0.00324092	1	180662660	XPR1
cg14850570	-0.00134644	6.64831e-18	5.12309e-12	5	153777296	SAP30L-AS1;GALNT10
cg14868760	-0.00109823	3.9261e-10	0.00030254	21	16576813
cg14883541	-0.000166669	2.01117e-08	0.0154978	22	17544381
cg14890331	-2.22003e-05	7.24934e-09	0.00558624	17	27272435	PHF12
cg14905320	0.000704457	2.39665e-14	1.84682e-08	4	79339096	FRAS1
cg14911380	0.000262673	6.61913e-09	0.00510061	15	59181722	SLTM
cg14961841	-0.00111373	1.97735e-09	0.00152372	19	35539191	HPN
cg14962049	0.000810551	5.42394e-08	0.0417961	5	145166924	PRELID2
cg14964970	-0.00193574	8.75912e-13	6.74966e-07	9	123698562
cg14980883	-0.00230711	3.9506e-26	3.04427e-20	7	16835396	AGR2
cg14993989	0.000704151	1.99275e-09	0.00153559	12	46786667	LOC100288798
cg14999189	-0.000377979	3.52164e-08	0.0271372	17	2908369	RAP1GAP2
cg15013617	-0.00114056	6.48947e-23	5.0007e-17	20	2795378	C20orf141
cg15016379	0.000444186	7.79164e-10	0.000600413	1	55009752
cg15030415	-0.000686951	2.16325e-08	0.0166697	17	2908068	RAP1GAP2
cg15031003	-0.00164973	7.49128e-17	5.77267e-11	22	40490689	TNRC6B
cg15043350	-0.00230506	1.85361e-08	0.0142836	11	60214279	MS4A5
cg15118447	-0.000539791	8.70141e-10	0.000670519	6	159220343	EZR
cg15133043	-0.000555317	7.90822e-09	0.00609397	17	29405668
cg15144068	-0.000777722	4.35402e-08	0.0335515	14	106321751
cg15165154	-0.000870789	9.15774e-12	7.05683e-06	5	139041014	CXXC5
cg15256407	-0.000594379	5.13013e-13	3.9532e-07	3	125308580	OSBPL11
cg15260428	-0.00189655	8.17033e-14	6.29594e-08	12	132381902	ULK1
cg15266658	0.000252276	1.45706e-09	0.00112279	17	71319997
cg15287611	-0.000126265	1.0749e-09	0.000828304	18	55500861
cg15302379	0.000363284	6.06806e-08	0.0467596	10	102821848	KAZALD1
cg15311766	-0.00137189	5.28064e-10	0.000406918	10	16908364	CUBN
cg15313891	-0.000619775	3.75883e-08	0.028965	20	3065584	AVP
cg15348679	-0.000487592	1.95646e-12	1.50762e-06	21	45626491
cg15389869	-0.000618724	5.25893e-10	0.000405246	8	144611701	ZC3H3
cg15393909	-4.74309e-05	2.61682e-13	2.01648e-07	3	111852242	GCSAM
cg15427182	0.000847287	2.15173e-09	0.00165809	16	49609452	ZNF423
cg15445952	-0.00185818	4.11178e-17	3.16848e-11	22	43653574	SCUBE1
cg15451250	-0.000853142	7.32379e-11	5.64361e-05	4	6955660	TBC1D14
cg15453967	0.00152118	1.5404e-09	0.00118701	6	161625996	AGPAT4
cg15462501	-0.00242817	3.69969e-10	0.000285093	22	40437196
cg15486353	-0.000775451	5.45139e-11	4.20076e-05	2	68202323
cg15501255	0.00047369	6.23871e-10	0.000480747	9	18330948
cg15540623	-0.000739227	1.45335e-18	1.11993e-12	12	52388221	ACVR1B
cg15557619	0.000155159	5.33963e-08	0.0411465	4	151897949	LRBA
cg15596810	-0.000317984	2.12273e-08	0.0163575	13	41554217	ELF1
cg15617775	-0.000972106	7.30553e-12	5.62954e-06	7	1959607	MAD1L1
cg15651616	-0.00179975	3.64991e-08	0.0281257	18	42996065	SLC14A2
cg15690760	-0.00160494	3.86487e-17	2.97821e-11	5	6729662	POLS
cg15693399	0.000170032	5.76369e-08	0.0444142	13	30938440	LINC00426
cg15724607	-6.70608e-05	3.86562e-08	0.0297879	5	158378558	EBF1
cg15733900	-0.000729044	2.33682e-13	1.80072e-07	3	31670633	STT3B
cg15737760	-0.00192103	3.74096e-11	2.88273e-05	7	45106307	CCM2
cg15789945	0.000440949	5.29086e-08	0.0407706	9	35406052	ATP8B5P
cg15848611	-0.00308753	4.93515e-19	3.80296e-13	7	37872042
cg15863355	-0.00101709	5.66876e-08	0.0436826	19	15404356
cg15896766	-0.000487058	6.94117e-11	5.34877e-05	6	139454831	HECA
cg15908709	0.00102629	3.1949e-17	2.46195e-11	17	46676215	LOC404266;HOXB6
cg15937829	-0.00118892	5.53775e-11	4.26731e-05	17	19844625	AKAP10
cg15950703	-0.0027652	2.61217e-13	2.0129e-07	16	23091069	USP31
cg15954235	-0.00126576	1.2779e-09	0.000984729	6	34514887	SPDEF
cg15961007	-0.00198374	2.18324e-16	1.68237e-10	6	153023279	MYCT1
cg15967278	-0.00179015	1.22512e-10	9.44057e-05	8	29886272
cg15976637	-0.000501486	6.29562e-09	0.00485132	2	65025109
cg16002234	-0.00280138	1.08853e-11	8.38808e-06	12	67836379
cg16009632	-0.00132853	1.58159e-12	1.21875e-06	17	38637169	TNS4
cg16015397	-0.003272	1.64296e-28	1.26604e-22	21	46331472	ITGB2
cg16036316	0.000531042	1.2161e-11	9.37108e-06	11	118213527	CD3D
cg16084409	0.000341053	4.37305e-08	0.0336981	2	70696760	TGFA-IT1;TGFA
cg16087810	-0.00195394	3.10984e-08	0.023964	5	178961728
cg16103712	-0.00254408	1.68293e-28	1.29684e-22	8	99023869	MATN2
cg16107105	0.000777206	6.55612e-18	5.05205e-12	7	150646704	KCNH2
cg16116203	0.000230455	1.66976e-08	0.0128669	12	6876922	PTMS
cg16140253	-0.000350579	5.02231e-09	0.00387012	1	110166563	AMPD2
cg16144450	0.000617302	3.22292e-09	0.00248353	9	128415249	MAPKAP1
cg16181373	-0.00322358	7.33219e-19	5.65009e-13	18	21315417	LAMA3
cg16185223	-0.000993553	1.94069e-08	0.0149547	14	64688013	SYNE2;MIR548AZ
cg16195094	-0.00125698	1.97913e-10	0.000152509	14	58820529	ARID4A
cg16253064	0.000507099	7.49077e-10	0.000577229	1	180945704	STX6
cg16260424	0.000313334	3.41203e-08	0.0262926	1	145092576
cg16260701	-0.000209662	2.32087e-10	0.000178843	20	4151062	SMOX
cg16263499	-0.00143604	8.41062e-23	6.48111e-17	18	42406631	SETBP1
cg16277071	0.000578065	2.91539e-08	0.0224656	17	75537317
cg16305292	0.00054362	2.59009e-09	0.00199589	8	142219965
cg16326902	0.00112132	3.32141e-09	0.00255943	20	49253364	FAM65C
cg16348385	-0.000981675	1.50261e-17	1.15789e-11	16	30106822	YPEL3
cg16356456	-0.00154496	9.32453e-14	7.18535e-08	7	73720870	CLIP2
cg16364693	0.00054997	2.28729e-17	1.76256e-11	20	36024650	SRC
cg16399664	-0.00199783	5.38953e-12	4.1531e-06	12	113417284	OAS2
cg16416759	0.000327546	4.13281e-09	0.00318469	12	95186935
cg16426593	0.000291857	5.73295e-13	4.41773e-07	22	50580743	MOV10L1
cg16432835	0.000542486	2.10887e-09	0.00162507	14	34600502
cg16444542	0.000858958	6.79313e-11	5.23469e-05	21	35918983	RCAN1
cg16448636	0.00142399	1.00129e-08	0.00771577	7	21209509
cg16489878	-0.0013544	2.67092e-10	0.000205817	2	65259253
cg16500036	0.000993368	7.16122e-12	5.51833e-06	7	68983906
cg16522412	-0.000206651	4.47753e-09	0.00345032	13	33926811
cg16531578	-0.000376855	1.13053e-09	0.000871169	6	42370098	TRERF1
cg16536918	-0.00120021	1.5384e-11	1.18547e-05	20	3065403	AVP
cg16564576	-0.0014315	7.95671e-14	6.13133e-08	6	109771173	MICAL1
cg16600370	-0.00176105	5.46356e-09	0.00421014	3	49851721	UBA7
cg16624231	0.000203854	4.29048e-15	3.30618e-09	19	1617385	TCF3
cg16633379	-8.79604e-05	4.30987e-08	0.0332113	15	68922597	CORO2B
cg16691087	0.00167044	3.29649e-08	0.0254023	20	20036684	C20orf26;CRNKL1
cg16710042	-0.000268135	1.16371e-09	0.000896738	2	165760725	SLC38A11
cg16725984	-0.000706541	1.60313e-11	1.23535e-05	16	89735184	C16orf55
cg16730908	0.00040162	8.0629e-09	0.00621316	18	43652592	PSTPIP2
cg16739178	0.000657373	2.37013e-10	0.000182639	16	85470674
cg16755922	0.00146249	1.31996e-10	0.000101714	17	80536214	FOXK2
cg16758086	-0.00108073	1.43228e-08	0.0110369	1	6173356	CHD5
cg16767506	-0.00100538	3.75658e-08	0.0289477	7	142494244
cg16797009	0.000875679	4.78461e-10	0.000368695	2	173472347
cg16834726	-0.00091476	1.79635e-11	1.38424e-05	12	57937408	DCTN2
cg16845172	0.00041705	4.71811e-09	0.00363571	2	240425983
cg16851139	0.000489463	1.56752e-10	0.000120791	20	36024647	SRC
cg16851771	-0.000246109	6.39773e-10	0.000493	2	42360170
cg16890093	-0.000483069	1.31093e-12	1.01019e-06	6	32813084	PSMB8;TAP1
cg16891104	0.000384304	6.22872e-13	4.79977e-07	22	45681015	UPK3A
cg16896911	0.000930827	1.50837e-12	1.16233e-06	19	33895690	PEPD
cg16912563	0.000387189	2.85201e-08	0.0219772	10	77157423
cg16961036	-0.000981355	6.92668e-10	0.00053376	6	116955009
cg16980270	0.000133095	4.95582e-09	0.00381889	12	31523049
cg16990174	0.000700597	1.00037e-09	0.000770871	3	72496875	RYBP
cg17004733	-0.000177313	5.25599e-09	0.00405019	1	55682652
cg17008013	0.000605315	2.82875e-08	0.021798	3	129168726	IFT122
cg17009510	-0.00158453	2.29691e-11	1.76997e-05	6	151246387	MTHFD1L
cg17029376	0.000456746	9.01121e-10	0.000694391	11	15928144
cg17037399	0.000320356	4.79e-09	0.00369111	12	57525076	LRP1
cg17039461	-0.00011467	8.04824e-09	0.00620186	7	641283	LOC101926963;PRKAR1B
cg17064161	0.00101183	1.95881e-09	0.00150943	2	121036791	RALB
cg17087916	-0.00207633	9.91488e-19	7.64027e-13	11	60771862	CD6
cg17095548	-0.00043636	5.62826e-08	0.0433705	5	180217071
cg17100197	-0.00105867	2.52844e-13	1.94838e-07	12	122513918
cg17133774	-0.000671898	7.87245e-18	6.0664e-12	1	6198667	CHD5
cg17149103	0.00125139	1.51511e-09	0.00116752	1	147789480
cg17149445	0.000309084	4.26926e-09	0.00328983	1	55254826	TTC22
cg17163527	-0.00162375	7.9074e-14	6.09333e-08	1	3447348	MEGF6
cg17177141	-0.000341482	8.04131e-09	0.00619652	6	105775576	PREP
cg17178761	-0.00128194	4.62821e-10	0.000356643	17	55682851	MSI2
cg17185602	0.00057979	2.7895e-08	0.0214955	10	97227155	SORBS1
cg17186087	0.000388145	1.47806e-09	0.00113897	2	232765416
cg17205324	0.000978126	4.17863e-09	0.00321999	14	23835595	EFS
cg17239103	0.000957488	3.09574e-17	2.38553e-11	1	159870074	CCDC19
cg17254383	-0.000526839	1.61528e-09	0.00124471	17	53363128	HLF
cg17286200	-0.00211203	1.00584e-08	0.00775089	16	25060966
cg17288288	0.000718261	5.43304e-11	4.18662e-05	13	51418092	DLEU7
cg17291662	0.00103469	2.32097e-10	0.000178851	2	110084755	SH3RF3
cg17296854	0.000793801	4.49779e-08	0.0346594	7	733254	PRKAR1B
cg17298925	-0.00343091	4.32755e-09	0.00333475	5	6828054
cg17307655	-0.000884069	3.383e-17	2.60689e-11	9	117214672	DFNB31
cg17338254	0.000714782	6.23991e-10	0.000480839	22	19752522	TBX1
cg17342301	-0.00116277	1.3622e-09	0.00104969	14	59828522	DAAM1
cg17371184	0.00101176	3.91524e-08	0.0301703	11	98705732
cg17408993	0.000577124	2.12902e-10	0.000164059	12	65110360	GNS
cg17452301	-0.000405077	9.05285e-09	0.006976	10	134211620	PWWP2B
cg17464787	-0.000118752	1.26212e-10	9.72568e-05	11	111050536
cg17477052	-0.00277522	1.1159e-16	8.59895e-11	10	71596731	COL13A1
cg17478763	0.00104028	4.52108e-08	0.0348388	19	13133351	NFIX
cg17501395	-0.000833128	3.79489e-09	0.00292429	6	149806331	ZC3H12D
cg17516330	0.000875179	2.76813e-10	0.000213308	15	74494781	STRA6
cg17532672	0.000535983	4.11822e-12	3.17345e-06	2	216307231
cg17547179	-0.00018634	6.11475e-08	0.0471194	7	45068955	CCM2
cg17559587	0.000784264	1.38348e-10	0.000106609	6	42259090	TRERF1
cg17560662	0.000268169	9.27008e-09	0.00714339	1	205419158	BLACAT1
cg17571207	0.000690621	2.5867e-09	0.00199327	22	33257641	SYN3;TIMP3
cg17605100	0.000517707	9.57939e-10	0.000738175	3	12782862	TMEM40
cg17620798	-0.00093124	1.58171e-10	0.000121885	18	21444805	LAMA3
cg17625893	-0.000544317	8.30559e-09	0.00640017	14	106322849
cg17651247	-0.00211774	9.58786e-20	7.38827e-14	16	1578024	TMEM204;IFT140
cg17671100	-0.000467762	3.76167e-09	0.00289869	6	15880657
cg17695856	-0.00140234	3.90179e-12	3.00666e-06	1	109855826	SORT1
cg17703064	0.000904012	4.79729e-09	0.00369673	16	88713573	CYBA
cg17745339	-0.000468859	5.92497e-09	0.0045657	5	176755199
cg17747781	-0.00227205	5.12547e-26	3.94961e-20	8	143383498	TSNARE1
cg17750024	-0.00136516	4.51409e-12	3.4785e-06	1	175538621	TNR
cg17754830	0.000253351	9.40395e-10	0.000724655	12	7024978	ENO2
cg17781958	0.000552086	2.12579e-08	0.016381	17	79428404	BAHCC1
cg17796323	-0.00139757	1.36041e-09	0.00104831	5	177547973	N4BP3
cg17819250	0.000704019	3.51893e-10	0.000271164	8	36380237
cg17894416	-0.000451408	1.16122e-12	8.9482e-07	14	61809318	PRKCH
cg17896927	-0.00156032	4.00375e-11	3.08523e-05	15	93617030	RGMA
cg17913602	0.000649052	5.71258e-10	0.000440203	16	68842332	CDH1
cg17950169	-0.000601887	5.70796e-13	4.39848e-07	1	226067900	TMEM63A
cg18022864	0.000588154	4.89168e-10	0.000376946	18	11025690	PIEZO2
cg18030453	0.000430576	2.55694e-09	0.00197034	3	45506216	LARS2
cg18038415	0.000580969	3.53181e-09	0.00272156	8	126553272
cg18059621	0.000474455	1.1957e-08	0.00921392	2	105486199	LINC01159
cg18076732	-0.00285557	1.00227e-11	7.72334e-06	13	49832342	CDADC1
cg18082788	-0.00122176	4.1481e-17	3.19647e-11	6	149806339	ZC3H12D
cg18084278	-0.00158953	1.09962e-12	8.47352e-07	22	36765394	MYH9
cg18090197	-0.00022593	1.62751e-08	0.0125414	7	99769602	GPC2
cg18119211	-0.0013314	1.5847e-08	0.0122115	3	16494032	RFTN1
cg18142807	-0.000485694	4.10949e-11	3.16672e-05	15	59640509	MYO1E
cg18177259	0.000502125	2.2923e-09	0.00176641	2	15941033
cg18183624	0.00447423	1.27204e-36	9.80218e-31	17	47076904	IGF2BP1
cg18214661	-0.000684448	4.60137e-10	0.000354575	8	17471997	PDGFRL
cg18254053	-0.0020727	2.71523e-19	2.09232e-13	1	202715885	KDM5B
cg18290775	0.00123437	2.69713e-09	0.00207837	14	69954135	FLJ44817
cg18317005	0.000553088	7.20377e-10	0.000555112	10	73039285	UNC5B
cg18329967	0.000511214	1.07317e-08	0.00826972	16	955416	LMF1
cg18365406	0.00178398	9.74152e-12	7.50668e-06	19	11472110	LPPR2
cg18402166	0.000562427	5.99035e-11	4.61608e-05	17	62778279	LOC146880
cg18419534	0.000434127	4.49276e-09	0.00346206	4	793009	CPLX1
cg18444875	-0.00219788	9.73417e-12	7.50101e-06	8	107460168	OXR1
cg18480977	-0.000336997	7.47868e-09	0.00576297	19	13182850	NFIX
cg18482388	0.000767839	3.08339e-09	0.00237602	2	127915409
cg18503234	-0.000904951	2.12527e-08	0.016377	11	68847839	TPCN2
cg18511461	0.00118548	4.23409e-10	0.000326273	2	181989473	LOC101927156
cg18518916	-0.000206849	7.71432e-09	0.00594455	4	185456125
cg18520238	-0.00158666	4.11546e-11	3.17132e-05	11	36422557	PRR5L
cg18530575	0.000292865	1.17144e-09	0.000902697	20	4760504
cg18545449	0.000523542	1.26996e-08	0.0097861	17	71007646	SLC39A11
cg18555859	0.000142199	2.64812e-10	0.00020406	10	72824631
cg18579379	0.000193701	1.52611e-08	0.01176	20	54966388	AURKA;CSTF1
cg18598117	-0.00303439	9.16434e-27	7.06191e-21	19	941126	ARID3A
cg18608055	-0.000436084	1.796e-08	0.0138397	19	1130866	SBNO2
cg18623216	-0.00236057	1.25384e-26	9.66188e-21	3	155421970	PLCH1
cg18624930	-0.00141889	1.81889e-11	1.40161e-05	14	61970191	PRKCH
cg18647039	-0.000859032	2.20949e-10	0.00017026	5	138753161	DNAJC18
cg18671654	-0.00142697	1.8694e-09	0.00144054	8	71094414	NCOA2
cg18681014	-0.00128639	1.26803e-11	9.77125e-06	14	105660876
cg18683606	0.00095815	2.17218e-08	0.0167385	7	100471612	SRRT
cg18684879	0.000644669	1.1016e-09	0.00084888	14	101175517
cg18709110	-0.000746923	1.51464e-08	0.0116716	17	1094555
cg18716210	0.00059436	3.3411e-10	0.00025746	11	2011346	LOC100133545
cg18717554	0.000976167	3.14615e-16	2.42438e-10	15	74495119	STRA6
cg18720577	0.00059794	6.29611e-09	0.00485169	15	29278600	APBA2
cg18736928	0.000576922	4.42938e-10	0.000341321	2	219303519	VIL1
cg18750249	0.00132752	6.74934e-12	5.20095e-06	2	7499111
cg18764943	-0.00142197	2.36067e-10	0.00018191	22	20905556	MED15
cg18774692	0.000551534	1.8432e-09	0.00142035	12	89033280
cg18778196	-0.00294918	2.28819e-19	1.76325e-13	15	67054877	SMAD6
cg18816534	0.000981658	9.19836e-10	0.000708813	5	158385443	EBF1
cg18875496	-0.000993719	1.2427e-08	0.00957605	17	55338456	MSI2
cg18878242	-0.00240939	2.25163e-20	1.73508e-14	3	186848672	RPL39L
cg18897025	-0.00109087	5.4578e-09	0.00420571	5	110413671	TSLP
cg18899498	0.000540268	8.897e-12	6.85591e-06	15	40586020	PLCB2
cg18930529	-0.0012675	6.97211e-14	5.37261e-08	2	43456487
cg18943946	0.00020841	3.07005e-09	0.00236574	17	3912065	ZZEF1
cg18951352	-0.000961844	3.64289e-08	0.0280716	6	149806077	ZC3H12D
cg18955951	0.000417625	1.97362e-08	0.0152084	8	32081206	NRG1
cg18956996	0.00113668	4.27144e-12	3.29151e-06	1	33199677
cg18970844	-0.000899265	2.5298e-09	0.00194943	15	75150356	SCAMP2
cg18982976	-0.0011385	1.26932e-08	0.00978119	17	61116857	TANC2;MIR548W
cg18985251	0.000484225	1.02687e-08	0.00791289	19	35936995
cg18997837	-0.000870762	6.3115e-18	4.86355e-12	1	171882657	DNM3
cg19001023	0.000961867	3.83722e-11	2.95691e-05	14	105899307	MTA1
cg19075787	-0.00226926	9.98333e-14	7.69301e-08	2	105372087
cg19078289	-0.00128149	2.46387e-09	0.00189862	3	152017293	MBNL1
cg19082401	-0.000667654	5.71866e-09	0.00440672	4	142690208
cg19128982	-0.00170919	1.18389e-10	9.12291e-05	4	90431081
cg19136673	-0.000986492	3.91648e-14	3.01799e-08	6	32813337	PSMB8;TAP1
cg19152802	-0.00386955	1.98184e-19	1.52717e-13	5	109849887	MIR548F3;TMEM232
cg19155346	-0.000853784	4.40993e-11	3.39823e-05	1	112054157	TMIGD3
cg19172447	-0.00014183	2.70927e-08	0.0208772	12	132551483	EP400
cg19197789	-0.000758392	1.18031e-11	9.09531e-06	2	113627105
cg19205533	0.000291532	4.55115e-08	0.0350705	12	15373987	RERG
cg19220719	-0.0013568	2.20975e-08	0.017028	10	77532329
cg19233405	-0.000862243	2.6918e-13	2.07426e-07	1	154988721	ZBTB7B
cg19238380	-0.000874664	3.04718e-09	0.00234812	1	156093948	LMNA
cg19252108	0.000783829	4.71418e-12	3.63268e-06	1	36553577	TEKT2;ADPRHL2
cg19264571	0.0010604	1.21525e-08	0.00936456	18	10454085	APCDD1
cg19274030	-0.00348749	4.44576e-26	3.42584e-20	3	98489745	ST3GAL6
cg19295068	-0.00127425	1.50243e-11	1.15775e-05	19	48206119	GLTSCR1
cg19333758	-0.00346255	5.41606e-35	4.17354e-29	12	48135549	RAPGEF3
cg19371711	0.000510991	4.0996e-14	3.15909e-08	20	62453915	ZBTB46-AS1
cg19371724	0.00062168	1.07736e-08	0.008302	3	43836471
cg19373661	0.000255479	2.41902e-08	0.0186406	16	85096191	KIAA0513
cg19378312	-0.0011671	8.80516e-17	6.78513e-11	19	10372565
cg19396666	-0.0004967	1.53238e-09	0.00118083	10	125866280
cg19401033	0.0011026	8.39042e-09	0.00646554	3	107148372
cg19402991	0.00104202	2.92505e-09	0.00225401	2	164204915
cg19429488	0.000706596	1.28277e-08	0.00988482	12	91302971
cg19439123	-0.00162275	5.56628e-26	4.2893e-20	17	17687621	RAI1
cg19442415	-0.000403898	1.04149e-10	8.02554e-05	11	116567334
cg19445047	-0.000866691	2.1352e-08	0.0164535	1	229366634
cg19469254	0.000219174	9.52453e-09	0.00733947	7	22638303
cg19470809	0.00130066	1.81168e-09	0.00139606	21	33865773	EVA1C
cg19483007	0.00067592	1.20557e-08	0.00928993	3	149327651	WWTR1
cg19561508	0.000343671	5.22115e-08	0.0402334	9	33140866	B4GALT1
cg19566482	-0.00112583	3.98087e-10	0.00030676	11	33404678
cg19572574	-0.000992721	2.84687e-10	0.000219376	10	63592731
cg19592472	-0.0015474	3.21061e-10	0.000247405	20	3052274	OXT
cg19618385	0.000571044	5.18166e-15	3.99291e-09	15	42983823	STARD9
cg19631545	0.00101316	4.73569e-11	3.64926e-05	6	4688474
cg19640090	-0.000649699	3.48018e-08	0.0268178	12	11975155	ETV6;RNU6-19P
cg19672145	6.44841e-05	2.20149e-15	1.69644e-09	2	65571891	SPRED2
cg19713833	-0.00181598	9.17794e-14	7.0724e-08	13	107252801
cg19744173	-0.000580981	5.9665e-10	0.00045977	2	112913178	FBLN7
cg19748455	-0.000554061	6.91762e-09	0.00533062	17	76274856	LOC100996291
cg19755435	0.000972763	3.11183e-08	0.0239793	14	88473001	GPR65
cg19759478	0.000493249	2.86562e-10	0.00022082	1	112291876	C1orf183
cg19769147	0.000365704	6.67779e-13	5.14581e-07	14	105860954	PACS2
cg19794975	0.00107146	1.06775e-09	0.000822797	20	31230379	C20orf203
cg19832723	-0.00144462	1.3706e-10	0.000105616	22	30129918	ZMAT5
cg19851816	-0.00102765	1.30601e-12	1.00639e-06	22	50657907	TUBGCP6
cg19869302	-0.000991694	1.52882e-12	1.17809e-06	8	116678788	TRPS1
cg19873297	0.00118484	2.95897e-08	0.0228014	5	171616388	STK10
cg19913563	-0.00203181	2.3541e-16	1.81404e-10	6	30720261
cg19914189	-0.00134202	4.14171e-10	0.000319154	3	69483290
cg19925872	0.00106569	2.10513e-09	0.00162219	15	90543392	ZNF710
cg19956971	-0.00244744	3.42961e-11	2.64281e-05	17	2083120	SMG6
cg19991108	0.00159515	3.47778e-11	2.67993e-05	10	29353514
cg20032949	-0.000317114	2.24277e-08	0.0172824	17	35879117	SYNRG
cg20033652	-0.000598448	4.7512e-08	0.0366121	14	51290662	NIN
cg20061371	-0.000833674	2.46356e-11	1.89839e-05	3	48542212	SHISA5
cg20068209	-0.00223748	8.89193e-21	6.852e-15	6	75988568	TMEM30A
cg20072448	-0.00177823	2.77279e-12	2.13667e-06	11	63304963	RARRES3
cg20073808	-0.000567731	8.2273e-09	0.00633984	11	122582935	UBASH3B
cg20076442	-0.00374917	6.48059e-23	4.99385e-17	8	72745197
cg20133890	-0.0005718	2.79978e-08	0.0215747	6	31680144	LY6G6E
cg20139524	8.56888e-05	8.24522e-09	0.00635365	1	36149007
cg20196277	-0.000694901	8.53332e-11	6.57566e-05	1	42160889	HIVEP3
cg20207982	-0.0033901	2.9126e-21	2.24441e-15	6	149487922
cg20217465	-0.000172355	2.03807e-08	0.0157051	2	217420142
cg20223214	-0.00183068	5.73205e-14	4.41704e-08	14	68911660	RAD51B
cg20229014	-0.000286043	1.2334e-16	9.50438e-11	8	134529378	ST3GAL1
cg20258698	-0.00226386	9.65778e-15	7.44215e-09	7	47556811	TNS3
cg20294319	-0.000648627	1.15246e-08	0.00888071	13	47253842	LRCH1
cg20298668	0.000461062	1.33517e-10	0.000102886	2	240230663	HDAC4
cg20303561	-0.000717167	1.78931e-09	0.00137882	14	91881497	CCDC88C
cg20327845	-0.00188752	2.85562e-08	0.022005	10	3138418	PFKP
cg20334115	-0.00289036	3.2033e-23	2.46842e-17	1	226107899	PYCR2
cg20400592	0.00036715	2.13438e-08	0.0164473	13	51418041	DLEU7
cg20409231	-0.00199135	2.03251e-13	1.56622e-07	3	156382473
cg20416296	0.00163237	2.30826e-10	0.000177871	9	124360395	DAB2IP
cg20471532	-0.000744976	1.99983e-10	0.000154104	17	55551245	MSI2
cg20477544	0.000380952	3.21718e-11	2.47911e-05	6	36139636
cg20497682	-0.00109146	3.0285e-10	0.000233372	13	33858444	STARD13
cg20522308	-0.00148187	7.42292e-09	0.00572	12	4324382
cg20545490	0.000391134	2.60858e-08	0.0201014	1	17697680	PADI6
cg20593464	-0.00261996	5.80973e-21	4.4769e-15	11	63304928	RARRES3
cg20593826	0.00145737	5.5772e-09	0.00429771	1	59280370
cg20603222	-0.00157553	8.21398e-11	6.32958e-05	7	1096387	C7orf50;GPR146
cg20652158	-0.000904955	1.97263e-09	0.00152008	3	45965449	FYCO1
cg20664117	-0.00119302	1.15761e-16	8.92038e-11	16	1577916	TMEM204;IFT140
cg20671910	0.000438117	5.18061e-08	0.0399211	1	151262619	ZNF687
cg20673358	0.000826483	2.58296e-08	0.0199039	3	55020495	CACNA2D3
cg20675152	-0.000599831	2.15187e-11	1.6582e-05	7	92456994	CDK6
cg20677824	-0.00110555	1.05109e-10	8.09957e-05	5	106724406	EFNA5
cg20683852	-0.000494171	1.1253e-09	0.000867143	4	100644860
cg20692268	-0.000939083	2.58438e-10	0.000199149	1	25358981
cg20717932	-0.00138387	1.31063e-09	0.00100995	17	38226278	THRA
cg20728768	-0.00160962	6.18126e-11	4.76319e-05	5	142696594	NR3C1
cg20731257	0.000622399	1.8804e-08	0.0144901	2	87883497
cg20734092	-0.00283591	1.22424e-12	9.43386e-07	10	22546132	LOC100130992
cg20745272	0.0005708	2.28796e-08	0.0176307	9	110309675
cg20782117	-0.00231431	1.0241e-17	7.89154e-12	7	95865631	SLC25A13
cg20798249	0.000455343	9.38226e-10	0.000722984	13	49793107	MLNR
cg20803896	0.000780994	2.76037e-08	0.021271	12	99006941
cg20864517	-0.000803165	1.68576e-18	1.29902e-12	19	16470187	EPS15L1
cg20865778	0.00046196	1.40177e-10	0.000108018	11	67811265	TCIRG1
cg20875727	0.000185878	6.63151e-10	0.000511015	1	118256700
cg20889322	-0.000920477	1.62609e-12	1.25304e-06	11	65196622
cg20902758	-0.000767592	1.35411e-08	0.0104346	6	30695962	FLOT1
cg20907936	-0.000641532	1.10786e-11	8.53705e-06	7	33003872	FKBP9
cg20921684	0.000686975	1.43691e-08	0.0110727	17	19370694
cg20938047	0.00119961	3.61907e-12	2.7888e-06	14	25357032	STXBP6
cg20938325	-0.000616495	2.99373e-09	0.00230692	8	144598271	ZC3H3
cg20976026	-0.000449405	1.58462e-12	1.22109e-06	22	50740298	PLXNB2
cg21049840	0.000776316	8.05654e-10	0.000620826	13	99956183	GPR183;UBAC2;MIR548AN
cg21050046	0.000579524	6.34517e-12	4.8895e-06	3	17790877
cg21057323	0.00098602	2.20253e-11	1.69724e-05	14	103412980	CDC42BPB
cg21058488	0.000528047	2.33785e-08	0.0180151	11	92612422	FAT3
cg21109038	0.00132946	9.25231e-09	0.0071297	15	90543610	ZNF710
cg21124375	0.000462557	3.36041e-10	0.000258948	2	232765392
cg21132686	-0.000902036	8.00382e-13	6.16764e-07	20	22795774
cg21150327	-0.00218578	1.25868e-10	9.69924e-05	12	96889770	CFAP54
cg21166916	0.000378174	5.12812e-08	0.0395165	22	42316481
cg21180953	-0.000941751	1.93181e-11	1.48863e-05	18	42489607	SETBP1
cg21189356	0.00181293	2.70832e-12	2.087e-06	19	30864709	ZNF536
cg21201294	-0.000238004	1.72777e-08	0.0133139	7	47611926
cg21219880	-0.00131887	2.86736e-10	0.000220955	7	29236377	CHN2
cg21224509	-0.000575602	8.36291e-09	0.00644434	3	185438794	IGF2BP2-AS1;IGF2BP2
cg21228424	0.00117957	9.21505e-15	7.10099e-09	6	42678314	PRPH2
cg21262198	-0.00255488	1.98191e-29	1.52723e-23	3	155422159	PLCH1
cg21314423	0.00129779	3.68531e-08	0.0283985	4	157426506
cg21321372	-0.000420682	3.55332e-08	0.0273814	4	141264456	SCOC
cg21324884	0.000911977	4.52039e-09	0.00348335	3	64801329	MIR548A2
cg21340628	0.00127742	2.13352e-09	0.00164406	3	149111309
cg21347949	0.000344192	2.73425e-08	0.0210697	1	230193574	GALNT2
cg21363233	-0.00183484	1.31044e-25	1.00981e-19	12	76178654
cg21404980	-0.00116739	6.78848e-13	5.2311e-07	8	144599027	ZC3H3
cg21408360	0.000554864	1.36937e-09	0.00105522	1	203493477
cg21416544	0.000629118	6.34716e-09	0.00489103	12	8986988	A2ML1
cg21458064	-0.000569062	1.86103e-09	0.00143408	2	232878973	DIS3L2
cg21574271	-0.00184662	5.24334e-10	0.000404045	4	96051461	BMPR1B
cg21576103	-0.000727087	2.27532e-08	0.0175333	21	36315299	RUNX1
cg21606036	0.00139459	1.01304e-08	0.00780634	5	78985900	CMYA5
cg21626540	0.000562799	1.54709e-09	0.00119216	2	10720198	NOL10
cg21640060	-0.000548741	3.87172e-09	0.00298349	1	175489604	TNR
cg21640198	0.000578505	4.46481e-08	0.0344052	5	138052257
cg21668510	0.000665178	6.33753e-09	0.00488361	9	74251576
cg21681017	0.000352571	4.20724e-12	3.24204e-06	14	101146259
cg21684640	0.000666613	1.05115e-08	0.00810002	7	33843957
cg21691065	-0.00198884	4.39056e-10	0.000338331	1	2804835
cg21707620	0.000401091	7.95801e-10	0.000613233	5	73109229	ARHGEF28
cg21710324	-0.000539047	2.49485e-10	0.000192249	1	226069189	TMEM63A
cg21757973	-0.00127819	1.18337e-20	9.11886e-15	10	25171393	PRTFDC1
cg21777887	0.00101821	5.55213e-11	4.2784e-05	8	144951147	EPPK1
cg21805866	0.000486738	3.68396e-08	0.0283881	5	132602073	FSTL4
cg21841085	0.000891685	4.4328e-12	3.41586e-06	17	79426353	BAHCC1
cg21842274	-0.00143633	4.99279e-12	3.84737e-06	5	76248637	CRHBP
cg21880569	0.000461406	1.53085e-09	0.00117966	5	16553020	FAM134B
cg21901790	0.000283441	2.91368e-08	0.0224524	17	46599866
cg21912938	-0.000514359	9.00108e-12	6.9361e-06	7	28220594	JAZF1
cg21926626	-0.00368284	3.41614e-25	2.63243e-19	8	143382226	TSNARE1
cg21936292	-0.00221384	1.14936e-15	8.8568e-10	6	126038744	LOC643623
cg21945120	-0.00163612	9.97619e-16	7.68751e-10	10	59917324
cg21986679	-0.00131961	6.748e-09	0.00519992	10	116155591	AFAP1L2
cg22000727	0.000457465	1.81699e-10	0.000140015	6	3459199
cg22003537	-0.000823312	1.9855e-08	0.0153	14	106363950
cg22018084	-0.00235517	6.32475e-12	4.87376e-06	2	69038738	ARHGAP25
cg22035358	0.00109631	9.5937e-09	0.00739277	2	233808034	NGEF
cg22114489	-0.00170654	1.41194e-08	0.0108802	7	101398177
cg22117805	-0.0043358	3.16289e-19	2.43728e-13	11	36422455	PRR5L
cg22171829	0.000482399	5.08791e-08	0.0392067	7	95225520	PDK4
cg22171893	0.000248979	1.82952e-10	0.00014098	14	101144141
cg22180580	0.0002078	2.35399e-08	0.0181395	6	138867046	NHSL1
cg22202022	0.000263914	4.51858e-15	3.48195e-09	3	16675660
cg22218709	-9.79047e-05	5.56441e-11	4.28785e-05	7	4723740	FOXK1
cg22232056	-0.00148694	3.0251e-11	2.3311e-05	15	80110327
cg22254242	-9.20576e-05	1.19957e-08	0.00924369	17	47103737	IGF2BP1
cg22254413	0.000691955	1.73898e-08	0.0134003	20	19194649	SLC24A3
cg22279720	-0.00098127	4.97916e-17	3.83687e-11	10	33603872	NRP1
cg22351187	-0.00119613	4.70891e-11	3.62862e-05	12	52586089	KRT80
cg22365167	-0.000935442	3.63609e-10	0.000280192	11	62306861	AHNAK
cg22390040	0.00130914	5.44737e-09	0.00419767	8	17220621	MTMR7
cg22515589	0.000627738	7.94566e-09	0.00612281	17	79426432	BAHCC1
cg22516649	-0.00133804	2.57435e-11	1.98376e-05	8	97718934	CPQ
cg22537470	0.000977596	1.2613e-13	9.7194e-08	3	147794099
cg22547069	-0.00038033	3.03589e-10	0.000233942	19	14477642
cg22555806	0.000509246	9.29042e-10	0.000715906	7	86418421	GRM3
cg22586569	-0.00070768	6.03376e-16	4.64953e-10	7	5524963	FBXL18
cg22589165	0.000485369	1.29629e-08	0.00998906	16	88597573	ZFPM1
cg22692692	-0.00139364	6.53066e-15	5.03244e-09	3	194432892	LOC100507391
cg22699285	-0.0007999	2.6908e-10	0.000207349	12	107763727	BTBD11
cg22699725	0.000533025	3.01765e-09	0.00232536	1	207242586	PFKFB2
cg22732167	-0.000930878	4.74356e-08	0.0365532	18	13496293	LDLRAD4
cg22786748	0.00123094	6.05869e-09	0.00466874	6	31034042
cg22790468	-0.000265929	4.39347e-08	0.0338554	5	130866555	RAPGEF6
cg22800543	-0.00119295	8.18838e-09	0.00630985	14	91616033	C14orf159
cg22810489	0.000205954	7.28267e-09	0.00561193	19	45927585	ERCC1
cg22828383	-0.00115715	2.0575e-19	1.58548e-13	12	125002191	NCOR2
cg22834211	-0.0021525	2.61726e-13	2.01683e-07	9	8861113	PTPRD-AS1;PTPRD
cg22867816	-0.00178558	2.06278e-10	0.000158955	4	16081205	PROM1
cg22877452	0.00222444	4.36997e-12	3.36744e-06	1	61517876
cg22882506	0.000335987	9.55173e-10	0.000736043	10	106093718	ITPRIP
cg22888554	0.0015339	1.53963e-09	0.00118642	5	158385385	EBF1
cg22894232	-0.0024188	5.0079e-15	3.85902e-09	6	1856734	GMDS
cg22896572	0.000791176	2.27084e-08	0.0174988	11	57166949
cg22948745	-0.00166415	4.04303e-15	3.1155e-09	8	139700295	COL22A1
cg22968327	-0.0013454	1.43362e-11	1.10472e-05	16	56823421	NUP93
cg22994830	0.00133376	6.05504e-08	0.0466593	7	623846	PRKAR1B
cg23009780	0.00152847	3.31318e-25	2.55309e-19	2	96774492
cg23009865	-0.0027145	1.21401e-14	9.35496e-09	15	65615447
cg23039807	0.000846864	1.87211e-10	0.000144262	2	240425897
cg23042221	0.00117428	2.25094e-18	1.73454e-12	3	197607577
cg23053961	0.0016471	1.63001e-09	0.00125606	9	4300432	GLIS3
cg23062810	-0.0019057	1.724e-15	1.32849e-09	7	73720808	CLIP2
cg23073119	-0.000666493	5.39225e-10	0.000415519	7	158662133	WDR60
cg23074224	0.00105292	6.89532e-09	0.00531344	9	72286388	APBA1
cg23135545	0.000508981	5.55089e-12	4.27744e-06	15	101564503	LRRK1
cg23203273	-0.00103825	3.13465e-08	0.0241552	9	139926494	C9orf139;FUT7
cg23204701	0.000311971	4.38986e-10	0.000338276	8	134927946
cg23208717	0.00260653	1.61245e-20	1.24253e-14	7	150082688	ZNF775
cg23260754	0.000184494	4.71339e-11	3.63207e-05	6	6725335
cg23291039	0.000282918	4.82663e-10	0.000371934	4	25808901	SEL1L3
cg23314756	-0.00143087	5.34997e-12	4.12261e-06	15	59703010
cg23355492	0.000429164	1.69301e-08	0.0130461	17	45933593	SP6
cg23380308	0.000972352	1.772e-17	1.36548e-11	7	150082335	ZNF775
cg23382310	0.00116891	1.32909e-09	0.00102418	17	39472552	KRTAP17-1
cg23385718	0.000419379	8.75547e-10	0.000674684	7	18127029
cg23417486	-0.00347345	4.59046e-17	3.53734e-11	5	112548062	MCC
cg23425059	0.00080411	7.98055e-09	0.0061497	2	69727210	AAK1
cg23436584	0.000315952	2.945e-10	0.000226937	12	98833359
cg23458168	0.00180081	2.50259e-14	1.92846e-08	19	30864867	ZNF536
cg23513600	0.000479225	2.41537e-08	0.0186125	3	171171401	TNIK
cg23523668	-0.00107483	9.33782e-09	0.00719559	11	65194989
cg23541926	-0.00337873	7.7398e-23	5.96418e-17	3	155422092	PLCH1
cg23598089	0.000572577	8.33192e-09	0.00642046	1	203652079	ATP2B4
cg23603036	0.00050774	3.96305e-09	0.00305387	1	12675777	DHRS3
cg23605244	0.000451114	8.08006e-10	0.000622638	1	205633005	SLC45A3
cg23613834	0.000205896	1.36166e-09	0.00104927	3	52046739
cg23632109	-0.000118096	5.20481e-09	0.00401076	17	77896584
cg23641237	-0.00063752	5.33602e-08	0.0411186	14	106321870
cg23648661	0.00107501	4.53575e-09	0.00349518	1	180855651	XPR1
cg23703946	-0.00111799	9.01585e-12	6.94749e-06	2	40445954	SLC8A1-AS1;SLC8A1
cg23739746	-0.00210847	2.19024e-10	0.000168777	13	114905867
cg23741330	0.000155276	5.68847e-09	0.00438346	6	116832940	FAM26E;BET3L
cg23749725	-0.00162054	5.33725e-09	0.00411281	12	67836441
cg23752007	0.000554489	3.36615e-08	0.0259391	7	37429500	ELMO1
cg23774365	-0.00152187	9.30942e-16	7.17371e-10	19	13283248
cg23786152	0.000808726	3.8433e-08	0.0296159	10	105610562	SH3PXD2A
cg23814699	-0.000437027	4.81964e-08	0.0371394	11	45940619	PEX16
cg23821206	-0.000364708	5.43717e-10	0.00041898	9	125800222	RABGAP1
cg23823000	0.00133358	8.6089e-09	0.0066339	6	168433191	KIF25
cg23839159	-0.000692713	6.82848e-09	0.00526193	1	43281794	CCDC23;ERMAP
cg23850764	-0.000858566	7.34836e-11	5.66254e-05	17	39458879	KRTAP29-1
cg23877683	0.000234975	9.63651e-09	0.00742576	10	88122364	GRID1
cg23887948	0.00132327	3.65058e-09	0.00281308	15	74494854	STRA6
cg23889047	-0.00112916	2.69474e-10	0.000207653	1	7705756	CAMTA1
cg23918905	-0.000370009	2.43193e-09	0.00187401	4	186232998	SNX25
cg23948537	-0.000668601	1.41999e-10	0.000109422	15	40606171
cg23986342	0.00132781	8.08275e-14	6.22846e-08	20	19213667	SLC24A3
cg23987137	0.000432422	2.05146e-08	0.0158083	5	58653624	PDE4D
cg24020157	-0.00117924	3.78457e-12	2.91633e-06	10	43697521	RASGEF1A
cg24024661	-0.00198201	3.0563e-17	2.35514e-11	19	1074425	HMHA1
cg24095374	-0.000141987	5.73639e-08	0.0442038	5	176799366	RGS14
cg24106132	-0.0011711	1.40077e-13	1.07941e-07	11	33366388	HIPK3
cg24111241	-0.00126538	3.38236e-11	2.6064e-05	14	106360374
cg24113610	-0.00045291	1.15284e-11	8.88361e-06	15	70558813
cg24115827	-0.000987115	5.44582e-13	4.19647e-07	14	70110374	SUSD6
cg24137240	0.000221194	1.90653e-11	1.46914e-05	19	47834537	C5AR2
cg24152179	0.0015039	1.52678e-11	1.17651e-05	22	19750918	TBX1
cg24154833	-0.000414025	1.61679e-16	1.24587e-10	2	113582141
cg24159436	-0.00143894	1.66579e-13	1.28364e-07	3	16974681	PLCL2
cg24165121	-0.00114583	5.24539e-08	0.0404202	20	23398291	NAPB
cg24166457	-0.00173137	1.71785e-19	1.32375e-13	19	45590882	GEMIN7
cg24169001	0.000617656	3.18357e-09	0.00245322	1	151634697	SNX27
cg24176731	0.00138356	2.70785e-08	0.0208663	11	73357164	PLEKHB1
cg24213830	-0.000478086	6.29437e-08	0.0485035	12	57937334	DCTN2
cg24247370	-0.000734084	2.66711e-11	2.05524e-05	13	99142703	STK24
cg24247537	-0.00159883	1.95806e-09	0.00150885	11	457278	PTDSS2
cg24258295	-0.0013834	7.97028e-14	6.14179e-08	5	65505402
cg24266825	-0.00065537	6.07968e-09	0.00468492	3	187684611
cg24279744	0.000577865	1.57661e-10	0.000121491	3	10408402	ATP2B2
cg24293930	-0.00033963	2.68658e-10	0.000207024	15	42381406	PLA2G4D
cg24296397	-0.00147955	2.23511e-22	1.72234e-16	3	49692537	BSN
cg24364343	-0.00197554	3.56742e-15	2.749e-09	19	5954045	RANBP3
cg24401487	-0.000769522	1.65679e-11	1.2767e-05	1	230416880	GALNT2
cg24425745	-0.00220437	5.77934e-10	0.000445348	3	185743062
cg24470588	-0.00232686	8.52172e-09	0.00656672	1	169677540	SELL
cg24473481	-0.00249443	7.46676e-19	5.75378e-13	17	77744084
cg24480540	-0.000690594	2.06998e-09	0.00159509	2	39356161
cg24481182	0.00105674	1.16309e-12	8.96262e-07	12	97052035	CFAP54
cg24481263	0.000730898	3.74477e-08	0.0288567	4	38524865	LINC01258
cg24503146	-0.00141469	3.08433e-12	2.37674e-06	17	55558110	MSI2
cg24552078	0.000362333	2.02193e-08	0.0155807	9	132115461
cg24552382	0.000414372	6.13925e-08	0.0473082	7	22234563	RAPGEF5
cg24563540	-0.000661431	5.55081e-11	4.27738e-05	10	73628195
cg24570371	0.000827232	3.67941e-13	2.83531e-07	4	36258130	LOC439933
cg24577159	0.000613	4.07452e-08	0.0313977	11	111748532	FDXACB1;C11orf1
cg24577873	0.000458023	2.45326e-10	0.000189045	16	57825554	KIFC3
cg24578623	0.000444026	7.46213e-09	0.00575021	2	219152149	PNKD;TMBIM1
cg24601055	-0.00087252	8.05548e-09	0.00620744	1	87372153	SEP15
cg24619407	0.000640022	3.72431e-12	2.8699e-06	18	56296349	ALPK2
cg24628298	-0.00168874	1.54357e-10	0.000118945	17	47786426	SLC35B1
cg24633390	-0.00124396	6.00517e-11	4.6275e-05	1	173159746	TNFSF4
cg24647919	0.000704938	7.75578e-09	0.00597649	1	28439864
cg24668753	-0.000783337	1.49013e-11	1.14827e-05	4	142385640
cg24680280	-0.00158428	1.08479e-09	0.00083592	6	124129877	NKAIN2
cg24683623	0.00100201	2.21874e-11	1.70973e-05	4	123747447	FGF2
cg24686420	0.00190067	3.52567e-10	0.000271683	8	48540511	SPIDR
cg24695409	0.000896206	5.75703e-09	0.00443629	2	122951455
cg24718773	0.00101573	1.85433e-12	1.42892e-06	2	138739074	HNMT
cg24741609	-0.000734232	3.08714e-08	0.023789	1	54122060	GLIS1
cg24754223	-0.00318818	1.14526e-08	0.00882521	10	3133556	PFKP
cg24769355	-0.00250329	5.93116e-11	4.57047e-05	9	74656792
cg24781413	0.000977319	1.05053e-10	8.09521e-05	2	127915688
cg24797865	-0.00258157	1.14074e-26	8.79035e-21	21	46331470	ITGB2
cg24824128	-0.00249081	6.18631e-16	4.76709e-10	1	28202085	THEMIS2
cg24832774	-0.00153456	3.18955e-08	0.0245782	15	71040673	UACA
cg24838436	0.000174148	1.08231e-09	0.000834016	14	65183548	PLEKHG3
cg24848787	0.000420613	4.5347e-11	3.49438e-05	15	58844359	LIPC
cg24873377	-0.00062999	3.96934e-08	0.0305872	4	77134036	FAM47E;SCARB2
cg24906189	-0.00213024	4.21064e-11	3.24466e-05	3	72707236
cg24908802	0.00101945	2.52094e-08	0.019426	5	144726601
cg24914185	-0.00117216	2.23216e-13	1.72007e-07	2	200663789
cg24916358	-0.000887394	5.75037e-11	4.43115e-05	10	126315761	FAM53B
cg24924577	-0.000915844	1.02803e-10	7.92189e-05	15	90735148	SEMA4B
cg24976744	0.0016432	1.76664e-11	1.36135e-05	5	120518655
cg25017876	-0.00254209	1.69168e-18	1.30358e-12	10	98066585	DNTT
cg25020550	-0.000954631	4.94047e-10	0.000380705	8	134028958	TG
cg25049210	-0.00401084	3.90545e-22	3.00948e-16	3	30495126
cg25138693	0.00126515	5.83913e-13	4.49955e-07	6	4447278
cg25153824	0.0008816	6.68507e-16	5.15142e-10	1	159870077	CCDC19
cg25157472	-0.000687877	3.00403e-09	0.00231486	3	12996362	IQSEC1
cg25174412	-0.000168502	2.07036e-08	0.0159539	12	105803653
cg25197194	-0.00123256	1.11559e-11	8.5966e-06	3	128758787	CCDC48
cg25201165	-0.00106437	4.79392e-13	3.69413e-07	18	60458895	PHLPP1
cg25207432	0.000725564	1.11525e-11	8.59396e-06	7	6347542
cg25219643	0.000441954	6.00694e-09	0.00462886	11	86106473	CCDC81
cg25282281	-0.000519537	5.00783e-08	0.0385896	4	154577141
cg25287071	-0.00108816	1.13885e-09	0.000877582	1	226878419	ITPKB
cg25303150	-0.000357264	5.61181e-08	0.0432438	10	134211874	PWWP2B
cg25308597	0.00126886	8.36847e-13	6.44863e-07	3	3151679	IL5RA
cg25335698	0.000664221	1.52085e-08	0.0117195	1	159760231
cg25358033	0.000616596	1.33121e-18	1.02581e-12	12	113714589	TPCN1
cg25363679	0.00100593	2.53502e-21	1.95345e-15	12	71031202	PTPRB
cg25381017	0.00143508	8.55718e-09	0.00659404	3	3151795	IL5RA
cg25504557	0.000263416	2.77937e-11	2.14174e-05	14	65822691
cg25519315	-0.00157088	3.15765e-12	2.43324e-06	2	209231528	PTH2R
cg25551168	-0.00069259	4.70201e-11	3.6233e-05	20	3065343	AVP
cg25569536	0.00118071	4.92145e-09	0.0037924	18	67250852	DOK6
cg25577090	0.000221296	5.61446e-08	0.0432643	7	150034769	LRRC61
cg25592206	0.000726933	1.05976e-09	0.000816639	1	51439348	CDKN2C
cg25636466	-0.00166353	2.55404e-08	0.0196811	6	46652700
cg25638549	-0.00188268	2.70517e-19	2.08457e-13	10	13692225	FRMD4A
cg25642234	0.00112443	9.64816e-12	7.43474e-06	12	14721092	PLBD1
cg25647269	0.000372569	3.38758e-11	2.61042e-05	2	231576055
cg25702652	0.000696482	6.68991e-12	5.15515e-06	2	164204628
cg25714800	-0.00150014	1.86349e-12	1.43598e-06	10	30990538	SVILP1
cg25715278	-0.00179836	4.17522e-19	3.21737e-13	10	126040305
cg25727825	-0.000777001	4.27185e-12	3.29183e-06	3	195542580
cg25772839	-0.00120246	5.57022e-14	4.29233e-08	3	194573951
cg25773386	-0.000243214	6.82361e-10	0.000525818	3	51989369	GPR62
cg25801976	0.000300493	1.61244e-10	0.000124252	8	48648112	KIAA0146
cg25828245	-0.00156917	4.82377e-15	3.71713e-09	5	149237070
cg25828496	0.000673721	2.41293e-08	0.0185937	17	72415019
cg25835376	-0.00171661	7.92588e-13	6.10757e-07	17	66788382
cg25850808	-0.00106396	4.77944e-09	0.00368297	6	74405048	CD109
cg25867265	0.00174516	4.60979e-08	0.0355224	1	66737176	PDE4B
cg25917590	0.000835954	5.78121e-09	0.00445492	20	552967
cg25954315	-0.000621024	4.08402e-13	3.14709e-07	12	4257682
cg25965526	0.000291125	2.07412e-08	0.0159829	1	183274106	NMNAT2
cg25975961	-0.00331384	9.81043e-33	7.55978e-27	7	150600818
cg25984265	0.000290367	3.17864e-08	0.0244942	12	787702
cg26027170	-0.000776786	7.56921e-17	5.83273e-11	17	37394705
cg26049998	-0.00208305	1.68419e-12	1.29781e-06	17	65602730	PITPNC1
cg26066315	-0.000780605	2.43662e-08	0.0187763	7	66508137	TYW1
cg26080684	0.000735958	8.84854e-15	6.81856e-09	7	72775853
cg26085232	0.0005828	1.08709e-11	8.37693e-06	12	2204255	CACNA1C
cg26092675	0.00208196	1.55989e-08	0.0120203	6	26225258	HIST1H3E
cg26095923	-0.00227084	2.43816e-14	1.87881e-08	10	63747939	ARID5B
cg26132737	0.00136598	2.8196e-10	0.000217275	2	198029141	ANKRD44
cg26134300	-0.0017669	1.56329e-15	1.20465e-09	3	42518397
cg26161297	0.00035442	6.49274e-09	0.00500322	6	17741759
cg26188803	0.000497557	6.91605e-10	0.000532941	1	151634662	SNX27
cg26202378	-0.00019087	9.7026e-09	0.00747669	17	72804237	TMEM104
cg26203136	0.00104595	7.68982e-10	0.000592567	7	739057	PRKAR1B
cg26224354	-0.00095487	2.45327e-08	0.0189046	7	1096374	C7orf50;GPR146
cg26228864	0.000819688	8.49571e-11	6.54667e-05	3	3151740	IL5RA
cg26236214	0.00110064	2.28331e-08	0.0175949	13	111867078	ARHGEF7
cg26237233	0.000411955	9.99033e-09	0.00769841	11	80782064
cg26240885	-0.00335696	2.74396e-24	2.11445e-18	12	15055618
cg26258846	-0.000819882	5.03342e-13	3.87868e-07	20	895513	ANGPT4
cg26261055	-0.000314189	3.93376e-08	0.030313	5	76247971	CRHBP
cg26433582	-0.00242357	9.45649e-20	7.28704e-14	11	68848232	TPCN2
cg26467270	-0.000814314	5.34482e-08	0.0411864	17	76718664	CYTH1
cg26484448	0.000767206	8.70468e-10	0.00067077	21	32882208	TIAM1
cg26507409	-0.00102715	2.60478e-08	0.020072	22	40672689	TNRC6B
cg26540004	0.00100964	7.25667e-11	5.59189e-05	5	54932693	SLC38A9
cg26569002	0.000318889	5.90796e-08	0.0455259	5	148747323	PCYOX1L
cg26601170	-0.00090782	5.0101e-08	0.0386071	15	32974906	SCG5
cg26644674	-0.00223146	1.72162e-10	0.000132666	10	3138505	PFKP
cg26656658	0.00144521	1.68284e-08	0.0129677	12	121615078	P2RX7
cg26677004	0.000818395	2.75147e-15	2.12024e-09	1	179787968
cg26680989	0.000226472	4.74764e-09	0.00365847	16	85560739
cg26690511	-0.00267185	1.53798e-12	1.18515e-06	3	155422103	PLCH1
cg26691179	0.00102715	1.10434e-09	0.000850985	16	78211809	WWOX
cg26692003	-0.000367149	2.65408e-09	0.0020452	3	13063165	IQSEC1
cg26701500	0.000639971	6.25899e-15	4.82309e-09	20	36024614	SRC
cg26708048	-0.000693245	1.86835e-13	1.43972e-07	17	7087655
cg26723524	-0.00137919	1.41708e-09	0.00109198	7	39775803	LOC349114
cg26738657	-0.00182509	4.13419e-16	3.18575e-10	7	4809628	FOXK1
cg26776103	0.000482203	1.08349e-12	8.34921e-07	5	58652749	PDE4D
cg26800893	-0.000299908	1.99573e-10	0.000153788	11	67184596	ATPGD1
cg26804911	-0.000859405	9.8019e-20	7.55321e-14	2	223269664
cg26828842	0.00037669	6.2001e-08	0.0477771	18	67952086
cg26859083	0.00192028	4.31246e-13	3.32312e-07	3	55002054	LRTM1;CACNA2D3
cg26890706	0.00151832	2.68554e-14	2.06944e-08	6	13924425	RNF182
cg26901873	-0.00183502	1.81869e-08	0.0140145	8	28811004	HMBOX1
cg26902985	0.000506147	4.62163e-08	0.0356136	13	32823109	FRY
cg26904629	-0.00175851	4.08865e-09	0.00315066	2	25739885	DTNB
cg26911727	0.000333337	2.13197e-08	0.0164287	7	150082465	ZNF775
cg26926221	-0.00168623	3.53466e-09	0.00272376	6	144698834	UTRN
cg26943759	0.0013007	3.95832e-12	3.05023e-06	16	87100606
cg26945145	-0.000126334	1.89103e-08	0.014572	5	107339091	FBXL17
cg26953862	0.00036017	2.13841e-08	0.0164783	12	6651909	IFFO1
cg27005487	0.000686361	2.29202e-09	0.0017662	17	59484388	TBX2
cg27051129	0.000480843	9.0802e-09	0.00699707	13	51417977	DLEU7
cg27072575	0.00043722	5.23613e-09	0.00403489	17	62778413	LOC146880
cg27086356	-0.00118151	3.14577e-09	0.00242409	3	170627562	EIF5A2
cg27106592	0.000257298	5.83092e-09	0.00449322	19	36255833	PROSER3
cg27173749	-0.000833181	4.02583e-09	0.00310225	15	58506426
cg27182230	-0.000928574	9.54854e-17	7.35797e-11	16	72882824	ZFHX3
cg27184903	0.000819629	1.94864e-17	1.50159e-11	15	29285727	APBA2
cg27187037	-0.00170019	7.63807e-12	5.88579e-06	22	43733644	SCUBE1
cg27196158	0.000338654	4.85236e-09	0.00373916	11	2011238	LOC100133545
cg27198696	-0.000843515	3.21798e-10	0.000247973	6	31680112	LY6G6E
cg27213416	-0.00190213	3.66803e-18	2.82654e-12	5	131595932	PDLIM4
cg27216853	0.000416358	2.56336e-08	0.0197529	2	10205672	CYS1
cg27218896	0.000776307	1.01585e-14	7.82802e-09	2	183925348
cg27246321	0.00057501	9.52932e-16	7.34316e-10	2	165924708
cg27246744	-0.000329057	9.33612e-11	7.19428e-05	3	31746590	OSBPL10
cg27260958	0.000545429	8.55944e-11	6.59578e-05	2	11496920
cg27262054	0.000953063	2.34919e-10	0.000181025	16	73067525	ZFHX3
cg27293155	0.00100055	5.17941e-12	3.99118e-06	2	38044012
cg27295118	-0.00450164	3.72516e-25	2.87055e-19	14	22902226
cg27320518	-0.000850984	1.16746e-09	0.000899625	10	81678829	MBL1P
cg27339021	-0.000705524	4.26502e-13	3.28657e-07	1	51700771	RNF11
cg27342294	0.000301196	1.66973e-08	0.0128667	20	34570157	CNBD2
cg27435485	-0.00264202	6.26238e-10	0.000482571	10	3991343
cg27437304	0.000911836	2.34336e-10	0.000180576	11	129992368	APLP2
cg27485596	-0.00254597	7.40699e-10	0.000570772	13	111829530	ARHGEF7
cg27504369	-0.000913397	2.08295e-12	1.60509e-06	22	39353550	APOBEC3A
cg27507960	0.00125569	6.46141e-08	0.0497907	6	26225246	HIST1H3E
cg27508620	0.00167735	1.08557e-09	0.000836523	7	21209725
cg27513759	-0.00128512	8.57799e-20	6.61008e-14	1	79299324
cg27518892	-0.000687065	1.57024e-11	1.21e-05	16	57566936	CCDC102A
cg27565185	-0.0014986	8.93372e-13	6.8842e-07	3	148917762	CP
cg27565899	-0.000251026	2.12305e-11	1.63599e-05	1	110166664	AMPD2
cg27585939	-0.00154728	1.72247e-08	0.0132731	11	108983607
cg27590407	0.000452523	1.14464e-08	0.00882047	3	32023452	ZNF860;OSBPL10
cg27598052	-0.000631423	4.43125e-10	0.000341466	22	42795913	NFAM1
cg27616001	0.0010753	2.44537e-09	0.00188437	22	35939251	RASD2
cg27626216	0.000524542	5.17798e-10	0.000399008	20	17826974
cg27648858	-0.000244493	2.07858e-08	0.0160173	19	18266834	PIK3R2
cg27652459	-0.001164	1.61236e-13	1.24246e-07	11	46709238	ARHGAP1
cg27658089	0.000242008	5.78163e-09	0.00445524	7	2558200	LFNG

## Sheet: Monocyte
Supplementary Data 7. CpGs significantly associated with gestational age (Bonferroni adjusted p-value < 0.05) using the two-stage TCA model in START
CpG	Effect_size	p_value	Bonferroni_p	Chromosome	Position	Gene_Illumina
cg00052692	-0.00179252	4.03575e-09	0.00310989	12	122442863
cg00232092	-0.00276457	6.68391e-13	5.15053e-07	7	5518887	FBXL18
cg00406098	-0.00398284	6.48704e-18	4.99882e-12	13	40716180
cg00458681	-0.00336828	2.4442e-09	0.00188346	22	19010419	DGCR10
cg00654448	-0.000141921	2.79758e-09	0.00215578	8	142365315
cg00791181	-0.000834636	3.08412e-09	0.00237658	3	114569943	ZBTB20
cg00840791	-0.00383294	5.41551e-21	4.17312e-15	19	16453259
cg00866476	-0.00218314	1.18262e-14	9.11311e-09	2	95740682
cg00889363	0.000830297	3.18435e-09	0.00245381	2	206255841	PARD3B
cg00896287	-0.00109013	1.82242e-12	1.40433e-06	21	45768217
cg00921266	0.000551606	3.73375e-10	0.000287718	7	27153663	HOXA3
cg00935991	-0.0017452	5.67637e-09	0.00437413	5	142081295
cg01067405	-0.00334418	3.27547e-12	2.52403e-06	19	54850417	LILRA4
cg01081456	-0.000480208	2.74086e-10	0.000211207	6	123072613
cg01095463	-0.00044866	2.71302e-10	0.000209062	9	33117746	B4GALT1
cg01108653	-0.00180753	5.90276e-10	0.000454858	15	101668270
cg01135863	-0.0011409	1.94179e-12	1.49632e-06	4	17788258
cg01178924	0.00159794	3.3255e-14	2.56258e-08	13	76430722	LMO7
cg01198738	-0.00298172	1.89014e-11	1.45651e-05	8	121597619	SNTB1
cg01208318	-0.00338327	3.5471e-08	0.0273335	14	106329652
cg01418457	0.00182433	1.71726e-13	1.3233e-07	2	8258592	LINC00299
cg01481224	-0.00128385	1.20321e-09	0.000927177	7	47760507
cg01607849	-0.00153878	2.08575e-08	0.0160725	12	6976129	TPI1
cg01787084	-0.00185737	2.94971e-12	2.27301e-06	16	87371097	FBXO31
cg01898222	-0.001934	1.38802e-13	1.06959e-07	2	102212942
cg01936839	-0.00198434	1.68516e-08	0.0129856	7	27198896
cg02016178	-0.00177982	3.68647e-08	0.0284075	16	3628416	NLRC3
cg02116058	0.00048979	2.44135e-08	0.0188127	3	133971155
cg02142972	0.00473609	1.27527e-09	0.000982705	9	116327210	RGS3
cg02299366	-0.00285852	5.32914e-10	0.000410656	17	58431281	USP32
cg02306236	-0.00127131	1.18424e-14	9.12557e-09	12	123570372	PITPNM2
cg02392467	-0.000964626	3.7593e-08	0.0289687	19	42635530	LOC100505622;POU2F2
cg02464519	-0.00307841	3.17091e-10	0.000244346	15	41158367
cg02504211	0.000974557	5.4455e-14	4.19623e-08	3	194815434	C3orf21
cg02552773	-0.00162764	1.92494e-08	0.0148333	8	90486189
cg02669047	-0.000563785	1.07265e-08	0.00826571	1	206931233
cg02672643	-0.000467222	2.25685e-08	0.017391	11	110790527
cg02753354	-0.0015148	4.59548e-12	3.54121e-06	19	1074727	HMHA1
cg02856307	-0.00240013	4.2598e-09	0.00328254	5	99606013
cg02911931	0.00132156	4.32832e-10	0.000333534	2	47466421	LOC101927043
cg02928663	-0.000465023	8.50242e-09	0.00655185	6	25042023	FAM65B
cg03036214	-0.000745971	9.12662e-09	0.00703285	15	63640658	CA12
cg03129853	-5.58815e-05	7.39748e-09	0.00570039	11	93862749	PANX1
cg03295554	-0.00326937	4.59768e-10	0.000354291	11	128395450	ETS1
cg03377767	-0.000339036	1.82404e-08	0.0140558	2	17997138	MSGN1
cg03382805	-0.000466679	1.74219e-12	1.34251e-06	22	23905582
cg03510269	-0.000365352	6.15081e-12	4.73973e-06	5	171864843	SH3PXD2B
cg03511862	-0.00147319	4.90376e-09	0.00377877	14	106371205
cg03514139	-0.00204292	1.11139e-09	0.000856419	7	50732341	GRB10
cg03675434	-0.00255073	5.886e-08	0.0453567	17	71477102	SDK2
cg03746015	-0.00420128	1.76851e-11	1.36279e-05	16	11141000	CLEC16A
cg03920024	-0.00115624	5.06754e-09	0.00390498	22	50924362	MIOX;ADM2
cg03928384	-0.00220021	5.04419e-09	0.00388698	3	46395191	CCR2
cg04126592	-0.0015388	3.26104e-09	0.00251291	20	32112080	CBFA2T2
cg04145264	-0.000399018	5.17873e-08	0.0399066	11	65190825	NEAT1
cg04148839	-0.0006857	1.30214e-08	0.0100341	1	101845787
cg04293265	-0.00194905	1.99153e-08	0.0153464	1	205562754	MFSD4
cg04312927	-0.000816327	1.65005e-12	1.2715e-06	12	57873880	ARHGAP9
cg04347477	-0.0022234	5.2597e-14	4.05305e-08	12	125002007	NCOR2
cg04420294	-0.00237329	4.99214e-08	0.0384687	7	130641745	LINC-PINT
cg04536419	-0.000737819	1.3284e-08	0.0102365	12	107884047	BTBD11
cg04599946	-0.000148976	8.07542e-13	6.22281e-07	16	85936480	IRF8
cg04621850	-0.00188538	6.50307e-11	5.01118e-05	9	140067121	TMEM210
cg04714030	-0.00228144	1.70512e-08	0.0131394	10	32606973	EPC1
cg04752284	-0.00425999	1.29754e-15	9.99862e-10	21	46386748	FAM207A
cg04753874	-0.00161553	2.91486e-08	0.0224615	12	122442856
cg04859117	0.00136276	2.75781e-22	2.12513e-16	11	2011341	LOC100133545
cg04878826	-0.00132642	3.45994e-13	2.66618e-07	1	117398001
cg05059607	-0.00244574	4.26988e-09	0.00329031	17	65488100	PITPNC1
cg05185154	-0.00151867	8.79735e-12	6.77911e-06	14	64688264	SYNE2;MIR548AZ
cg05212706	-0.000941893	8.24444e-09	0.00635305	14	100204072
cg05214124	-0.00298879	2.84004e-08	0.021885	17	75412454	SEPT9
cg05215575	0.00087083	2.8864e-08	0.0222422	16	4838722	SEPT12;LOC440335
cg05704547	-0.00376358	1.80714e-25	1.39256e-19	3	60067722	FHIT
cg05820066	-0.00143706	6.86912e-18	5.29325e-12	16	75145843	LDHD
cg05851442	0.000744356	6.3612e-11	4.90185e-05	7	27153212	HOXA3
cg05877497	-0.00794932	4.92025e-21	3.79148e-15	2	66667946	MEIS1
cg06052122	-0.00161104	1.08058e-08	0.00832682	9	123546098	FBXW2
cg06094456	-0.00183072	2.19867e-08	0.0169426	3	32464005	CMTM7
cg06205349	-0.00184354	8.07741e-09	0.00622434	2	6921446
cg06327373	-0.00231407	1.6546e-10	0.000127501	11	65191944	NEAT1
cg06419239	0.0013704	1.05868e-08	0.00815804	6	129966761	ARHGAP18
cg06429437	-0.000965747	1.67321e-09	0.00128935	12	68728277
cg06553792	0.00207289	1.3171e-08	0.0101494	17	71128239
cg06571939	-0.00137968	5.94646e-09	0.00458226	22	50701233	MAPK12
cg06807095	-0.00507836	2.61472e-13	2.01487e-07	8	124849453
cg06918740	-0.00403301	9.5061e-13	7.32527e-07	19	18509973
cg07027457	-0.00231535	4.86095e-15	3.74578e-09	16	89025522	CBFA2T3
cg07061298	0.0011408	6.03795e-09	0.00465276	7	27153847	HOXA3
cg07068354	-0.000345568	4.66464e-09	0.00359451	1	210419949
cg07261071	-0.00248445	5.25503e-08	0.0404946	10	105262711	NEURL1;NEURL1-AS1
cg07292495	-0.00150411	2.51944e-09	0.00194144	14	106360438
cg07306253	-0.00136751	9.00095e-13	6.936e-07	15	41062224	DNAJC17;C15orf62
cg07328569	-0.00175719	8.78138e-13	6.76681e-07	1	61524438
cg07331286	-0.00252892	1.30711e-11	1.00724e-05	21	16576878
cg07397493	0.000608834	1.67176e-08	0.0128823	11	2011312	LOC100133545
cg07450210	-0.000686319	3.85576e-09	0.0029712	13	99880947	UBAC2
cg07573872	-0.00199682	2.09138e-15	1.61159e-09	19	1126342	SBNO2
cg07638500	0.00136534	5.89559e-21	4.54306e-15	3	123371420	MYLK
cg07788865	-0.000648	1.82522e-12	1.40649e-06	10	30101042
cg07860222	-0.00365285	2.41831e-08	0.0186352	6	159465525	TAGAP
cg07878065	-1.52715e-05	7.90363e-11	6.09042e-05	18	2641871
cg07919577	-0.00189416	1.96925e-09	0.00151748	22	26966223	TPST2
cg07958818	-0.00171699	1.34824e-08	0.0103893	1	19767194	CAPZB
cg08091949	-0.00257614	1.60017e-13	1.23307e-07	5	169740799
cg08101036	0.000446084	4.04051e-08	0.0311356	7	27153655	HOXA3
cg08142973	-0.00210579	1.40172e-10	0.000108015	12	49946069	KCNH3
cg08162476	-0.000993004	3.37194e-09	0.00259837	3	13064001	IQSEC1
cg08236655	-0.0019071	1.08603e-08	0.00836883	3	16930651	PLCL2
cg08248579	-0.00251058	1.47496e-09	0.00113659	6	17988937	KIF13A
cg08270236	-0.00297538	3.61714e-08	0.0278731	4	160027432
cg08412913	-0.00117366	1.09524e-16	8.43973e-11	16	85429522
cg08478354	0.000578407	1.326e-09	0.0010218	9	19202608
cg08607272	-0.0015864	5.36764e-12	4.13623e-06	14	71247375	MAP3K9
cg08610901	-0.0018495	1.37868e-12	1.06239e-06	7	3186766
cg08817867	-0.00132571	4.2901e-13	3.30589e-07	17	19656554
cg08915038	-0.00123419	6.49263e-12	5.00313e-06	1	16562923	C1orf89
cg09024656	-0.00144458	1.63255e-15	1.25802e-09	5	123790370
cg09233395	-0.00232279	1.34181e-12	1.03398e-06	8	116678582	TRPS1
cg09310718	-0.000423858	3.78433e-08	0.0291615	9	19441929	ACER2
cg09316472	-0.00142242	3.39878e-14	2.61905e-08	7	157131900	DNAJB6
cg09430344	-0.00246428	3.54827e-08	0.0273424	16	27237355	NSMCE1
cg09626867	-0.00138904	4.40542e-10	0.000339475	3	45053351	EXOSC7
cg09797356	0.00116533	4.31949e-09	0.00332854	21	33865749	EVA1C
cg09804616	-0.00067739	3.21952e-08	0.0248092	6	30644832	KIAA1949
cg09857555	-0.000960622	9.02816e-09	0.00695697	7	142026829
cg09938845	-9.07732e-05	9.86633e-12	7.60285e-06	13	44848747
cg09947985	-0.00133201	9.38214e-09	0.00722975	12	10023092	CLEC2B
cg10036405	0.00118959	6.18242e-13	4.76409e-07	1	168890218	LINC00970
cg10250177	-0.00114101	6.77873e-12	5.2236e-06	1	32739752	LCK
cg10354154	-0.00270479	6.83338e-14	5.2657e-08	17	79534694	NPLOC4
cg10444618	-0.00143553	1.73736e-08	0.0133878	1	54719216	SSBP3
cg10493186	-0.00240255	6.11921e-17	4.71538e-11	1	3134756	PRDM16
cg10535320	-0.00170968	6.43235e-08	0.0495668	17	61908869	PSMC5
cg10619379	-0.00157022	4.02076e-09	0.00309834	17	27252884	PHF12
cg10808887	-0.000549539	6.19061e-10	0.00047704	5	171870781	SH3PXD2B
cg10843276	-0.000708216	1.59132e-08	0.0122625	4	726697	PCGF3
cg10931237	-0.00183686	3.60753e-11	2.77991e-05	3	45052530	EXOSC7
cg10975897	-0.00165762	1.09734e-08	0.00845595	6	15504844	JARID2
cg11093760	-0.00168033	3.23025e-09	0.00248918	15	65503807	CILP
cg11323203	-0.00408226	1.70426e-13	1.31328e-07	7	29236387	CHN2
cg11352146	-0.000542119	7.43764e-18	5.73134e-12	11	65192550	NEAT1
cg11370723	-0.00128118	1.68209e-12	1.29619e-06	19	6087857	RFX2
cg11387576	-0.0011429	4.76269e-10	0.000367006	9	18260848
cg11422256	-0.000468045	2.42061e-08	0.0186529	22	24188826
cg11430223	-0.00281148	5.91483e-16	4.55789e-10	13	42232607	VWA8
cg11518301	-0.00201385	2.94708e-15	2.27098e-09	3	72378462
cg11731280	-0.000816068	1.11826e-09	0.000861715	9	140066934	TMEM210
cg11765109	-0.000896534	2.54936e-12	1.9645e-06	8	142449613	MROH5
cg11834152	-0.000989536	2.41188e-09	0.00185856	3	51063126	DOCK3
cg11932158	-0.00362531	2.07996e-22	1.60279e-16	3	155422129	PLCH1
cg12055735	-0.000310652	6.41413e-08	0.0494264	22	48467913
cg12205270	-0.00153818	1.03043e-08	0.00794033	17	76731088	CYTH1
cg12439011	-0.00166022	3.96739e-13	3.05722e-07	20	4906961	SLC23A2
cg12550731	0.000798737	8.87942e-09	0.00684236	1	184355219	C1orf21
cg12615852	-0.00186858	5.09219e-09	0.00392397	14	106330121
cg12812165	-0.00114838	5.94182e-11	4.57868e-05	14	51296728	NIN
cg12968684	-0.00204019	2.76464e-08	0.0213039	5	158246281	EBF1
cg12999836	-0.0011253	6.05991e-10	0.000466968	7	50791421	GRB10
cg13074526	-0.00282557	4.03772e-08	0.0311141	17	76274743	LOC100996291
cg13222915	-0.00132835	7.36681e-09	0.00567676	1	184598594
cg13276502	-0.00119465	1.58144e-08	0.0121864	6	21600485
cg13424393	-0.00232507	1.19062e-12	9.17475e-07	17	80569923
cg13455434	-0.00192485	1.16929e-08	0.00901038	8	30243930	RBPMS
cg13498235	0.000293468	2.37186e-13	1.82772e-07	6	112603570	LOC101927640
cg13561409	-0.0026845	5.83372e-09	0.00449538	19	3677220	PIP5K1C
cg13738327	-0.000165773	9.79706e-09	0.00754948	11	68139233	LRP5
cg14079365	0.00192594	1.96333e-19	1.51291e-13	7	101799198	CUX1
cg14184189	-0.000818739	5.05849e-15	3.898e-09	10	72222628
cg14246703	0.000759558	5.24575e-11	4.0423e-05	9	138869077
cg14296062	-0.000508592	9.92839e-09	0.00765068	15	85348227	ZNF592
cg14455176	0.000491899	3.39972e-20	2.61977e-14	1	156785998	SH2D2A;NTRK1
cg14499577	-0.0033464	7.34054e-11	5.65652e-05	8	1414612
cg14543523	0.00130087	4.69966e-08	0.0362149	3	129442656	TMCC1
cg14850570	-0.00271576	8.46775e-11	6.52513e-05	5	153777296	SAP30L-AS1;GALNT10
cg14883541	-0.000278597	1.33431e-16	1.0282e-10	22	17544381
cg14973857	-0.0010469	1.61037e-15	1.24093e-09	6	88509429	LOC101928911
cg14999189	-0.0012102	4.15551e-08	0.0320218	17	2908369	RAP1GAP2
cg15030415	-0.0020904	2.37264e-08	0.0182832	17	2908068	RAP1GAP2
cg15031003	-0.000511294	6.11567e-13	4.71265e-07	22	40490689	TNRC6B
cg15035774	-0.00197237	1.43435e-11	1.10529e-05	16	68450892	SMPD3
cg15064151	-0.00110959	2.54788e-09	0.00196336	5	130868214	RAPGEF6
cg15118447	-0.00110304	2.45724e-09	0.00189351	6	159220343	EZR
cg15165154	-0.000793763	2.07974e-15	1.60262e-09	5	139041014	CXXC5
cg15540623	-0.00202246	8.23059e-12	6.34238e-06	12	52388221	ACVR1B
cg15596810	-0.00112311	3.47251e-08	0.0267587	13	41554217	ELF1
cg15662508	0.00156525	2.04261e-08	0.0157401	5	133443366
cg15667296	-0.00116081	1.09803e-10	8.46123e-05	4	84140666
cg15730248	0.000417574	1.05028e-08	0.00809327	1	226684068
cg16087810	-0.00228233	3.72883e-09	0.00287339	5	178961728
cg16195094	-0.0012537	1.03935e-12	8.00909e-07	14	58820529	ARID4A
cg16260701	-0.000658269	7.8582e-11	6.05542e-05	20	4151062	SMOX
cg16263499	-0.00470993	1.27808e-16	9.84872e-11	18	42406631	SETBP1
cg16364693	0.00172701	1.85602e-17	1.43022e-11	20	36024650	SRC
cg16536330	-0.00244879	3.82282e-10	0.000294581	8	29957344	LEPROTL1
cg16536918	-0.00259736	7.95761e-09	0.00613202	20	3065403	AVP
cg16694480	-0.000771475	1.0517e-08	0.00810424	1	19732786	CAPZB
cg16708012	0.00060157	1.0396e-11	8.01103e-06	12	108992114	TMEM119
cg16716798	0.00310998	2.18322e-08	0.0168236	9	94616371	ROR2
cg16802137	-0.00101192	2.83783e-08	0.0218679	12	46660469	SLC38A1
cg16950503	-0.00114831	2.41626e-16	1.86194e-10	2	182743536
cg17033047	-0.000838541	3.98384e-08	0.0306989	1	111214851	KCNA3
cg17155010	-0.0016854	8.00922e-10	0.00061718	7	130602744	LOC100506860
cg17310653	-0.00941405	1.50244e-25	1.15776e-19	1	67195311	SGIP1
cg17338159	0.00117605	2.0459e-10	0.000157654	10	104389989	SUFU
cg17394978	-0.00193965	5.58364e-09	0.00430268	5	131824502	IRF1
cg17651247	-0.00116578	9.82803e-10	0.000757335	16	1578024	TMEM204;IFT140
cg17683488	-0.00138161	1.94895e-08	0.0150183	8	126431694
cg17703391	-0.00168181	7.14882e-09	0.00550878	2	101664009	TBC1D8
cg17866022	-0.000502805	1.81061e-12	1.39523e-06	17	19209889	EPN2-AS1;EPN2
cg17936572	-0.0014177	1.03554e-12	7.9797e-07	3	35706114	ARPP-21
cg17964758	-0.00193254	8.28079e-10	0.000638106	1	223372395
cg18442793	-0.000575844	5.62718e-08	0.0433622	1	206946164	IL10
cg18511461	0.00382366	2.66717e-14	2.05528e-08	2	181989473	LOC101927156
cg18524177	-0.000423825	3.08244e-09	0.00237528	10	126227216	LHPP
cg18608055	-0.00160801	6.97318e-09	0.00537344	19	1130866	SBNO2
cg18717554	0.00119339	5.26574e-08	0.040577	15	74495119	STRA6
cg18759905	0.000439503	5.96881e-08	0.0459948	8	142265033	SLC45A4
cg18897025	-0.00131901	4.4356e-16	3.41801e-10	5	110413671	TSLP
cg18982976	-0.00121831	2.78709e-09	0.00214769	17	61116857	TANC2;MIR548W
cg18990050	0.00101487	3.0598e-08	0.0235784	7	1163642	C7orf50
cg19155346	-0.0015242	1.04346e-08	0.00804074	1	112054157	TMIGD3
cg19193964	0.00105184	4.77331e-08	0.0367825	11	85836030
cg19295068	-0.00368856	8.85764e-09	0.00682557	19	48206119	GLTSCR1
cg19371711	0.000655879	1.75982e-16	1.35609e-10	20	62453915	ZBTB46-AS1
cg19439123	-0.00313971	4.76151e-15	3.66915e-09	17	17687621	RAI1
cg19470809	0.00235751	2.41526e-12	1.86117e-06	21	33865773	EVA1C
cg19481439	0.000792726	5.61124e-08	0.0432394	20	33451427	GGT7
cg19592472	-0.00357787	7.3718e-12	5.68061e-06	20	3052274	OXT
cg19623397	-0.00146952	4.24761e-09	0.00327315	1	211517803	TRAF5
cg19640090	-0.00176011	2.78144e-13	2.14334e-07	12	11975155	ETV6;RNU6-19P
cg19706320	-0.00164171	6.04197e-11	4.65586e-05	14	100204528
cg19719042	0.00104338	4.02036e-12	3.09803e-06	10	65480632
cg19830670	-0.00194295	5.61623e-10	0.000432779	4	75097154	MTHFD2L
cg19851816	-0.00139689	1.99659e-08	0.0153855	22	50657907	TUBGCP6
cg19869302	-0.00126323	6.33869e-19	4.8845e-13	8	116678788	TRPS1
cg19913563	-0.00336264	4.43316e-15	3.41613e-09	6	30720261
cg19982061	-0.000795829	1.25216e-12	9.64898e-07	3	46970947	CCDC12
cg20052079	-0.00271346	9.9147e-10	0.000764013	6	15504923	JARID2
cg20076442	-0.00360555	1.48205e-10	0.000114204	8	72745197
cg20090157	-0.002289	1.65027e-10	0.000127167	17	76274606	LOC100996291
cg20196277	-0.00277994	1.74787e-09	0.00134689	1	42160889	HIVEP3
cg20225570	-0.00185948	3.45771e-12	2.66446e-06	11	64013441	PPP1R14B
cg20303744	-0.000373375	3.79103e-08	0.0292131	2	190539822	ANKAR
cg20334115	-0.00470918	3.50321e-27	2.69953e-21	1	226107899	PYCR2
cg20547777	0.001459	6.37406e-09	0.00491176	8	119086580	EXT1
cg20675152	-0.000709028	9.07764e-21	6.99511e-15	7	92456994	CDK6
cg20677824	-0.000819376	7.67562e-12	5.91473e-06	5	106724406	EFNA5
cg20864517	-0.00273104	5.28647e-09	0.00407368	19	16470187	EPS15L1
cg20938047	0.00172382	1.5821e-13	1.21915e-07	14	25357032	STXBP6
cg21022547	-0.00137316	2.72176e-10	0.000209735	9	80091194	GNA14;GNA14-AS1
cg21086113	-0.000303784	3.31274e-13	2.55275e-07	16	27760233	KIAA0556
cg21093033	-0.00578752	2.86278e-17	2.20602e-11	8	141468743	TRAPPC9
cg21219880	-0.00472464	4.36877e-16	3.36652e-10	7	29236377	CHN2
cg21262198	-0.00481436	6.27031e-28	4.83182e-22	3	155422159	PLCH1
cg21370007	0.0032327	5.10712e-09	0.00393547	9	124370435	DAB2IP
cg21375204	0.00538599	1.58841e-12	1.224e-06	7	73752935	CLIP2
cg21439725	-0.00165112	4.87538e-08	0.037569	12	110511505
cg21709651	0.000727693	5.3538e-08	0.0412557	8	37667255	ADGRA2
cg21986679	-0.00284096	2.35793e-10	0.000181699	10	116155591	AFAP1L2
cg21990226	-0.000980251	2.00689e-10	0.000154648	14	77344337
cg22163280	0.000863614	7.58407e-14	5.84418e-08	17	72423543
cg22351187	-0.00505634	1.9585e-10	0.000150919	12	52586089	KRT80
cg22467671	-0.00261309	3.51174e-12	2.7061e-06	9	20512810	MLLT3
cg22512634	-0.00108946	4.89512e-14	3.77211e-08	1	19789840	CAPZB
cg22692692	-0.00139653	4.05701e-08	0.0312628	3	194432892	LOC100507391
cg22693837	-0.00343075	2.82427e-08	0.0217634	15	81591058	IL16
cg22787724	-0.0029298	7.14481e-09	0.00550569	6	156601006
cg22828383	-0.00176822	3.37292e-09	0.00259913	12	125002191	NCOR2
cg23304605	-0.00273401	1.76552e-13	1.36048e-07	14	91866373	CCDC88C
cg23357404	-0.0018748	2.31617e-08	0.0178481	4	145483534
cg23366191	-0.00458056	4.39051e-08	0.0338327	2	202050132	CASP10
cg23429698	-0.00207786	5.00826e-08	0.038593	8	98878169
cg23546566	-0.000379575	4.81792e-08	0.0371262	3	159601363	SCHIP1;IQCJ-SCHIP1
cg23594345	-0.00315905	9.95696e-09	0.0076727	14	106329607
cg24111241	-0.000951223	2.06474e-08	0.0159106	14	106360374
cg24113610	-0.000788561	5.99409e-13	4.61896e-07	15	70558813
cg24181728	-0.00259184	2.23705e-09	0.00172384	3	58060875	FLNB
cg24199203	-0.000222029	1.22135e-10	9.41157e-05	19	3387811	NFIC
cg24247370	-0.0016333	7.21375e-11	5.55882e-05	13	99142703	STK24
cg24258347	0.00124984	2.51997e-10	0.000194185	11	13983851	SPON1
cg24387542	-0.00283869	1.76303e-10	0.000135857	17	20370597	LGALS9B
cg24480540	-0.000347764	2.66193e-09	0.00205125	2	39356161
cg24552382	0.00130599	2.1779e-09	0.00167826	7	22234563	RAPGEF5
cg24601055	-0.00110204	8.58925e-09	0.00661875	1	87372153	SEP15
cg24627762	0.00520414	3.25763e-08	0.0251029	7	73214044
cg24671734	-0.000524549	1.55907e-09	0.0012014	12	107909364	BTBD11
cg24758110	-0.00164744	7.7684e-10	0.000598622	3	4557826	ITPR1
cg24824128	-0.00289116	6.65602e-09	0.00512904	1	28202085	THEMIS2
cg24871672	-0.000521132	3.21547e-10	0.00024778	10	11298304	CELF2
cg24916358	-0.0017466	1.98946e-20	1.53305e-14	10	126315761	FAM53B
cg25138693	0.000517351	2.71854e-10	0.000209487	6	4447278
cg25174412	-0.00122004	6.03481e-11	4.65034e-05	12	105803653
cg25266888	0.00043616	1.5873e-09	0.00122315	11	2482594	KCNQ1
cg25282281	-0.000740819	4.84047e-09	0.00373	4	154577141
cg25341939	-0.0045699	4.98915e-08	0.0384457	14	101107109
cg25368647	-0.00119141	7.96143e-09	0.00613496	5	176736591	MXD3
cg25885098	-0.000955574	4.99446e-08	0.0384866	20	49431907	BCAS4
cg25958540	0.000830008	5.17797e-08	0.0399007	14	23004483
cg25965526	0.000423538	4.69311e-09	0.00361644	1	183274106	NMNAT2
cg25985611	-0.00106613	2.13746e-08	0.016471	4	36290495	DTHD1
cg26134300	-0.00137926	2.51387e-08	0.0193715	3	42518397
cg26224354	-0.00280783	2.89386e-08	0.0222997	7	1096374	C7orf50;GPR146
cg26284390	-0.000905553	7.47497e-12	5.76011e-06	3	101546697	FAM55C;NFKBIZ
cg26537478	-0.000584633	6.35862e-12	4.89987e-06	2	66668012	MEIS1
cg26542567	0.00172956	1.48456e-11	1.14398e-05	8	142986670
cg26544530	0.00113453	6.81638e-09	0.00525261	13	28896826	FLT1
cg26585452	0.000436783	8.4811e-11	6.53542e-05	13	50702914
cg26854298	0.00105015	1.61689e-08	0.0124595	4	174442087
cg26871347	-0.00159248	3.46093e-16	2.66694e-10	17	55371727	MSI2
cg26911727	0.000250277	6.90126e-12	5.31802e-06	7	150082465	ZNF775
cg26915799	-0.0043297	2.3163e-12	1.78491e-06	1	201852272	IPO9
cg26931934	-0.000157008	9.26714e-13	7.14113e-07	17	47419801	ZNF652
cg27178677	0.00119837	6.03836e-08	0.0465307	20	8834803	PLCB1
cg27239243	-0.00475802	2.41676e-09	0.00186232	2	101945867
cg27271698	-0.0029636	8.49388e-09	0.00654526	14	106330538
cg27359668	0.000818217	2.01934e-09	0.00155608	13	113673103	MCF2L
cg27585916	-0.00119054	7.428e-12	5.72391e-06	6	91108049
cg27598052	-0.000750554	5.89568e-08	0.0454313	22	42795913	NFAM1
cg27640064	-0.000420874	1.24762e-10	9.61401e-05	7	4752983	FOXK1
cg27647390	-0.00569773	1.48192e-13	1.14195e-07	10	53006005	PRKG1
cg27652459	-0.00105702	1.12335e-12	8.6564e-07	11	46709238	ARHGAP1

## Sheet: Natural killer cell
Supplementary Data 7. CpGs significantly associated with gestational age (Bonferroni adjusted p-value < 0.05) using the two-stage TCA model in START
CpG	Effect_size	p_value	Bonferroni_p	Chromosome	Position	Gene_Illumina
cg00056754	0.000682163	9.14027e-10	0.000704336	1	167063958	DUSP27
cg00094538	-0.000826444	9.53399e-09	0.00734676	7	142505684
cg00166343	-0.00191587	1.57859e-12	1.21644e-06	17	29150100	CRLF3
cg00207392	-7.85505e-05	3.92761e-08	0.0302656	16	27248847	NSMCE1
cg00306459	0.000895232	3.15002e-08	0.0242736	5	57377289
cg00386405	0.000725761	3.65095e-10	0.000281337	19	30863275	ZNF536
cg00388645	-0.00294626	4.39563e-10	0.000338721	19	3338915
cg00656410	-0.000133668	1.5911e-08	0.0122608	1	1157541	SDF4
cg00735586	-0.000121009	3.33574e-08	0.0257047	1	1711716	NADK
cg00761718	0.00232132	3.07e-08	0.023657	15	33481054	FMN1
cg00836308	0.00181663	6.97287e-10	0.00053732	1	36552959	TEKT2;ADPRHL2
cg00910503	-2.07233e-07	1.48466e-08	0.0114406	17	80393666	HEXDC
cg00931181	0.00196022	8.50514e-11	6.55394e-05	2	6910631
cg01057899	0.00119137	3.77257e-09	0.00290709	7	166359
cg01236347	0.000703205	2.19093e-08	0.016883	12	101854174
cg01275661	0.000536416	4.4573e-09	0.00343473	10	5504438
cg01377932	0.000104634	2.66495e-08	0.0205357	10	44476838
cg01599826	-0.000707884	1.80402e-08	0.0139015	9	116648438	ZNF618
cg01673856	0.00056335	6.09638e-17	4.69779e-11	10	114847319	TCF7L2
cg01797501	-0.0017388	2.43298e-12	1.87482e-06	12	65671924	MSRB3
cg01927645	-0.000794486	5.48667e-10	0.000422795	15	75423359
cg01997529	-0.000214428	4.12816e-09	0.0031811	19	913524	C19orf22
cg02188818	0.000773122	1.98734e-08	0.0153142	4	141676849	TBC1D9
cg02256576	0.000607479	1.2253e-10	9.44202e-05	16	66995192	CES3
cg02306995	-0.000858074	1.82661e-09	0.00140756	3	122635049	SEMA5B
cg02567958	-0.000943169	2.69746e-08	0.0207863	22	37962818	CDC42EP1
cg02872930	0.0028524	1.14933e-08	0.00885658	19	45649752
cg03008387	-0.00178755	4.13211e-11	3.18415e-05	20	62089152	KCNQ2
cg03074244	0.00125499	4.4306e-11	3.41416e-05	11	118213414	CD3D
cg03102603	-0.00156304	5.49569e-08	0.0423491	2	201239016	SPATS2L
cg03116541	-0.000919413	1.23639e-09	0.000952746	22	21946375	UBE2L3
cg03513146	0.000964094	3.9615e-12	3.05267e-06	18	3306098
cg03752138	0.00105067	2.50924e-08	0.0193358	17	76357232	SOCS3
cg03827739	0.00108085	8.42184e-12	6.48975e-06	10	75401754	MYOZ1
cg03999848	-0.000350405	4.42417e-09	0.00340921	6	2021961	GMDS
cg04081220	-0.00164521	4.08179e-15	3.14537e-09	16	68321515	SLC7A6
cg04140525	0.000897932	7.79819e-09	0.00600918	1	153467760
cg04182594	-0.000463878	5.41702e-08	0.0417428	12	133562651	ZNF26
cg04209460	0.000684535	5.31466e-08	0.040954	17	4711018	PLD2
cg04275695	-0.00181406	7.20305e-13	5.55057e-07	6	149806273	ZC3H12D
cg04293265	-0.0015422	3.82719e-09	0.00294918	1	205562754	MFSD4
cg04340651	-0.00105677	1.46713e-08	0.0113055	15	93617080	RGMA
cg04345034	-0.00132705	2.31985e-08	0.0178764	15	70797389
cg04355675	-0.000400014	2.3521e-08	0.018125	3	36953952	TRANK1
cg04369306	0.00379578	1.0742e-08	0.00827765	16	88254988
cg04394336	0.000408062	2.41227e-09	0.00185886	20	17543720	BFSP1
cg04583842	-0.000817968	5.26919e-08	0.0406036	16	88103117	BANP
cg04752284	-0.00134961	2.67517e-13	2.06145e-07	21	46386748	FAM207A
cg04890363	0.00141841	1.7045e-08	0.0131346	4	78431678	CXCL13
cg04994481	0.000484895	2.02825e-09	0.00156294	14	65345381
cg05227215	-0.000269382	3.15091e-08	0.0242804	5	139057496	CXXC5
cg05259305	0.00146373	7.88024e-09	0.0060724	1	43473392
cg05283597	-0.00198644	9.8413e-17	7.58357e-11	3	52812410	ITIH1
cg05394561	-0.0014048	1.5463e-15	1.19156e-09	17	39465682	KRTAP16-1
cg05437446	-0.00147917	9.43214e-09	0.00726827	13	113622743	MCF2L
cg05601847	-0.000493591	2.48907e-08	0.0191804	4	83826691	THAP9
cg05620418	0.00155729	2.78048e-10	0.00021426	1	245809304	KIF26B
cg05934592	0.000949182	1.46764e-08	0.0113094	14	54642178
cg05958910	0.00177439	1.57514e-08	0.0121378	10	21796441
cg06320380	-7.56202e-05	5.01926e-08	0.0386777	2	218770208	TNS1
cg06338664	0.000480347	3.442e-10	0.000265236	17	16190567	PIGL
cg06540458	0.000714274	5.432e-16	4.18582e-10	1	226951747
cg06646410	0.00128849	1.99814e-08	0.0153974	4	16871911	LDB2
cg06900004	0.00148989	2.73434e-16	2.10705e-10	3	23985575	NR1D2
cg06901890	-0.00050011	2.87547e-10	0.00022158	9	132803508	FNBP1
cg07261071	-0.000902395	7.567e-09	0.00583102	10	105262711	NEURL1;NEURL1-AS1
cg07361047	-0.000856814	2.29771e-12	1.77059e-06	6	167533317	CCR6
cg07738730	0.00335154	1.17733e-09	0.000907231	17	47077165	IGF2BP1
cg07878065	-0.00141119	2.31683e-09	0.00178532	18	2641871
cg08016257	-0.00203319	3.77192e-09	0.00290659	7	134833166	TMEM140
cg08040471	-0.00192301	2.4918e-09	0.00192015	17	80407779	C17orf62
cg08055131	-0.00125873	1.44929e-08	0.011168	13	28673714	FLT3
cg08218495	-0.000554622	1.32393e-08	0.010202	1	111174059	KCNA2
cg08246800	0.000558111	2.18839e-08	0.0168634	11	73356353	PLEKHB1
cg08437729	-0.000474722	1.38374e-14	1.06629e-08	9	127042684	NEK6
cg08783253	-0.000456896	9.16573e-09	0.00706298	17	40996565	AOC2
cg08884462	-0.000203402	1.79581e-10	0.000138382	7	128846012	SMO
cg09168805	0.00100672	6.43546e-08	0.0495908	1	94514548	ABCA4
cg09261321	0.00100246	7.8195e-14	6.0256e-08	10	49648060
cg09364590	0.00110734	2.82998e-09	0.00218074	6	155537901	TIAM2
cg09588546	-0.00046349	5.67488e-10	0.000437298	11	112181633	LOC283140
cg09611279	-0.00142376	2.51123e-09	0.00193512	11	86792640	TMEM135
cg10317026	-0.00377707	9.28948e-13	7.15834e-07	1	155056636	EFNA3
cg10354154	-0.00100567	1.12704e-13	8.68484e-08	17	79534694	NPLOC4
cg10501360	-0.000720184	7.92928e-09	0.00611019	10	49671665	ARHGAP22
cg10865498	-0.00068672	8.4131e-10	0.000648302	20	35975022	SRC
cg11036672	0.000496443	4.67443e-10	0.000360205	4	8476435	C4orf23
cg11210880	0.000346089	9.85838e-13	7.59673e-07	6	11779911	C6orf105
cg11246007	0.000536633	5.17942e-08	0.0399119	6	29555939	OR2H2
cg11261958	-0.00106797	2.96281e-10	0.00022831	3	118958539	B4GALT4
cg11411219	-0.000121858	6.2893e-09	0.00484645	13	45941723	TPT1-AS1
cg11449994	0.000547456	1.03323e-09	0.000796195	16	2985833	FLYWCH1
cg11523020	0.00036451	3.20692e-10	0.000247121	22	45681036	UPK3A
cg11603365	-0.00105308	1.78766e-08	0.0137754	14	61970209	PRKCH
cg11787522	0.000217309	1.8069e-09	0.00139237	15	74495109	STRA6
cg11834152	-0.000731335	3.51078e-10	0.000270535	3	51063126	DOCK3
cg11969813	-0.00132311	1.80079e-09	0.00138766	17	79816559	P4HB
cg11993583	-0.00138038	8.88551e-12	6.84705e-06	20	56195541	ZBP1
cg12419431	0.00090351	9.89839e-09	0.00762756	1	112901670
cg12482648	0.00089624	3.21254e-09	0.00247554	6	152489570	MIR3163;SYNE1
cg12550597	0.000499835	1.14354e-09	0.000881197	19	17664484	FAM129C
cg12698737	-0.000652356	2.04217e-08	0.0157367	15	69110455	ANP32A
cg12875950	0.000434769	4.38631e-09	0.00338003	10	16565148	C1QL3
cg12999267	-0.00174378	1.24278e-12	9.57669e-07	12	94376970
cg13066703	-0.00153405	4.49084e-11	3.46058e-05	1	211526705	TRAF5
cg13149245	-0.00464354	2.19799e-10	0.000169374	15	65105500
cg13192688	0.00304988	1.60075e-08	0.0123352	4	1742950	TACC3
cg13366903	-0.00157988	6.08853e-08	0.0469174	20	17859537
cg13385210	0.000505794	1.99954e-10	0.000154082	17	38599271	IGFBP4
cg13555170	-6.4897e-05	1.5519e-10	0.000119587	19	15413162
cg13573513	0.000174583	5.34561e-11	4.11925e-05	12	14996143	ART4
cg13784312	-0.00048076	3.99819e-08	0.0308095	9	134609065	RAPGEF1
cg13901878	-0.000152119	2.98819e-12	2.30266e-06	3	196421235
cg13985723	0.000766913	3.72087e-08	0.0286725	15	43511450	EPB42
cg14071650	0.00129843	3.73513e-08	0.0287824	9	129379319	LMX1B
cg14254686	0.000387171	2.47248e-11	1.90526e-05	9	124547690	DAB2IP
cg14348532	0.000275923	4.65837e-08	0.0358967	11	14993562	CALCA
cg14453996	0.000877492	8.41124e-10	0.000648158	7	150658228	KCNH2
cg14489570	-0.000274626	1.17996e-08	0.00909258	8	144099280	LY6E;LOC100133669
cg14502319	0.000712679	5.51283e-09	0.00424811	12	125167409
cg14656043	-0.000816416	4.71966e-10	0.00036369	10	35419996	CREM
cg14868453	0.000942646	6.18353e-10	0.000476494	2	101996840	CREG2
cg14883541	-0.00162103	7.80525e-09	0.00601462	22	17544381
cg14899408	-0.000958125	3.41201e-10	0.000262924	11	117698932	FXYD2
cg14905320	0.00135451	6.08981e-09	0.00469272	4	79339096	FRAS1
cg14976422	0.00282484	1.50375e-12	1.15877e-06	8	131478036
cg15031003	-0.000328488	2.47521e-13	1.90736e-07	22	40490689	TNRC6B
cg15122008	-0.000839606	3.79398e-08	0.0292359	1	40867644	SMAP2
cg15180795	-6.57127e-06	3.42287e-08	0.0263761	12	122955829
cg15196697	0.000386686	9.29128e-09	0.00715973	15	65712749	IGDCC4
cg15335617	-0.000941496	2.27178e-08	0.017506	7	25695815
cg15555017	0.0027909	5.88055e-09	0.00453147	11	128455958	ETS1
cg15896766	-0.00110891	8.51551e-09	0.00656193	6	139454831	HECA
cg16036316	0.00102634	1.01815e-09	0.000784573	11	118213527	CD3D
cg16055665	-0.00150838	1.10282e-09	0.000849814	17	79534165	NPLOC4
cg16081502	-0.00114759	6.348e-08	0.0489168	1	2565038	MMEL1
cg16098726	0.00053344	5.1435e-09	0.00396351	3	128778738	GP9
cg16183701	-0.000367655	1.82585e-12	1.40697e-06	8	30585650	GSR
cg16302441	0.000700184	1.39946e-08	0.010784	2	25391830	POMC
cg16348385	-0.000270312	2.27271e-17	1.75132e-11	16	30106822	YPEL3
cg16500036	5.33573e-05	6.81514e-10	0.000525165	7	68983906
cg16512570	-0.000237134	1.8508e-08	0.014262	11	44087867	ACCS
cg16522412	-0.00137044	1.28719e-12	9.91887e-07	13	33926811
cg16675054	0.000519853	5.61125e-08	0.0432395	5	171616574	STK10
cg16682257	0.000823966	2.2142e-08	0.0170623	1	245411712	KIF26B
cg16725984	-0.00267009	1.43583e-08	0.0110643	16	89735184	C16orf55
cg16890093	-0.000593847	2.30311e-09	0.00177474	6	32813084	PSMB8;TAP1
cg16896911	0.00198336	1.30067e-17	1.00228e-11	19	33895690	PEPD
cg17120171	0.000741011	3.7639e-08	0.0290041	16	89266121	SLC22A31
cg17120616	0.000670574	2.52026e-10	0.000194208	10	30685417
cg17307655	-0.000741569	1.01211e-14	7.79917e-09	9	117214672	DFNB31
cg17332736	0.000297485	1.96375e-09	0.00151324	3	72135799	LINC00877
cg17359617	-0.00272579	3.58473e-08	0.0276234	17	32709898
cg17620798	-0.00098016	2.79434e-14	2.15328e-08	18	21444805	LAMA3
cg17633234	-0.000689947	3.102e-11	2.39036e-05	15	93617065	RGMA
cg17660561	-0.000417929	3.34939e-08	0.0258099	12	57914634	DDIT3
cg18022864	0.00119118	4.99827e-09	0.0038516	18	11025690	PIEZO2
cg18444875	-0.00170256	4.44594e-10	0.000342598	8	107460168	OXR1
cg18630265	0.000513192	4.14748e-09	0.00319599	7	75592838	POR
cg18764943	-0.00160681	6.28271e-08	0.0484137	22	20905556	MED15
cg19008720	-0.00216744	8.11728e-09	0.00625506	19	1069102	HMHA1
cg19470809	0.00112974	3.06499e-11	2.36184e-05	21	33865773	EVA1C
cg19567035	-0.00041413	7.68635e-14	5.923e-08	10	112220496
cg19579782	0.00076905	5.00694e-09	0.00385828	10	17243880	TRDMT1
cg19644371	0.000472321	1.4388e-08	0.0110872	15	61945498
cg19863740	-0.00112315	2.80544e-11	2.16183e-05	22	44576869	PARVG
cg19894966	-0.00211811	9.12601e-12	7.03238e-06	6	108670013	LACE1
cg19965589	0.00112594	2.36504e-10	0.000182247	15	52043121	TMOD2;LYSMD2
cg20301308	-0.00311027	3.60169e-09	0.00277541	1	65534742
cg20303744	-0.000516294	2.47418e-09	0.00190657	2	190539822	ANKAR
cg20593464	-0.00176317	8.55045e-13	6.58886e-07	11	63304928	RARRES3
cg20677824	-0.00211273	2.85813e-09	0.00220244	5	106724406	EFNA5
cg20924136	-0.000564925	1.36658e-09	0.00105307	2	230808359	FBXO36
cg21155834	-0.000410175	1.39348e-08	0.010738	2	149282209
cg21370007	0.00286126	7.03568e-18	5.42159e-12	9	124370435	DAB2IP
cg21614638	-6.00061e-05	2.53791e-10	0.000195568	4	100737821	DAPP1
cg21641209	0.000142287	6.00606e-08	0.0462819	5	159784907	C1QTNF2
cg21962025	0.00504852	6.09302e-09	0.00469519	6	168426201	KIF25
cg22400703	0.000919539	2.86642e-08	0.0220883	2	68545995	CNRIP1
cg22819530	0.000360114	3.18471e-08	0.0245409	1	235070548
cg22889163	-0.000527747	1.11795e-09	0.000861474	15	29967317
cg22928768	0.000820478	3.9348e-08	0.030321	6	2503048
cg22968327	-0.00479973	8.74053e-11	6.73533e-05	16	56823421	NUP93
cg23162201	-0.000790029	1.24411e-08	0.0095869	11	8280741	LMO1
cg23260754	0.000634721	6.76347e-09	0.00521183	6	6725335
cg23344780	-0.000446914	4.72065e-08	0.0363766	19	48829487	EMP3
cg23530232	-0.00019571	5.43322e-11	4.18677e-05	1	9302240	H6PD
cg23943268	-0.000191436	1.10738e-08	0.00853332	13	33589621	KL
cg24087613	0.00165169	2.54819e-09	0.0019636	4	129112470	LARP1B
cg24105287	-0.000575141	1.69077e-09	0.00130289	2	66809985
cg24135868	0.000374682	9.44118e-09	0.00727524	5	142217046	ARHGAP26
cg24166457	-0.000912205	5.07171e-11	3.90819e-05	19	45590882	GEMIN7
cg24231380	-0.000102485	2.32902e-08	0.0179471	2	242813914	C2orf85
cg24247537	-0.00146006	1.93642e-09	0.00149218	11	457278	PTDSS2
cg24258347	0.00142311	8.56487e-09	0.00659997	11	13983851	SPON1
cg24261333	0.000773084	2.27394e-09	0.00175227	11	73357019	PLEKHB1
cg24632427	-0.00246446	1.75204e-13	1.3501e-07	3	15333998	SH3BP5
cg24694246	0.000579711	3.59924e-09	0.00277353	14	34529059
cg24788466	0.000141424	3.33607e-12	2.57073e-06	14	77295455	LRRC74A
cg24868271	0.000677164	1.36767e-08	0.0105391	3	38070460	PLCD1
cg25316749	0.00435885	8.40775e-14	6.47889e-08	11	111169284	C11orf93;C11orf92
cg25425537	0.00309572	3.63305e-12	2.79958e-06	2	6910518
cg25938530	-0.00339979	9.43506e-09	0.00727052	3	52812367	ITIH1
cg25984265	0.000464146	6.2212e-09	0.00479397	12	787702
cg26467270	-0.00084033	2.99507e-08	0.0230796	17	76718664	CYTH1
cg26542567	0.000334346	6.34137e-08	0.0488657	8	142986670
cg26692003	-0.0003519	2.91024e-14	2.24259e-08	3	13063165	IQSEC1
cg26731143	-0.000167804	2.77153e-08	0.021357	1	42357199	HIVEP3
cg27037802	0.00146241	5.05231e-11	3.89324e-05	22	32148782	DEPDC5
cg27127705	-0.000707323	9.96821e-09	0.00768136	8	56685527	TMEM68;TGS1
cg27178677	0.00083454	3.14485e-09	0.00242338	20	8834803	PLCB1
cg27287951	-4.52927e-07	5.21739e-09	0.00402045	7	961322	ADAP1
cg27315157	-0.00117528	1.10373e-13	8.50517e-08	1	79086197	IFI44L

## Sheet: Nucleated red blood cell
Supplementary Data 7. CpGs significantly associated with gestational age (Bonferroni adjusted p-value < 0.05) using the two-stage TCA model in START
CpG	Effect_size	p_value	Bonferroni_p	Chromosome	Position	Gene_Illumina
cg00004089	-0.000325786	9.27357e-09	0.00714608	17	74678836	MXRA7
cg00009786	-0.000365885	4.18843e-11	3.22755e-05	20	35905124
cg00026553	0.000522042	2.4754e-08	0.0190751	15	90562839	ZNF710
cg00033371	-0.000117003	2.31577e-08	0.017845	19	4956786	UHRF1
cg00046073	0.00111572	7.81268e-10	0.000602034	6	15401039	JARID2
cg00075967	0.000843366	4.70296e-12	3.62403e-06	15	74495354	STRA6
cg00078456	-0.000704634	6.37903e-16	4.91559e-10	1	1564422	MIB2
cg00093643	-0.00114426	9.09413e-12	7.00781e-06	15	44579510	CASC4
cg00094538	-0.00215662	3.01793e-21	2.32557e-15	7	142505684
cg00099441	9.13926e-05	1.38635e-08	0.010683	2	11264766
cg00102731	0.000873188	3.54475e-11	2.73153e-05	20	2729245	EBF4
cg00112790	-0.000325156	4.05098e-08	0.0312163	13	28639071	FLT3
cg00113074	-0.00175953	1.31967e-16	1.01692e-10	3	32345052	CMTM8
cg00118342	-0.000397963	2.59939e-09	0.00200305	2	106777038	UXS1
cg00119811	-0.000456967	3.11634e-10	0.00024014	5	73092353	RGNEF
cg00133727	-0.000492625	7.00465e-11	5.39768e-05	19	38524956	SIPA1L3
cg00148618	0.000319365	1.58361e-12	1.22031e-06	1	159819894	C1orf204
cg00151922	-0.000311282	4.91282e-09	0.00378575	20	10652103	JAG1
cg00153101	-0.00121326	1.56316e-20	1.20455e-14	1	2431753	PLCH2
cg00162064	-0.000724845	2.97041e-12	2.28895e-06	1	44998151	RNF220
cg00166343	-0.00101096	2.48379e-17	1.91398e-11	17	29150100	CRLF3
cg00177203	8.98649e-05	9.92784e-14	7.65025e-08	1	149901142	MTMR11;SF3B4
cg00178928	0.000350587	9.99293e-09	0.00770041	2	233366275
cg00180711	0.000607793	1.9727e-09	0.00152014	19	55185696
cg00186909	-0.000924417	6.44152e-12	4.96375e-06	12	93129288	PLEKHG7
cg00187837	-8.86307e-05	3.36513e-10	0.000259312	2	102721024	IL1R1
cg00207392	-0.000144225	3.15532e-15	2.43144e-09	16	27248847	NSMCE1
cg00210192	0.000191737	4.11768e-08	0.0317303	16	73103019
cg00213487	-0.00118377	1.51481e-43	1.16729e-37	15	75341903	PPCDC
cg00216131	0.00015376	4.0427e-08	0.0311525	19	916776	KISS1R
cg00219303	-0.000434678	6.07938e-08	0.0468469	22	38146969	TRIOBP
cg00220721	-0.00119669	2.09286e-13	1.61273e-07	11	36422443	PRR5L
cg00222472	0.000841129	5.09299e-11	3.92458e-05	1	164545783	PBX1
cg00228756	-0.00114551	8.7897e-12	6.77322e-06	20	47865161	ZNFX1
cg00232092	-0.00166507	6.74135e-15	5.19479e-09	7	5518887	FBXL18
cg00233028	0.000128772	1.90135e-09	0.00146516	11	44642914
cg00237086	-0.000368494	4.59198e-08	0.0353851	8	6796499	DEFA4
cg00255726	-0.000859279	5.08219e-12	3.91626e-06	8	21769114	DOK2
cg00257455	-0.000444633	8.20442e-17	6.32221e-11	1	65530538
cg00257775	-0.00113351	3.76891e-11	2.90427e-05	6	37904681	ZFAND3
cg00270616	0.000838617	3.34647e-09	0.00257874	2	7988355
cg00282411	0.000448471	9.00374e-10	0.000693815	6	21992610	CASC15
cg00284152	-0.000387133	5.33275e-09	0.00410935	1	94057529	BCAR3;LOC100129046
cg00290355	0.00109584	1.10449e-10	8.51104e-05	3	150996599	MED12L;P2RY14
cg00294109	-0.000597926	1.13107e-10	8.71584e-05	3	3219781	CRBN
cg00297832	-0.00199906	1.3159e-10	0.000101402	1	1565541	MIB2
cg00299736	-0.000634778	2.44469e-17	1.88384e-11	11	60869969	CD5
cg00306459	0.000878649	3.14181e-09	0.00242104	5	57377289
cg00307819	-0.000360911	3.33771e-08	0.0257199	17	47817938	FAM117A
cg00322656	0.000978635	4.02721e-11	3.10331e-05	5	58883504	PDE4D
cg00332146	0.000479269	1.08261e-11	8.34242e-06	5	175975901	PCDH24
cg00337090	0.000465114	2.44262e-08	0.0188225	8	23433037
cg00379740	0.000752877	4.55537e-09	0.0035103	17	38507518	RARA
cg00382138	-0.00205556	1.17362e-19	9.04378e-14	4	110723299	CFI
cg00397190	-0.000774995	7.64519e-10	0.000589128	10	126154829	LHPP
cg00406098	-0.00304112	3.15232e-32	2.42914e-26	13	40716180
cg00412294	-0.000283799	5.06392e-19	3.90218e-13	12	97300582	NEDD1
cg00424785	-0.000274067	1.05674e-08	0.0081431	10	126731988	CTBP2
cg00441262	-0.000937152	2.14237e-08	0.0165088	7	47691423
cg00442282	-0.00089818	9.52069e-20	7.33651e-14	17	38471064	RARA
cg00452806	-0.000878094	1.80693e-18	1.3924e-12	8	86100010	E2F5
cg00458681	-0.000765086	2.41988e-13	1.86473e-07	22	19010419	DGCR10
cg00464852	-0.00131962	6.17126e-19	4.75549e-13	14	68610155	RAD51B
cg00468042	-0.000405237	1.23633e-11	9.52697e-06	6	156744510
cg00469897	-0.000862339	1.946e-08	0.0149956	7	47611829
cg00473633	-0.000321274	5.43841e-08	0.0419076	17	75260903
cg00488784	-0.000607865	2.31706e-08	0.0178549	17	75260964
cg00492381	-0.00158892	5.56753e-12	4.29026e-06	8	61740877	CHD7
cg00500907	-0.000245848	1.02791e-12	7.92096e-07	18	21173829
cg00504629	-0.000446899	5.53031e-08	0.0426158	19	47026472	PPP5D1
cg00506306	-0.00194998	1.19754e-33	9.22809e-28	7	51207974	COBL
cg00519208	0.000137203	1.21155e-08	0.009336	1	93258319	EVI5
cg00543315	-0.00139764	4.07757e-11	3.14212e-05	11	121633759
cg00547143	0.000647736	2.64381e-10	0.000203728	11	68450618	GAL
cg00551345	0.000774962	1.97982e-09	0.00152562	11	64527494	PYGM
cg00575744	-0.00066122	9.35288e-10	0.00072072	6	32908642	HLA-DMB
cg00582562	0.000719649	5.5762e-10	0.000429694	17	46388465	SKAP1
cg00584370	-0.000565905	4.3429e-21	3.34658e-15	8	144954017	EPPK1
cg00586070	-0.000765996	4.99556e-09	0.00384951	2	64248840
cg00587301	-0.000775943	3.47135e-08	0.0267498	6	156717406
cg00587472	-0.000901245	3.07335e-25	2.36828e-19	2	6952860
cg00593462	0.000346033	6.19095e-08	0.0477066	13	110768493
cg00594952	0.000135197	1.63934e-08	0.0126325	1	41130641	RIMS3
cg00597876	0.00186224	7.49292e-14	5.77394e-08	15	74494909	STRA6
cg00604410	-0.000523072	9.55559e-11	7.3634e-05	15	67417899	SMAD3
cg00618185	-0.000466605	4.64299e-16	3.57782e-10	10	74079926
cg00623200	0.000209162	4.78414e-09	0.00368659	15	65715801	IGDCC4
cg00623698	-0.000391482	9.43831e-09	0.00727303	20	40037799	CHD6
cg00626586	-6.22325e-05	8.17259e-09	0.00629768	5	35319906
cg00630090	-0.000250957	3.20424e-10	0.000246914	1	95061557
cg00630276	0.000181988	9.40481e-10	0.000724721	8	144529052	ZC3H3
cg00631856	0.000329617	3.79203e-09	0.00292209	10	101673866	DNMBP
cg00636922	-0.000632149	5.32667e-10	0.000410465	10	44395010
cg00654448	-0.000382101	4.4906e-27	3.4604e-21	8	142365315
cg00662002	0.000291421	9.27817e-09	0.00714963	14	104314734	PPP1R13B
cg00677697	-0.000367879	6.81441e-10	0.000525109	1	168457545	LOC101928565
cg00679184	0.000432305	1.40299e-08	0.0108112	14	75447722
cg00690343	-0.000554042	7.75442e-09	0.00597544	1	94020824
cg00710955	-0.000121227	1.00272e-09	0.00077268	5	56598248
cg00734532	0.000821059	5.62657e-10	0.000433575	8	66974246	DNAJC5B
cg00735586	-0.00169044	2.90719e-12	2.24024e-06	1	1711716	NADK
cg00739778	-0.000627566	7.44567e-11	5.73753e-05	17	2908023	RAP1GAP2
cg00740389	-0.00165322	5.05189e-16	3.89291e-10	12	53590448	ITGB7
cg00745288	0.000216591	4.37834e-09	0.00337389	5	179187489	MAML1
cg00752478	0.000190651	4.53249e-09	0.00349267	16	67430359	ZDHHC1
cg00758961	-0.000625352	3.7765e-10	0.000291012	4	9929384	SLC2A9
cg00759741	-0.00162965	3.79903e-15	2.92748e-09	16	88603887
cg00766824	-0.00168129	4.31276e-14	3.32336e-08	13	20599142	ZMYM2
cg00771469	0.000444217	2.11948e-08	0.0163324	14	23260933	SLC7A7
cg00780414	0.000843984	2.45623e-11	1.89273e-05	15	89932484	LINC00925
cg00781658	-0.000841649	7.25876e-11	5.5935e-05	19	41805850	HNRNPUL1
cg00787942	0.000603446	2.57054e-13	1.98082e-07	5	135382373	TGFBI
cg00791181	-0.00110094	5.18462e-13	3.9952e-07	3	114569943	ZBTB20
cg00794055	-0.00267029	5.78589e-12	4.45853e-06	16	2544909	TBC1D24
cg00816313	-0.000592653	3.03103e-08	0.0233567	3	113631947	GRAMD1C
cg00830817	-0.000102274	4.37034e-09	0.00336772	11	109293614	C11orf87
cg00832112	0.000172614	2.53247e-08	0.0195148	4	146828774	ZNF827
cg00832329	0.00114697	6.32198e-13	4.87163e-07	14	105860985	PACS2
cg00836308	0.000412605	5.07374e-11	3.90975e-05	1	36552959	TEKT2;ADPRHL2
cg00840791	-0.000692939	8.41968e-19	6.48808e-13	19	16453259
cg00859792	0.00158917	5.84158e-08	0.0450144	6	10556069	GCNT2
cg00875779	-0.000734515	6.3866e-08	0.0492143	6	45401563	RUNX2
cg00889363	0.000606333	2.0882e-16	1.60914e-10	2	206255841	PARD3B
cg00896287	-0.000728248	7.49459e-20	5.77523e-14	21	45768217
cg00898492	-0.00123264	7.57915e-16	5.84038e-10	20	4970397	SLC23A2
cg00912468	-7.17738e-05	2.75713e-13	2.12461e-07	3	155212183	PLCH1
cg00916981	-0.00105749	6.2187e-15	4.79204e-09	16	68321503	SLC7A6
cg00921266	0.000352605	8.01904e-10	0.000617936	7	27153663	HOXA3
cg00921839	-0.00372382	1.19478e-18	9.20683e-13	1	11467299
cg00931181	0.000511021	1.8217e-14	1.40377e-08	2	6910631
cg00948111	-0.00175725	9.79507e-20	7.54794e-14	18	72550342	ZNF407
cg00963223	-0.000548235	7.4975e-09	0.00577747	11	57154994	PRG2
cg00969154	0.000973492	2.34251e-09	0.00180511	6	15401024	JARID2
cg00978453	-0.000240853	1.0904e-10	8.40249e-05	19	35702786
cg00980870	0.000435646	4.61071e-20	3.55295e-14	9	133643478	ABL1
cg00983697	0.000381764	1.0692e-08	0.00823908	1	217314284
cg00987808	0.000168369	1.38082e-08	0.0106404	12	20523236	PDE3A
cg01001422	0.00103181	1.8393e-08	0.0141734	19	13135631	NFIX
cg01004382	-0.000515648	4.45065e-08	0.0342961	2	192015996	STAT4
cg01007872	-0.000533797	5.21556e-08	0.0401904	6	158185915
cg01013370	-0.00161616	1.25941e-16	9.7048e-11	19	1077051	HMHA1
cg01014262	-0.000646389	1.87928e-11	1.44815e-05	16	48533930
cg01016793	-0.000321414	4.86028e-10	0.000374526	15	64894722	ZNF609
cg01017257	0.000363483	2.62126e-08	0.020199	1	15059738	KIAA1026
cg01026898	0.000290481	2.53419e-09	0.00195281	11	44995262	LOC221122
cg01054402	0.000193045	2.06494e-08	0.0159121	2	85551850	TGOLN2
cg01059516	-0.00094748	4.81564e-10	0.000371087	16	85583796
cg01061679	-0.00149813	6.824e-13	5.25848e-07	5	159880054
cg01067940	0.000339526	3.52949e-11	2.71977e-05	19	47834455	C5AR2
cg01071770	-0.000295529	3.61226e-17	2.78356e-11	4	141264538	SCOC;SCOC-AS1
cg01071966	-0.00145787	1.06969e-16	8.2429e-11	5	76248923	CRHBP
cg01076459	-0.000874703	6.44266e-18	4.96462e-12	17	2908230	RAP1GAP2
cg01079345	-0.00273731	3.29078e-27	2.53583e-21	7	138437551	ATP6V0A4
cg01083804	-0.000913798	8.75334e-11	6.7452e-05	2	45405216	LINC01121
cg01083910	-0.000492825	2.05602e-11	1.58434e-05	2	47537713	LOC101927043
cg01084048	-0.00124908	1.17439e-14	9.04968e-09	17	66347949	ARSG
cg01091117	-0.00228308	2.85931e-28	2.20334e-22	5	40682333	PTGER4
cg01108476	0.000226108	5.69341e-10	0.000438726	6	35109383	TCP11
cg01108653	-0.000966182	8.85162e-24	6.82094e-18	15	101668270
cg01111041	0.000390758	1.8866e-10	0.000145379	6	32121055	PPT2;PRRT1
cg01130991	0.00116839	7.26312e-23	5.59686e-17	17	46510392
cg01133215	-0.000466223	1.15531e-09	0.000890268	6	45399681	RUNX2
cg01135863	-0.00153958	1.85807e-15	1.4318e-09	4	17788258
cg01142526	-9.19047e-05	3.32699e-10	0.000256373	5	177541754	N4BP3
cg01143068	-0.00078706	3.65031e-15	2.81288e-09	15	42888179	STARD9
cg01158456	-0.00393054	6.25692e-09	0.0048215	1	169677921	SELL
cg01160380	-0.00103004	1.054e-09	0.000812199	13	113492323	ATP11A
cg01164760	0.000610349	3.9077e-09	0.00301122	1	178903807
cg01174811	0.000551638	5.27708e-08	0.0406644	5	58882939	PDE4D
cg01175610	-0.000544343	5.56857e-08	0.0429106	12	12224246	BCL2L14
cg01194390	-0.000617316	7.32084e-11	5.64133e-05	17	80241424
cg01205087	0.000620292	5.62891e-10	0.000433756	2	47008202
cg01207474	-0.000929539	5.85538e-09	0.00451208	10	35736855	CCNY
cg01210965	-0.000691937	1.23655e-11	9.52869e-06	3	126259452	CHST13;C3orf22
cg01221151	-0.000138613	3.79341e-14	2.92315e-08	17	27225086	DHRS13;FLOT2
cg01229865	-0.00246412	1.75326e-28	1.35104e-22	13	113528751	ATP11A
cg01233654	-0.0010947	4.0281e-10	0.0003104	7	148975069	ZNF783
cg01243072	-0.000262587	1.79435e-15	1.3827e-09	2	43398171
cg01248108	-0.00201653	9.27866e-14	7.15001e-08	7	114619572	MDFIC
cg01254034	0.000788795	1.48042e-10	0.000114079	6	28543667	SCAND3
cg01258108	-0.000522821	5.1822e-14	3.99333e-08	3	71946068
cg01282822	-0.00042726	2.98587e-14	2.30087e-08	18	22744458	ZNF521
cg01286726	0.000412802	3.99734e-09	0.0030803	12	52249782
cg01299229	0.000347617	1.4202e-19	1.09438e-13	17	4639738	CXCL16
cg01301319	0.00057598	9.97278e-11	7.68488e-05	7	27153580	HOXA3
cg01302823	-0.000928924	1.27738e-14	9.84334e-09	22	40437213
cg01307684	0.000206628	9.41263e-10	0.000725324	4	80886143	ANTXR2
cg01309328	-0.000680842	1.40577e-10	0.000108326	6	32811253	PSMB8
cg01310332	-0.000999936	7.85273e-13	6.0512e-07	12	116799230
cg01318557	-3.72955e-05	1.24756e-09	0.000961353	7	73624319	LAT2
cg01323720	-0.000664021	5.28481e-12	4.0724e-06	17	55342462	MSI2
cg01324550	0.000837449	2.47922e-09	0.00191045	17	46676099	LOC404266;HOXB6
cg01328467	-0.00132649	3.11734e-08	0.0240218	17	27684995
cg01329973	0.000278661	5.97105e-11	4.60121e-05	16	86912065
cg01332054	0.00090866	3.83927e-10	0.000295849	15	74494861	STRA6
cg01339512	0.000277615	3.18742e-09	0.00245618	8	141583704	AGO2
cg01350144	-0.000293054	1.06432e-08	0.00820148	19	609115	HCN2
cg01356374	0.000513896	2.79157e-17	2.15115e-11	19	3227982	CELF5
cg01357997	0.000186751	1.64021e-11	1.26392e-05	9	129056064
cg01366462	-0.000964889	5.46907e-13	4.21439e-07	4	39307651	MIR1273H;RFC1
cg01367627	-0.00102108	1.64957e-11	1.27113e-05	7	98477438	TRRAP
cg01368219	0.00101707	3.35974e-12	2.58897e-06	3	54999791	CACNA2D3
cg01370759	-0.000692197	2.30339e-14	1.77496e-08	7	2701419	TTYH3
cg01378874	-0.000877068	4.4741e-08	0.0344768	19	11057884
cg01384099	0.000662661	1.08982e-09	0.000839799	5	85822677
cg01409343	-0.00116053	3.345e-15	2.57761e-09	17	57915740	TMEM49
cg01414772	0.000200185	5.91501e-12	4.55803e-06	4	187002764	TLR3
cg01418457	0.000621224	1.67375e-12	1.28977e-06	2	8258592	LINC00299
cg01426808	-0.00152834	2.98091e-12	2.29705e-06	8	117487124
cg01427685	-0.000662637	4.2153e-08	0.0324825	20	48883946	LINC01272
cg01444374	-0.000249168	6.04672e-08	0.0465952	10	73976899	ANAPC16;ASCC1
cg01444716	-0.00167842	3.07905e-09	0.00237268	20	11898557	BTBD3
cg01470610	-0.000416725	2.02503e-20	1.56046e-14	13	49946235	CAB39L
cg01473670	-0.0003443	8.81533e-10	0.000679297	1	94535409	ABCA4
cg01478234	0.000847746	6.37642e-08	0.0491358	12	107975299	BTBD11
cg01498832	-0.000424756	1.68925e-16	1.30171e-10	17	78682934	RPTOR
cg01507087	0.00027556	2.51756e-10	0.000194	6	123038784	PKIB
cg01510718	-0.000504145	7.13077e-10	0.000549487	15	66065837	DENND4A
cg01532463	-0.000519303	4.74803e-08	0.0365877	11	928117	AP2A2
cg01532849	0.000946148	8.42853e-09	0.00649491	10	114911442	TCF7L2
cg01538969	0.000423604	1.16318e-11	8.96332e-06	6	30624636	DHX16
cg01562540	-0.000607391	2.10042e-08	0.0161856	14	56274296
cg01572884	0.000180258	6.69698e-11	5.1606e-05	1	110610266	ALX3
cg01577760	-0.000396379	3.56201e-08	0.0274484	11	67776123	ALDH3B1
cg01583875	-0.00124738	1.65406e-11	1.27459e-05	4	80979859	ANTXR2
cg01586351	-0.000265875	3.23608e-10	0.000249367	5	80302883	RASGRF2
cg01587585	0.000217884	8.4248e-11	6.49203e-05	2	228631179
cg01604946	0.000890651	6.50356e-11	5.01155e-05	5	148398804	SH3TC2
cg01621943	0.000564343	4.02825e-11	3.10411e-05	17	53531409
cg01630691	0.000299521	5.17397e-12	3.98699e-06	2	203359167	BMPR2
cg01654432	-0.000955581	1.61368e-10	0.000124348	10	63235347	TMEM26-AS1
cg01673185	-0.000629718	8.0846e-09	0.00622988	9	130823837	NAIF1
cg01673856	0.000407818	1.00126e-08	0.00771554	10	114847319	TCF7L2
cg01711619	0.000423933	8.65333e-15	6.66814e-09	10	122395671	MIR5694
cg01711721	-0.000106404	6.6629e-19	5.13434e-13	9	116110382	BSPRY
cg01715745	0.0004991	4.0034e-15	3.08496e-09	1	54930156
cg01723892	-0.000662533	7.78954e-19	6.00251e-13	1	233004866
cg01738152	-0.000182357	4.36518e-13	3.36374e-07	17	43301209	FMNL1
cg01742261	-0.0001953	8.30031e-12	6.3961e-06	3	50119972
cg01783894	0.000458223	3.29529e-10	0.00025393	1	27858917
cg01787084	-0.00174906	1.79141e-22	1.38044e-16	16	87371097	FBXO31
cg01790646	-0.0014329	9.76384e-24	7.52388e-18	2	240321229	HDAC4
cg01795674	-8.04163e-05	1.36443e-14	1.05141e-08	6	52254755	PAQR8
cg01797501	-0.0026204	1.38564e-20	1.06776e-14	12	65671924	MSRB3
cg01798157	-0.00132915	8.88455e-15	6.84631e-09	1	203276595	BTG2
cg01799671	-0.00148425	5.74657e-12	4.42823e-06	16	81560752	CMIP
cg01802545	-0.000515458	4.33318e-10	0.000333909	14	93196432	LGMN
cg01807648	-0.00137121	5.01332e-11	3.8632e-05	8	30299203	RBPMS
cg01821207	-0.0010008	2.61076e-08	0.0201181	2	128453870
cg01824466	-0.00235785	5.89289e-25	4.54098e-19	8	95959531	TP53INP1
cg01843128	0.00097444	9.96439e-09	0.00767842	11	117346519	DSCAML1
cg01857597	0.00126386	8.05315e-09	0.00620565	20	2682595	EBF4
cg01877936	-0.000588573	2.769e-08	0.0213375	6	4254352
cg01883759	-0.000603811	1.32988e-30	1.02479e-24	7	28220576	JAZF1
cg01884499	0.0010039	3.93478e-08	0.0303209	22	30518035	HORMAD2
cg01894038	-0.00246026	2.85694e-41	2.20152e-35	11	77741873
cg01898222	-0.0011456	6.31386e-24	4.86537e-18	2	102212942
cg01921773	-0.00296324	2.74502e-16	2.11527e-10	16	75661691	KARS
cg01927645	-0.00186326	6.1953e-15	4.77401e-09	15	75423359
cg01928516	0.000296482	1.71401e-13	1.32079e-07	17	2208377	SMG6;SRR
cg01930719	-0.00131656	1.19546e-22	9.21201e-17	16	67575562	FAM65A
cg01936370	0.00029707	1.46765e-09	0.00113095	3	156838174
cg01939675	-0.000104003	2.50997e-08	0.0193415	14	81397591	CEP128
cg01951916	-0.00249296	1.50738e-24	1.16157e-18	3	15836174	ANKRD28
cg01985330	-0.00179996	7.58038e-17	5.84134e-11	12	68630466
cg01987516	0.000809314	1.57109e-10	0.000121066	10	101282726
cg01989819	-0.000244697	7.58013e-14	5.84114e-08	12	13349652	EMP1
cg01990027	0.000569958	8.0693e-10	0.000621809	9	119312926	ASTN2;ASTN2-AS1
cg01995938	0.000258347	1.36245e-08	0.0104988	11	14994130	CALCA
cg02000253	0.000538374	2.19135e-19	1.68863e-13	19	13107687	NFIX
cg02015687	-0.00128414	4.04108e-09	0.003114	17	2385771	METTL16
cg02021559	0.000317638	3.31151e-14	2.5518e-08	1	151475650
cg02030331	-0.000520441	2.85759e-17	2.20202e-11	15	78749656	IREB2
cg02035391	0.000910749	1.55195e-10	0.000119591	3	197466583	KIAA0226
cg02049180	0.000315737	1.78257e-08	0.0137362	1	156828202	NTRK1;INSRR
cg02056062	0.000387133	1.41063e-08	0.0108701	3	149374914	WWTR1
cg02056098	0.00100672	9.00133e-11	6.9363e-05	2	167233372	SCN9A
cg02064267	-0.000128892	1.2716e-11	9.79878e-06	10	112220471
cg02067584	0.000605363	9.0797e-09	0.00699669	17	8094552	C17orf59
cg02093418	0.000654586	3.10602e-08	0.0239346	9	126232853	DENND1A
cg02094337	0.000558511	1.14258e-09	0.000880458	17	80542118	FOXK2
cg02099102	0.00027584	1.43249e-08	0.0110386	7	117509547	CTTNBP2
cg02104952	0.00064322	2.10594e-12	1.62281e-06	1	201481480
cg02115865	-0.000906918	3.26511e-10	0.000251604	12	62652785	USP15;MIR6125
cg02116612	-0.0008831	7.43331e-10	0.000572801	3	127542388	MGLL
cg02120356	-0.000520022	1.21147e-11	9.33545e-06	9	97545709	C9orf3
cg02123534	-0.00094557	5.29821e-08	0.0408273	7	965485	ADAP1
cg02124912	0.000710831	2.5606e-09	0.00197316	1	202091933	GPR37L1
cg02137956	-0.000683325	5.73689e-15	4.42077e-09	7	157092982
cg02164004	-0.000676529	5.86102e-08	0.0451642	6	166882868	RPS6KA2
cg02182021	0.000248103	3.34751e-08	0.0257955	7	20278437
cg02188818	0.000332334	1.19773e-12	9.22957e-07	4	141676849	TBC1D9
cg02203484	-0.000488581	2.25464e-08	0.0173739	22	47056210	GRAMD4
cg02215171	0.000356886	9.46691e-11	7.29507e-05	4	89379156	HERC5
cg02216202	0.000202391	2.38392e-08	0.0183702	6	35477666	TULP1
cg02216363	-0.000632771	2.13203e-09	0.00164291	6	6277857	F13A1
cg02220924	-2.27574e-05	7.8648e-12	6.06051e-06	4	6859363	KIAA0232
cg02250764	0.000604892	2.81905e-09	0.00217232	5	134878149
cg02254407	0.000376488	7.85717e-13	6.05463e-07	11	73357159	PLEKHB1
cg02255829	0.000750953	2.18943e-09	0.00168715	3	194931635	XXYLT1
cg02264407	0.00128203	1.38882e-11	1.07021e-05	13	76430665	LMO7
cg02266769	0.000139461	1.06298e-10	8.1912e-05	1	27985945
cg02267647	0.000286385	2.67849e-08	0.02064	2	24684400
cg02291365	-0.00150379	6.99163e-09	0.00538765	13	25317267
cg02294302	0.000394518	7.95512e-24	6.13011e-18	1	47906276	FOXD2
cg02294563	-0.00134738	9.56746e-10	0.000737255	5	157195280
cg02299366	-0.00010188	9.31707e-10	0.000717961	17	58431281	USP32
cg02299441	-0.00108259	4.15568e-11	3.20231e-05	4	185748087	ACSL1
cg02302089	-0.00120793	7.87142e-09	0.00606561	7	23401203	IGF2BP3
cg02302574	-6.06005e-05	6.36221e-08	0.0490263	13	29280140	SLC46A3
cg02306236	-0.0038663	1.06992e-52	8.24466e-47	12	123570372	PITPNM2
cg02314852	-0.00180902	1.03928e-13	8.00855e-08	6	111532870	SLC16A10
cg02321197	-0.000678918	3.5821e-19	2.76032e-13	2	158755934
cg02326058	-0.000562256	4.90078e-08	0.0377647	8	8993102
cg02333396	-0.000433895	1.19256e-10	9.1897e-05	13	51259835
cg02340755	-0.000174716	1.1805e-08	0.00909679	18	74921132
cg02341571	-0.000542108	5.85497e-13	4.51176e-07	15	44968935	PATL2
cg02361027	0.000697953	1.29773e-13	1.00001e-07	2	170217401	LRP2
cg02374401	-0.000619036	8.18145e-15	6.30451e-09	16	15698882	KIAA0430
cg02379624	-0.000628821	3.70915e-16	2.85822e-10	5	16726676	MYO10
cg02394186	-0.000151812	2.69781e-09	0.0020789	1	6088550	KCNAB2
cg02394317	0.000129213	6.69654e-12	5.16026e-06	11	13983989	SPON1
cg02398240	-0.000698663	1.03916e-12	8.00761e-07	2	128256334	IWS1
cg02402217	-0.000662774	7.04426e-15	5.42821e-09	15	69336136	NOX5;MIR548H4
cg02430430	-0.000986579	5.17626e-17	3.98875e-11	15	74532450	CCDC33
cg02438611	0.000770291	4.97866e-12	3.83648e-06	17	55828107
cg02445074	-0.00108084	1.19339e-10	9.19612e-05	3	196291115	WDR53
cg02454536	0.00064862	3.54727e-08	0.0273348	15	68713677	ITGA11
cg02460440	-0.000440776	1.12772e-15	8.69004e-10	8	131428346	ASAP1
cg02483701	0.000550984	1.36164e-09	0.00104926	7	27215610	HOXA10
cg02485642	-0.000572342	2.68294e-11	2.06744e-05	16	832958	MSLNL
cg02492273	-0.00145055	3.56074e-10	0.000274386	16	85168743
cg02494665	-0.000394815	2.90507e-08	0.0223861	16	3125277
cg02505192	-0.00042593	7.62121e-10	0.00058728	8	19204342	SH2D4A
cg02508438	-4.8375e-05	3.19336e-08	0.0246076	15	64730989	TRIP4
cg02508461	0.00016955	2.18303e-08	0.0168221	1	234905686
cg02522196	-0.00100155	1.40786e-20	1.08487e-14	12	44226393
cg02527830	-0.00298526	1.06556e-11	8.21104e-06	13	111310653	CARS2
cg02540504	-0.000505129	6.36679e-11	4.90616e-05	10	73978188	ANAPC16;ASCC1
cg02542684	-0.000981285	1.26311e-24	9.73332e-19	4	185209748
cg02543462	0.000487146	5.03772e-14	3.882e-08	2	113885116	IL1RN
cg02549528	-0.00039662	9.20113e-11	7.09026e-05	3	194868427	XXYLT1-AS2;XXYLT1
cg02550660	-0.000581244	2.35023e-10	0.000181105	13	32691522	FRY
cg02552773	-0.00138268	1.18304e-29	9.11634e-24	8	90486189
cg02560323	0.000567631	6.49902e-10	0.000500805	2	11517076
cg02567488	-0.000685021	2.63251e-22	2.02858e-16	6	32822565	PSMB9;TAP1
cg02567958	-0.000240667	3.32618e-28	2.5631e-22	22	37962818	CDC42EP1
cg02568977	0.000368303	2.20453e-08	0.0169878	7	36320660	EEPD1
cg02573176	-0.00119259	8.69961e-15	6.7038e-09	8	82607505	SLC10A5
cg02577793	-0.000856563	8.87501e-12	6.83896e-06	1	87174778	SH3GLB1
cg02578106	-0.000274457	4.6231e-08	0.035625	2	201992441	CFLAR
cg02609480	-0.000717895	7.70602e-17	5.93815e-11	21	46971551
cg02627227	0.000744904	9.95486e-13	7.67108e-07	6	161664638	AGPAT4
cg02657012	-0.000565687	1.02206e-08	0.00787583	6	32812965	PSMB8
cg02660271	-0.00201911	1.05311e-17	8.11513e-12	8	18815426	PSD3
cg02669047	-0.00097503	1.02304e-10	7.88341e-05	1	206931233
cg02703020	-0.000623749	4.1884e-11	3.22752e-05	10	9638714
cg02715788	-0.000567633	1.26701e-12	9.76337e-07	8	119974400
cg02732175	0.000437282	5.65195e-11	4.35532e-05	5	176071543	EIF4E1B
cg02735762	-0.000867076	7.44851e-20	5.73972e-14	9	135280262	TTF1
cg02737486	-0.00121799	6.70448e-10	0.000516638	4	170917265	MFAP3L
cg02743878	-0.000697394	1.54402e-12	1.1898e-06	2	169937094	DHRS9
cg02745419	-0.000275604	5.37591e-13	4.1426e-07	10	7514090
cg02753354	-0.00106263	2.0549e-12	1.58348e-06	19	1074727	HMHA1
cg02754470	0.00035664	3.8701e-08	0.0298225	15	59157857
cg02768162	0.000588223	5.16011e-11	3.97631e-05	12	108992148	TMEM119
cg02777565	-0.000149564	4.73177e-08	0.0364624	2	232771195
cg02782634	-0.000949929	2.19835e-18	1.69402e-12	17	57916643	TMEM49
cg02789485	-0.00062861	8.93303e-17	6.88367e-11	12	75783428	GLIPR1L2
cg02797350	-0.00025267	3.60807e-08	0.0278033	20	36548894	VSTM2L
cg02803933	-0.00109866	4.55221e-26	3.50787e-20	12	66350350	HMGA2
cg02839264	-0.000643539	2.10523e-08	0.0162226	6	73621750	KCNQ5
cg02855830	-0.000456157	4.24062e-09	0.00326776	3	4537389	ITPR1
cg02856307	-0.000290483	2.4696e-13	1.90304e-07	5	99606013
cg02863179	-0.000958529	8.66954e-09	0.00668062	10	63779053	ARID5B
cg02866815	-0.000723215	2.10174e-08	0.0161957	11	117982544	TMPRSS4
cg02880125	-0.00114058	2.03559e-10	0.00015686	19	47265712
cg02888886	0.000117187	1.90631e-10	0.000146898	17	43165321	NMT1
cg02889774	-0.00112049	3.58257e-10	0.000276068	8	21824555	XPO7
cg02894944	-0.000255799	1.04078e-10	8.02008e-05	2	110859091	MALL
cg02895586	-0.000418429	1.54597e-11	1.1913e-05	15	74226609	LOXL1
cg02915785	0.000845419	1.90902e-10	0.000147106	2	219233544
cg02928663	-0.000396225	1.91151e-11	1.47298e-05	6	25042023	FAM65B
cg02935272	-0.000302379	1.16954e-08	0.00901228	18	3067385	MYOM1
cg02941397	-0.000480455	1.04685e-10	8.06685e-05	18	33010718
cg02951357	0.000708589	2.26141e-31	1.74261e-25	1	59280619
cg02952809	0.000452288	1.88346e-09	0.00145137	7	128094710	C7orf68
cg02956248	0.000616639	3.62798e-08	0.0279567	6	32120901	PPT2;PRRT1
cg02976843	0.000436518	7.97954e-17	6.14892e-11	17	2843257	RAP1GAP2
cg02977320	0.000620438	1.29452e-09	0.000997539	10	77043225	ZNF503
cg02983090	-0.00255046	2.05412e-25	1.58288e-19	16	27437892	IL21R
cg02985515	-0.000600238	4.36692e-15	3.36509e-09	7	51208083	COBL
cg03008707	0.000435022	1.60895e-09	0.00123983	4	96468962	UNC5C
cg03014934	7.71066e-05	4.9423e-08	0.0380847	13	36050901	MIR548F5;NBEA;MAB21L1
cg03022400	-0.000609401	1.32358e-08	0.0101994	19	47803322
cg03037114	-0.000607423	3.44027e-10	0.000265103	1	32405564
cg03040477	-0.000547096	1.70135e-09	0.00131103	21	38753088	DYRK1A
cg03047995	-0.0010577	1.18651e-11	9.14309e-06	14	24601588	FITM1
cg03048432	-0.00110516	8.7211e-12	6.72035e-06	14	51290751	NIN
cg03064456	-0.000228998	2.21045e-09	0.00170334	20	50543562
cg03064693	-0.00136453	3.87874e-16	2.9889e-10	9	132758085	FNBP1
cg03071793	0.000341264	3.71135e-13	2.85991e-07	16	11682634	LITAF
cg03074244	0.000528554	9.30369e-16	7.1693e-10	11	118213414	CD3D
cg03081563	-0.000292893	1.23875e-20	9.54567e-15	7	142903058
cg03102603	-0.00165054	3.38454e-22	2.60808e-16	2	201239016	SPATS2L
cg03109401	0.000133348	3.75811e-10	0.000289595	1	15983114	DDI2
cg03116541	-0.000651741	5.88013e-10	0.000453114	22	21946375	UBE2L3
cg03120555	-0.00181475	1.81418e-13	1.39798e-07	7	630473	PRKAR1B
cg03132015	-0.000256136	2.32608e-08	0.0179245	8	144357016	GLI4
cg03134666	-0.00163161	3.80506e-15	2.93212e-09	12	96688878	CDK17
cg03135704	-0.00150254	1.68277e-28	1.29672e-22	11	5712109	TRIM22
cg03139435	0.000494428	3.82093e-10	0.000294435	20	54966401	AURKA;CSTF1
cg03175652	-0.000670047	4.11092e-09	0.00316782	2	66670114	MEIS1
cg03186149	-0.00103995	2.43699e-14	1.87791e-08	19	46877200	PPP5C
cg03190371	0.00136094	1.28661e-12	9.91441e-07	2	223185752
cg03208825	-0.00173218	4.88715e-14	3.76597e-08	12	6178792	VWF
cg03214816	-0.000178091	5.86657e-11	4.5207e-05	1	155932794	ARHGEF2
cg03228449	0.000764577	1.644e-09	0.00126684	2	216299545	FN1
cg03229491	-0.00119412	1.64928e-09	0.00127091	9	117498026
cg03237342	-0.0009896	1.90981e-12	1.47167e-06	15	57425757	TCF12
cg03242053	-0.00153066	2.87425e-13	2.21485e-07	9	24699244
cg03245099	-0.00387853	5.17384e-40	3.98689e-34	1	28201862	THEMIS2
cg03246353	0.000492976	7.5414e-10	0.00058113	11	35120604
cg03259188	7.87002e-05	3.2564e-10	0.000250934	2	118860242	INSIG2
cg03260458	-0.000921206	2.68864e-10	0.000207183	3	152100288	MBNL1
cg03261377	0.000336789	6.60484e-09	0.0050896	8	86851494
cg03269694	0.000594463	1.09699e-10	8.45324e-05	11	123132211
cg03276353	-0.000165746	1.36928e-08	0.0105515	12	118797641	TAOK3
cg03285383	-0.000542761	1.73602e-10	0.000133776	8	27204380	PTK2B
cg03286833	-0.00150791	7.67646e-10	0.000591537	9	116343114	RGS3
cg03295554	-0.00130443	4.06184e-19	3.13e-13	11	128395450	ETS1
cg03315649	0.00021998	2.38975e-09	0.00184151	19	5093541	KDM4B
cg03317045	-0.000411301	3.15314e-15	2.42976e-09	1	175161069	KIAA0040
cg03337084	0.000444873	4.99477e-10	0.00038489	6	31646061	LY6G5C
cg03338962	-0.00103943	2.31121e-22	1.78099e-16	14	35673382	KIAA0391
cg03351508	-0.000543639	3.76639e-11	2.90232e-05	21	16591598
cg03353742	-0.000371245	4.31375e-10	0.000332411	18	53132345	TCF4
cg03354554	-0.000455454	4.8879e-08	0.0376654	11	9781412
cg03374686	0.000293407	4.99763e-08	0.038511	8	54935911	TCEA1
cg03377528	-0.000458676	1.04745e-11	8.07151e-06	2	20555894
cg03415532	-0.000195454	8.30733e-10	0.000640151	1	193155783	B3GALT2;CDC73
cg03422256	-0.000836314	1.63579e-13	1.26051e-07	2	192757348
cg03425812	-0.000196287	5.16584e-09	0.00398073	15	45005363	B2M
cg03434423	-0.000344993	3.36508e-09	0.00259308	14	102785613	ZNF839
cg03468041	0.000464913	3.35157e-09	0.00258267	14	75688953
cg03479209	-0.000514195	1.04084e-10	8.02059e-05	3	58020999	FLNB
cg03480935	-0.000873297	5.7558e-16	4.43534e-10	15	67417860	SMAD3
cg03482769	0.000853237	8.29214e-13	6.38981e-07	19	10445593	RAVER1;ICAM3
cg03487027	0.00110327	3.46628e-22	2.67107e-16	10	77159055	ZNF503
cg03492827	0.000378308	3.82018e-12	2.94378e-06	7	72838601
cg03496453	-0.00125374	4.32724e-10	0.000333451	17	7411682	POLR2A
cg03502211	0.00051388	2.22236e-11	1.71252e-05	6	36108112	MAPK13
cg03510269	-0.000411707	3.06521e-10	0.000236201	5	171864843	SH3PXD2B
cg03513146	0.00111309	1.23515e-15	9.5179e-10	18	3306098
cg03514139	-0.000495768	3.48943e-24	2.68891e-18	7	50732341	GRB10
cg03518729	-0.000318545	1.06916e-18	8.23882e-13	1	235147744
cg03538499	0.000773566	4.60399e-08	0.0354777	1	27941694	FGR
cg03539151	-0.00101851	1.0128e-09	0.000780449	9	6805732	KDM4C
cg03540917	-0.000924102	2.19852e-11	1.69415e-05	4	57686587	SPINK2
cg03546806	0.000839929	2.27118e-09	0.00175014	12	114297307	RBM19
cg03546977	0.000681351	4.41559e-08	0.0340259	5	78985489	CMYA5
cg03552937	0.000318665	1.81542e-08	0.0139893	7	44795713	ZMIZ2
cg03554550	-0.00114742	5.58808e-10	0.00043061	21	16374564	NRIP1
cg03570994	0.000907647	5.83967e-09	0.00449997	6	32121143	PPT2;PRRT1
cg03611456	-0.000394021	2.41923e-11	1.86423e-05	1	46986482
cg03624366	-0.00107074	5.45178e-18	4.20107e-12	1	209571833
cg03631474	0.000281604	5.16531e-08	0.0398031	6	36734511	CPNE5
cg03634833	-0.00115508	3.45373e-08	0.026614	7	965534	ADAP1
cg03640051	-0.000783821	1.15924e-10	8.9329e-05	4	42657689	ATP8A1
cg03644845	-0.000172004	5.62607e-09	0.00433537	4	111437428	ENPEP
cg03649476	0.000408874	3.87739e-09	0.00298786	10	112169872
cg03655237	-0.00112274	3.81924e-08	0.0294305	22	25871954
cg03662064	0.000244971	6.33232e-08	0.0487959	13	29069888	FLT1
cg03663556	-0.000834101	3.75152e-14	2.89087e-08	7	50900556
cg03680932	0.000655997	4.8159e-14	3.71107e-08	6	16306683	ATXN1
cg03684054	-0.000775582	7.32977e-16	5.64822e-10	2	25513896	DNMT3A
cg03684807	0.00139093	8.74111e-17	6.73578e-11	22	46457384
cg03692867	-4.34546e-05	3.17337e-09	0.00244536	17	78976336
cg03706951	-0.000333162	8.65857e-13	6.67217e-07	17	39465518
cg03729940	-0.000650772	4.36877e-11	3.36651e-05	20	516753	CSNK2A1
cg03730490	0.000446766	3.18944e-09	0.00245774	19	33998371	PEPD
cg03732020	-0.000211818	4.63242e-10	0.000356968	11	47282968	NR1H3
cg03733145	-0.00198022	2.88837e-16	2.22574e-10	2	136887407
cg03746015	-0.00114129	3.97272e-14	3.06132e-08	16	11141000	CLEC16A
cg03747456	-0.00064776	4.78342e-21	3.68604e-15	12	52586127	KRT80
cg03752138	0.00021548	2.78083e-09	0.00214287	17	76357232	SOCS3
cg03757387	-0.000977723	3.81614e-15	2.94066e-09	4	109770908	COL25A1
cg03760309	-0.000134921	2.44342e-08	0.0188286	17	57923201
cg03776506	5.73369e-05	3.15905e-08	0.0243432	16	30581384	ZNF688
cg03776853	0.000282736	1.3478e-09	0.00103859	22	36461577
cg03781020	-0.000433576	4.76142e-14	3.66909e-08	7	92429025	CDK6
cg03805019	0.000313364	2.61161e-09	0.00201247	20	62464090
cg03805787	0.00108622	1.58612e-08	0.0122224	17	64327355	PRKCA
cg03812546	0.000509897	1.00118e-08	0.00771498	12	118728016	TAOK3
cg03819286	0.000297335	3.69346e-08	0.0284613	16	4673974	MGRN1
cg03825789	-0.000762611	1.06855e-08	0.00823408	8	103563010	ODF1
cg03825862	-0.000753291	2.0746e-13	1.59866e-07	16	66161391
cg03827739	0.000325627	8.29305e-14	6.39051e-08	10	75401754	MYOZ1
cg03837680	0.000383462	4.52234e-08	0.0348485	17	77967529	TBC1D16
cg03862291	-0.000741619	2.01275e-13	1.551e-07	8	61638428	CHD7
cg03875330	-0.000686561	1.25429e-13	9.66537e-08	19	11455923	TMEM205;CCDC159
cg03875496	-0.000268863	4.61227e-09	0.00355415	6	106335674
cg03890167	0.000462098	5.07462e-10	0.000391043	1	203242638
cg03900257	-0.000416585	2.89862e-18	2.23364e-12	9	134543900	RAPGEF1
cg03927473	-0.000261074	5.09979e-10	0.000392983	20	31115668	NOL4L
cg03928384	-0.00132384	1.95594e-12	1.50722e-06	3	46395191	CCR2
cg03930153	-0.00287087	8.75888e-40	6.74947e-34	3	176868896	TBL1XR1
cg03941587	0.000565143	1.44969e-09	0.00111711	4	123747634	FGF2
cg03942934	0.00124158	4.597e-10	0.000354238	5	58652948	PDE4D
cg03955765	0.000798875	9.46849e-20	7.29629e-14	18	67616318	CD226
cg03970899	0.00103735	1.95495e-08	0.0150646	22	19710091	GP1BB;SEPT5
cg03972892	-0.000650823	1.47847e-15	1.13929e-09	3	72305191
cg03973716	0.000458641	9.94247e-11	7.66153e-05	17	47529619
cg03983220	0.00013776	1.81731e-09	0.00140039	16	85568407
cg04007813	0.000247903	5.72316e-08	0.0441019	13	76378281	LMO7
cg04008427	0.000623061	4.84878e-08	0.037364	1	161475057	FCGR2A
cg04010123	-0.00105066	1.54578e-08	0.0119115	9	128023785	GAPVD1
cg04010387	0.000838611	3.9737e-13	3.06207e-07	20	61639613	BHLHE23;LOC63930
cg04011671	8.5155e-05	1.30844e-08	0.0100826	2	43202474
cg04015004	-0.000781889	1.9051e-10	0.000146805	19	45157730	MIR4531;PVR
cg04052934	0.000600473	7.27483e-17	5.60588e-11	6	147179017
cg04068518	-0.000170958	9.01047e-17	6.94335e-11	14	77507317	LOC283575
cg04069420	0.000110273	2.19204e-09	0.00168916	13	24758029	SPATA13
cg04071779	-0.000945345	5.89593e-10	0.000454332	7	30517627	NOD1
cg04086328	-0.000529782	1.30753e-09	0.00100756	1	226879184	ITPKB
cg04088945	-0.000342297	1.6296e-11	1.25575e-05	7	157090146
cg04097874	-0.000741455	1.31149e-11	1.01061e-05	4	40318400	LOC101060498
cg04108240	0.000275009	2.5655e-10	0.000197694	7	23572665	TRA2A
cg04118945	-0.00254026	1.86581e-39	1.43777e-33	10	125865787
cg04128669	-0.000367693	5.63497e-08	0.0434223	2	192067025
cg04145624	-0.000476857	3.64299e-08	0.0280724	7	1545534
cg04157865	0.000357513	8.21062e-09	0.00632699	17	77914162	TBC1D16
cg04173762	0.000847016	1.41962e-08	0.0109394	16	4063661	ADCY9
cg04179431	-0.00059532	2.6796e-11	2.06486e-05	1	6419108	ACOT7
cg04182594	-7.40371e-05	1.07644e-09	0.000829493	12	133562651	ZNF26
cg04185041	-0.00031032	6.05975e-14	4.66956e-08	16	67564545	FAM65A
cg04188920	-0.000855198	8.21839e-10	0.000633298	10	3138534	PFKP
cg04195145	0.000383383	2.33589e-11	1.80001e-05	10	111952461
cg04200578	0.000600391	3.53363e-09	0.00272297	17	17006819	MPRIP
cg04202597	-0.00136248	2.2082e-19	1.70161e-13	1	205144722	DSTYK
cg04206967	0.000516633	2.08235e-08	0.0160463	8	110098844	TRHR
cg04213565	-0.00126055	1.88838e-09	0.00145516	5	35900039
cg04217943	0.000315532	6.03088e-12	4.64731e-06	6	38448035	BTBD9
cg04228709	0.00091813	1.37716e-11	1.06122e-05	6	155537930	TIAM2
cg04229928	0.000816167	2.13478e-10	0.000164503	11	119303807
cg04231886	-0.00187561	4.12727e-18	3.18042e-12	8	122330405
cg04242446	-0.000321796	3.49801e-11	2.69552e-05	19	11350143	C19orf80;DOCK6
cg04250732	0.000172885	4.70739e-08	0.0362745	16	57391655	CCL22
cg04257388	0.000677821	2.34946e-16	1.81046e-10	10	16741464	RSU1
cg04275695	-0.000236364	1.57696e-14	1.21518e-08	6	149806273	ZC3H12D
cg04276715	-0.000111937	5.6746e-12	4.37276e-06	6	33254460	WDR46
cg04308328	0.000943308	1.98462e-09	0.00152932	9	96075009	WNK2
cg04312620	0.00112044	1.61166e-08	0.0124192	20	50419214	SALL4
cg04314280	0.000639991	3.55016e-11	2.7357e-05	2	218687427	TNS1
cg04322572	0.000664676	4.31655e-18	3.32627e-12	10	43447618
cg04323338	-0.000397383	3.59575e-09	0.00277083	3	107841878
cg04340651	-0.00101007	4.88639e-08	0.0376538	15	93617080	RGMA
cg04345034	-0.000418789	2.82419e-13	2.17628e-07	15	70797389
cg04347477	-0.0044711	3.29165e-68	2.5365e-62	12	125002007	NCOR2
cg04352529	-0.00105133	1.5964e-14	1.23016e-08	2	173254813
cg04355675	-0.00159956	7.23977e-29	5.57887e-23	3	36953952	TRANK1
cg04357965	0.000829566	6.23421e-08	0.0480399	5	77945347	LHFPL2
cg04369306	0.000396098	1.04858e-08	0.00808021	16	88254988
cg04372061	-0.00014293	6.97478e-09	0.00537467	3	12927877
cg04384810	-0.000435463	1.35752e-09	0.00104609	14	91621555	C14orf159
cg04387347	-0.0011725	1.04921e-17	8.08507e-12	16	88537187	ZFPM1
cg04388124	-0.000947683	1.39298e-17	1.07341e-11	16	10870426	TVP23A
cg04393278	0.000478985	3.40496e-10	0.000262381	15	42229011	EHD4
cg04393540	0.001156	3.28872e-09	0.00253424	17	73966572	ACOX1
cg04396567	-0.000877421	6.47282e-22	4.98787e-16	7	69289519	AUTS2
cg04415646	0.000681567	4.4938e-10	0.000346286	10	22680695	SPAG6
cg04429328	-0.000888466	3.05535e-15	2.35441e-09	5	135352861
cg04432493	0.000482614	2.75765e-08	0.0212501	7	116312904	MET
cg04449728	0.000367371	6.36729e-11	4.90654e-05	20	19409094	SLC24A3
cg04452020	0.0015985	7.47799e-09	0.00576243	5	58652931	PDE4D
cg04452158	-0.000548202	2.01669e-08	0.0155403	1	221982823
cg04454088	-0.000559115	6.10509e-20	4.70449e-14	19	661432	RNF126
cg04459545	0.000199417	5.14173e-09	0.00396214	19	17375685	USHBP1
cg04484154	0.000321566	1.62994e-10	0.000125601	22	38430277	POLR2F
cg04486286	0.000714509	2.23059e-08	0.0171886	1	2895588
cg04488311	-0.00115441	8.90732e-13	6.86385e-07	17	76730931	CYTH1
cg04488894	-0.00190002	1.15197e-09	0.000887689	10	5067466
cg04493806	0.000843206	7.3816e-10	0.000568816	19	19635145	NDUFA13
cg04515132	-0.00127693	5.55694e-08	0.042821	3	53787670	CACNA1D
cg04549583	-0.000167963	5.71863e-26	4.4067e-20	2	12146219
cg04566512	0.00106834	5.05894e-09	0.00389835	22	46457588
cg04568559	-0.0014549	1.07948e-10	8.31831e-05	4	6262323
cg04576021	-0.000718175	4.3472e-10	0.000334989	6	32784255	HLA-DOB
cg04576818	-0.000443782	1.0127e-15	7.80371e-10	17	32296153	ASIC2
cg04583842	-0.000488508	6.05178e-08	0.0466342	16	88103117	BANP
cg04594619	-0.000762047	5.50384e-17	4.24118e-11	1	27095543	ARID1A
cg04599946	-0.000947052	4.56208e-16	3.51548e-10	16	85936480	IRF8
cg04629753	-0.000992714	1.9456e-22	1.49926e-16	3	114619482	ZBTB20
cg04630141	-0.00204902	3.53685e-18	2.72545e-12	3	14607952
cg04636576	-0.00112451	1.26687e-09	0.000976231	13	74340256	KLF12
cg04658744	-0.00108683	1.67476e-31	1.29055e-25	11	128787157	KCNJ5
cg04661709	0.000941477	7.65004e-19	5.89502e-13	9	124360264	DAB2IP
cg04664934	-0.000303583	3.08164e-09	0.00237467	9	27276709	LINC00032
cg04665423	0.000273926	2.51951e-10	0.00019415	10	135051305	VENTX
cg04669722	-0.000150393	2.77331e-17	2.13708e-11	5	158669206
cg04671742	0.00020741	5.74815e-08	0.0442944	12	6881997	LAG3
cg04682802	-0.00125691	6.17856e-13	4.76111e-07	20	11898478	BTBD3
cg04685228	-0.00279846	5.82005e-37	4.48485e-31	5	172462626
cg04689606	-0.00188877	2.34335e-17	1.80576e-11	10	116019713	VWA2
cg04706201	0.000758536	2.43494e-12	1.87633e-06	5	131773770	C5orf56
cg04714030	-0.00175283	4.03764e-13	3.11135e-07	10	32606973	EPC1
cg04716261	0.000133568	2.94812e-10	0.000227178	1	2937999	ACTRT2
cg04727199	-0.000613631	4.34437e-08	0.0334771	1	11865051	MTHFR;CLCN6
cg04738410	-0.00107158	2.40499e-13	1.85325e-07	22	40672737	TNRC6B
cg04738827	0.000376048	9.43463e-10	0.00072702	2	85839650	C2orf68
cg04742369	-0.00169734	1.32468e-17	1.02078e-11	11	6224927
cg04747102	0.000208172	8.67735e-10	0.000668665	2	10418766
cg04749507	0.000421694	8.87253e-09	0.00683705	6	32120203	PPT2;PRRT1
cg04753874	-0.00250877	1.96029e-14	1.51057e-08	12	122442856
cg04767507	0.000662249	6.21308e-09	0.00478771	10	80989841	ZMIZ1
cg04773990	-0.000777915	1.18912e-14	9.16317e-09	6	32820410	TAP1
cg04792808	0.00117405	7.71909e-09	0.00594822	6	140667858
cg04797957	-0.000316379	3.8115e-12	2.93709e-06	17	76840488
cg04803558	-0.000198759	1.41376e-11	1.08942e-05	2	165696955	LOC101929633;COBLL1
cg04820910	-0.00104762	7.14008e-21	5.50205e-15	10	123670319	ATE1
cg04826010	-0.00077054	8.02179e-14	6.18148e-08	17	29277837	ADAP2
cg04830471	-0.00111297	3.79965e-10	0.000292796	19	49890365	CCDC155
cg04853218	0.000485771	9.17893e-11	7.07316e-05	14	55769688	FBXO34
cg04859117	0.00100282	6.40909e-09	0.00493876	11	2011341	LOC100133545
cg04868870	-0.000505416	3.68481e-11	2.83946e-05	1	53421299	SCP2
cg04868991	0.00123726	4.16504e-09	0.00320952	15	101514483	LRRK1
cg04876424	0.000138488	1.57035e-08	0.0121009	6	17280551	RBM24
cg04893733	-0.000413936	1.9819e-08	0.0152723	19	31831060	TSHZ3
cg04910877	-0.000432473	1.31737e-08	0.0101515	16	88988235	CBFA2T3
cg04932082	0.000502698	3.80502e-09	0.00293209	6	91113506
cg04940901	0.000352689	1.36491e-10	0.000105178	3	52418250	DNAH1
cg04945216	-0.00199264	1.10792e-10	8.53744e-05	7	3186788
cg04956801	0.000544533	7.3982e-10	0.000570095	10	21798341
cg04965324	-0.000119425	2.32836e-10	0.00017942	14	78348754	ADCK1
cg04969406	-0.000958817	4.36505e-10	0.000336365	22	37977425	LGALS2
cg04994481	0.000944491	1.95392e-16	1.50567e-10	14	65345381
cg04998091	-0.000624534	1.35687e-09	0.00104559	17	75263349
cg05014660	-0.000215988	9.44291e-16	7.27658e-10	22	44576654	PARVG
cg05018116	-0.000285752	5.72343e-09	0.00441039	19	15413249
cg05026415	0.000668388	6.07613e-08	0.0468218	4	159080474	FAM198B
cg05028260	-0.000440136	9.41603e-13	7.25586e-07	20	4034303
cg05059607	-0.00165445	2.95059e-18	2.27368e-12	17	65488100	PITPNC1
cg05068951	0.000583171	6.49262e-09	0.00500312	14	95722106	CLMN
cg05077231	0.000771861	1.23458e-21	9.51352e-16	13	49793054	MLNR
cg05080979	-0.000572553	4.09721e-11	3.15726e-05	12	107766282	BTBD11
cg05099464	-0.000602995	8.91776e-11	6.8719e-05	11	120302922	ARHGEF12
cg05121052	0.00099183	5.62142e-14	4.33179e-08	22	33313979	SYN3
cg05125815	-0.000191076	1.66948e-08	0.0128648	13	100148468	LINC01232
cg05133593	0.000485196	4.5249e-09	0.00348682	18	21270562	LAMA3
cg05135156	0.000337493	7.52992e-10	0.000580245	1	184355420	C1orf21
cg05152300	-0.00121138	1.28622e-11	9.91139e-06	16	17458534	XYLT1
cg05160320	0.000709816	6.3565e-15	4.89823e-09	6	3234309
cg05160449	-0.00100131	1.89452e-09	0.00145989	21	43580161
cg05170070	0.00111633	2.91198e-10	0.000224393	17	9550108	USP43
cg05184016	0.000423603	4.18937e-11	3.22827e-05	7	149543136	ZNF862
cg05202888	0.000727356	6.77683e-09	0.00522213	8	124666629	KLHL38
cg05204104	0.00119916	3.64907e-08	0.0281192	2	235403141	ARL4C
cg05211189	-0.00108852	1.09691e-10	8.45267e-05	16	2055403	ZNF598
cg05212706	-0.000242012	1.66288e-08	0.012814	14	100204072
cg05224280	-0.00188976	4.95097e-17	3.81515e-11	17	65372550	PITPNC1
cg05227865	-0.00164286	1.8947e-23	1.46003e-17	5	173221156
cg05237200	0.000724411	2.15518e-09	0.00166075	7	27175796
cg05239225	-0.00129856	6.45466e-14	4.97387e-08	15	86022419	AKAP13
cg05241536	0.000358804	3.18878e-16	2.45723e-10	10	121298236	RGS10
cg05259305	0.000784563	1.15399e-12	8.8925e-07	1	43473392
cg05265359	0.000406048	2.36787e-08	0.0182465	11	45943572	GYLTL1B
cg05267204	-0.000377789	3.9749e-13	3.063e-07	2	55360999
cg05270693	-3.72735e-05	5.99896e-09	0.00462272	11	121288120
cg05277169	0.000416977	3.17559e-08	0.0244706	6	53371893	GCLC
cg05283119	0.000482667	4.85812e-09	0.0037436	2	237865048
cg05294455	0.000661703	8.41573e-14	6.48504e-08	17	45286609	MYL4
cg05298458	0.000911998	4.24391e-12	3.27029e-06	22	19749188	TBX1
cg05298628	-0.000615923	4.28132e-08	0.0329913	12	123379569	VPS37B
cg05325934	-0.000179737	6.66407e-17	5.13524e-11	7	28220606	JAZF1
cg05328218	-0.00274054	5.29842e-22	4.08289e-16	5	6729637	PAPD7
cg05333194	-0.00126383	1.98805e-12	1.53196e-06	20	11899859	BTBD3
cg05339588	0.000356045	2.31205e-09	0.00178164	3	134125870
cg05350176	0.000307362	1.4036e-10	0.000108159	2	65384931
cg05355216	-0.000234365	3.74736e-10	0.000288767	13	28675510	FLT3
cg05365964	-0.00118049	1.98927e-13	1.53291e-07	9	124828016	TTLL11
cg05372396	-0.000209539	4.74433e-15	3.65591e-09	2	10540862	HPCAL1
cg05394561	-0.00129465	1.96171e-11	1.51167e-05	17	39465682	KRTAP16-1
cg05402424	0.000162009	1.22761e-10	9.45979e-05	2	233353204	ECEL1
cg05411199	0.000148493	9.37679e-10	0.000722562	6	3749715	C6orf145
cg05412930	-0.000811573	2.25343e-09	0.00173646	6	32820586	PSMB9;TAP1
cg05429603	-3.95188e-05	6.41849e-08	0.04946	19	45110692
cg05433642	-0.000643279	6.3678e-11	4.90694e-05	13	97873992	MBNL2
cg05436254	-0.000449892	1.69928e-08	0.0130944	16	68321716	SLC7A6
cg05452417	-0.000945975	4.55846e-09	0.00351269	5	102547664
cg05473232	-0.00100307	3.11986e-09	0.00240412	6	10588011	GCNT2
cg05488650	-0.0019554	1.89267e-19	1.45846e-13	21	36384202	RUNX1
cg05493528	-0.000688424	9.7004e-15	7.47499e-09	1	65631531	AK4
cg05517976	0.000444914	4.81866e-09	0.00371319	7	27220049	HOXA10
cg05526498	-0.00056697	1.62261e-11	1.25036e-05	17	49012893
cg05544807	0.000389599	4.70578e-09	0.00362621	2	25475916	DNMT3A
cg05550145	-0.00121138	2.27486e-19	1.75298e-13	10	73631213
cg05562612	-0.00116585	4.3389e-11	3.3435e-05	22	31558631	RNF185
cg05573381	-0.000762673	4.46088e-17	3.43749e-11	5	1653258
cg05581878	-0.000837118	1.06351e-10	8.19526e-05	3	159886981
cg05597850	-0.000944919	4.874e-08	0.0375584	13	113803468	F10
cg05601847	-0.000543193	1.33295e-19	1.02715e-13	4	83826691	THAP9
cg05613195	-0.000420553	4.63859e-08	0.0357443	12	97417776
cg05617317	-0.00118151	1.35413e-09	0.00104348	7	5813636	RNF216
cg05620418	0.00176302	5.7703e-12	4.44651e-06	1	245809304	KIF26B
cg05636593	-0.000452962	9.31538e-09	0.0071783	17	42429529	GRN
cg05640560	-0.00161251	1.77018e-10	0.000136407	11	122629801	UBASH3B
cg05641913	0.000509009	1.03852e-08	0.00800268	12	57410518	TAC3
cg05642789	-0.0010836	1.53292e-10	0.000118125	1	1564482	MIB2
cg05648303	-0.000653073	3.46511e-09	0.00267017	4	141264393	SCOC
cg05654832	0.00104888	1.28221e-09	0.000988049	2	27301651	EMILIN1
cg05661346	-0.00075233	1.91682e-12	1.47707e-06	14	61801853	PRKCH
cg05669550	0.000819865	1.64477e-29	1.26743e-23	15	101728451	CHSY1
cg05674928	0.000511202	1.77079e-09	0.00136455	12	121410996	C12orf27
cg05697134	0.000557584	1.72915e-09	0.00133246	2	128617713
cg05702597	-0.00180057	1.78459e-19	1.37518e-13	3	154829011	MME
cg05704547	-0.00331844	1.34732e-38	1.03823e-32	3	60067722	FHIT
cg05704952	-0.000966259	2.24172e-12	1.72744e-06	4	113040636
cg05726013	-0.00122946	4.59797e-09	0.00354313	4	139156827	SLC7A11
cg05730537	-0.000613946	1.7465e-12	1.34583e-06	19	49715516
cg05730726	-0.000196364	4.0876e-08	0.0314985	4	78833501	MRPL1
cg05733154	-0.000385919	4.72306e-12	3.63953e-06	2	171198719	LOC101929753;MYO3B
cg05740247	-0.00104169	1.91228e-13	1.47358e-07	2	43070600
cg05769499	0.000737791	9.81476e-18	7.56312e-12	9	92179627
cg05790136	-0.00285551	1.69607e-29	1.30697e-23	18	33550437
cg05815196	0.000296158	2.15979e-11	1.6643e-05	22	31536540	PLA2G3
cg05820066	-0.00070711	4.34075e-09	0.00334492	16	75145843	LDHD
cg05822633	-0.000740506	3.00453e-08	0.0231525	20	11898531	BTBD3
cg05828925	-0.000458751	5.31037e-14	4.0921e-08	8	22500482	FLJ14107;BIN3
cg05829975	-0.000659897	1.3045e-09	0.00100523	16	30361294
cg05851442	0.000826753	3.76803e-11	2.90359e-05	7	27153212	HOXA3
cg05858055	-0.000270283	7.71452e-10	0.00059447	2	158731630	ACVR1
cg05876737	0.000783611	1.36734e-08	0.0105365	5	58653705	PDE4D
cg05879418	0.00114187	1.97506e-14	1.52195e-08	5	54455955	CDC20B;GPX8
cg05886987	-0.00102301	2.38125e-12	1.83496e-06	1	43704823	CFAP57
cg05888284	-0.00084154	1.96548e-17	1.51457e-11	10	126213758	LHPP
cg05891899	-0.00123784	1.27365e-09	0.000981457	11	1326879	TOLLIP
cg05900530	-0.00136575	1.06332e-10	8.19382e-05	3	167371353	WDR49
cg05912063	-0.000750016	2.11234e-15	1.62774e-09	1	6419081	ACOT7
cg05937055	-0.00112558	1.2682e-13	9.77257e-08	1	181128764
cg05948321	-0.000574717	1.63285e-11	1.25825e-05	11	68848277	TPCN2
cg05965387	0.000419452	5.58858e-08	0.0430648	13	51418053	DLEU7
cg05988980	-0.000999219	6.23738e-10	0.000480643	10	73582215	PSAP
cg05990710	-0.000754484	5.36854e-13	4.13692e-07	1	234680454
cg05996077	0.000741533	6.12173e-10	0.000471732	14	100481821
cg06008435	-0.00190128	2.83859e-11	2.18738e-05	6	25027714
cg06022673	0.000316066	3.10357e-08	0.0239157	2	70164303	MXD1
cg06025456	0.00118876	2.9394e-09	0.00226506	6	32120863	PPT2;PRRT1
cg06026117	-0.000629253	4.63821e-16	3.57414e-10	10	89743548
cg06029700	-0.000646443	2.46078e-10	0.000189625	12	6473311	SCNN1A
cg06051311	-0.00169555	7.48561e-14	5.76831e-08	6	30131001	TRIM15
cg06052122	-0.000157369	3.29129e-10	0.000253622	9	123546098	FBXW2
cg06052832	0.000205151	2.93527e-09	0.00226188	5	38442099	EGFLAM
cg06062494	-0.00027101	1.00133e-10	7.71614e-05	1	169455899	SLC19A2
cg06063190	-0.000985528	1.29563e-16	9.98397e-11	10	55163525
cg06084952	0.000163987	5.47451e-10	0.000421858	16	30959315	FBXL19;ORAI3
cg06095631	0.000223386	1.89897e-09	0.00146332	10	4230707
cg06108383	0.000680905	4.95662e-13	3.8195e-07	6	32120899	PPT2;PRRT1
cg06118712	0.00123622	3.1437e-12	2.42249e-06	21	15954439	SAMSN1-AS1;SAMSN1
cg06122613	0.000117733	2.53061e-10	0.000195005	1	151297900	PI4KB
cg06124892	-0.00124699	1.86792e-20	1.43939e-14	22	19651051
cg06130949	0.000459019	2.23727e-10	0.000172401	7	48128010	UPP1
cg06134471	0.000446967	2.85345e-13	2.19883e-07	14	51560134	TRIM9
cg06144762	-0.000610718	2.56042e-26	1.97302e-20	3	4560682	ITPR1
cg06145903	-0.000642041	8.84432e-16	6.81531e-10	19	19110245	SUGP2
cg06150841	-0.000934472	2.30525e-16	1.7764e-10	1	61606693	NFIA
cg06152215	-0.00154248	5.9222e-21	4.56356e-15	12	124422259	CCDC92
cg06180670	0.000413182	2.65607e-08	0.0204673	9	124903582
cg06189670	0.00041024	2.80607e-14	2.16232e-08	12	131300783	STX2
cg06205349	-0.00119674	8.18391e-11	6.30641e-05	2	6921446
cg06219801	-0.000447268	6.03495e-13	4.65045e-07	8	82607396	SLC10A5
cg06219995	0.000225524	3.5329e-14	2.7224e-08	1	16374768	CLCNKB
cg06233873	-0.00325763	7.12803e-36	5.49276e-30	5	137641727	CDC25C
cg06241374	0.000927193	7.4028e-09	0.00570449	2	56410071	CCDC85A
cg06257058	0.000307339	8.79206e-11	6.77504e-05	7	99683264
cg06261059	0.00233882	2.31034e-18	1.78032e-12	8	6484648	MCPH1
cg06263395	-0.00126152	1.93207e-12	1.48883e-06	10	46195640
cg06278025	0.000708973	2.19472e-10	0.000169122	22	31523757	INPP5J
cg06280075	0.000539818	9.01595e-09	0.00694756	1	90058573	LRRC8B
cg06291107	0.000353822	8.79841e-15	6.77993e-09	20	36157675	BLCAP
cg06297909	0.0011797	5.08445e-11	3.91801e-05	22	46457096
cg06300974	0.000356499	8.43061e-10	0.000649651	11	111385086	C11orf88
cg06301780	0.000820156	3.45313e-13	2.66093e-07	8	6355167	MCPH1
cg06320380	-0.000224514	1.19289e-13	9.19226e-08	2	218770208	TNS1
cg06327373	-0.00134789	2.57171e-16	1.98172e-10	11	65191944	NEAT1
cg06330913	-0.000662465	2.01847e-17	1.5554e-11	11	61873013
cg06333164	-0.00164904	1.33356e-13	1.02763e-07	14	68752237	RAD51B
cg06340942	0.000698006	7.00364e-09	0.00539691	22	19513106	CLDN5
cg06343355	0.000817733	3.46563e-11	2.67057e-05	6	29521023
cg06367607	0.00110122	6.5591e-12	5.05435e-06	6	106603209
cg06371967	-0.0012418	8.16891e-16	6.29484e-10	11	96072163	MAML2
cg06379435	-0.000573306	1.99306e-10	0.000153582	19	3344273
cg06390490	0.000488313	8.22243e-10	0.000633609	22	38627184	TMEM184B
cg06396119	0.000729954	7.91152e-13	6.09651e-07	13	49792767
cg06413192	-0.00091827	1.00434e-11	7.7393e-06	14	64029351
cg06419239	0.000499356	2.4773e-15	1.90897e-09	6	129966761	ARHGAP18
cg06444180	-0.000982277	2.01762e-13	1.55475e-07	3	10437625	MIR885;ATP2B2
cg06449729	-0.000905663	6.74277e-12	5.19589e-06	1	184265649
cg06458248	0.000445015	8.79377e-09	0.00677636	19	13117917	NFIX
cg06460200	0.000372851	1.00731e-15	7.76217e-10	13	99956151	GPR183;UBAC2;MIR548AN
cg06466584	-0.00142815	9.7602e-22	7.52107e-16	2	208591060	CCNYL1
cg06471104	0.000687192	2.23618e-08	0.0172317	11	85781167	PICALM
cg06474225	-0.00105906	2.39405e-13	1.84482e-07	10	124228770	HTRA1
cg06478995	-0.00182591	1.29447e-11	9.97497e-06	6	117003718	KPNA5
cg06479101	0.000134817	3.44039e-09	0.00265111	11	64757931	BATF2
cg06480171	-0.000439329	4.47768e-11	3.45044e-05	2	37853482
cg06482904	-0.000833287	1.7043e-09	0.00131331	11	61537000	C11orf9
cg06489390	-0.00194937	3.85344e-29	2.96941e-23	2	153080103
cg06510261	-0.000877701	1.74641e-08	0.0134576	3	111852227	GCET2
cg06511149	-9.4221e-05	1.02081e-10	7.8662e-05	19	30469222	URI1
cg06535156	0.000489096	1.78084e-09	0.00137229	6	155538055	TIAM2
cg06539490	0.000542872	1.60968e-09	0.0012404	12	5152380	KCNA5
cg06543116	-0.000700517	3.78977e-09	0.00292034	17	35078070
cg06553792	0.000262975	5.27165e-09	0.00406226	17	71128239
cg06555468	0.000483066	7.09302e-10	0.000546579	7	2094790	MAD1L1
cg06564751	0.00134124	1.49151e-08	0.0114934	6	151560775	AKAP12
cg06578800	0.000416336	2.34237e-12	1.805e-06	17	21368039
cg06583577	-0.00120248	3.11367e-15	2.39935e-09	5	115897444	SEMA6A
cg06585734	0.000121325	3.20591e-09	0.00247043	3	46037942	FYCO1
cg06593161	0.000454538	2.85611e-10	0.000220088	15	31316760	TRPM1
cg06594122	-0.000187697	4.62305e-09	0.00356246	2	85758258
cg06595903	-0.00278452	2.18861e-32	1.68651e-26	2	44585866	PREPL
cg06602889	0.000856692	1.25257e-08	0.00965214	8	9375525
cg06603775	-0.00116486	6.15653e-14	4.74413e-08	9	126091888
cg06615892	-9.76956e-05	3.58822e-12	2.76503e-06	17	75468351	SEPT9
cg06635797	-0.000780709	5.43331e-08	0.0418684	19	4915394	UHRF1
cg06658821	0.000232859	4.74979e-11	3.66012e-05	9	36135378	GLIPR2
cg06680387	0.000290654	5.08623e-08	0.0391938	1	157949084
cg06682445	0.000291636	2.822e-08	0.0217459	7	43915791	URGCP
cg06692785	0.000494756	5.66339e-12	4.36413e-06	1	180882681	KIAA1614
cg06704969	0.000600937	6.01847e-11	4.63775e-05	3	194797099	C3orf21
cg06718073	-0.000174392	3.58689e-09	0.00276401	7	142495582
cg06737912	0.00026528	5.50247e-08	0.0424013	11	57519391	BTBD18
cg06744585	0.00180918	3.20112e-08	0.0246674	19	13135808	NFIX
cg06750897	0.000714738	1.10981e-12	8.55205e-07	1	164545553	PBX1
cg06759518	0.000510739	7.69836e-17	5.93225e-11	3	72496799	RYBP
cg06762067	-0.0009585	1.59769e-16	1.23116e-10	4	156447959
cg06768010	0.000305721	4.7384e-13	3.65134e-07	2	74729502	LOC151534;LBX2
cg06776238	-0.000455462	1.82364e-10	0.000140527	5	127156893
cg06779356	6.25561e-05	3.66525e-08	0.0282439	16	75458209	CFDP1
cg06783423	0.00043631	2.93005e-08	0.0225786	3	42538831
cg06784305	-0.00137768	4.21969e-20	3.25164e-14	5	71674667
cg06791771	-0.00300143	1.84687e-27	1.42317e-21	18	9117620	NDUFV2
cg06799321	0.000278992	1.99552e-08	0.0153772	16	66995143	CES3
cg06815865	0.000532897	1.33069e-08	0.0102541	7	33103354	NT5C3A
cg06832008	0.000210685	2.64104e-08	0.0203514	6	105401339
cg06832677	-0.00111814	3.71548e-14	2.8631e-08	2	119976764
cg06843189	-0.00204707	2.23461e-11	1.72196e-05	4	149138319	NR3C2
cg06847417	-0.000774865	6.44814e-13	4.96885e-07	7	144515907	TPK1
cg06869794	-0.00121682	5.46758e-12	4.21324e-06	18	48680583
cg06870470	-0.00290778	1.22816e-47	9.46404e-42	19	11315767	DOCK6
cg06878391	-0.000924877	3.633e-09	0.00279954	19	49998244	RPS11
cg06893273	0.000565946	1.01979e-13	7.85837e-08	17	46604774
cg06895754	-0.00118161	1.28315e-08	0.0098878	3	151917359
cg06897548	0.000194074	1.03788e-10	7.99778e-05	22	39810706	TAB1
cg06901200	-0.00127726	2.42313e-08	0.0186723	4	184063916	WWC2
cg06901890	-0.000349269	1.23997e-14	9.55502e-09	9	132803508	FNBP1
cg06918740	-0.00135807	4.65838e-14	3.58968e-08	19	18509973
cg06919203	0.000471618	6.91867e-13	5.33143e-07	20	3644151	GFRA4
cg06939451	-0.00119442	1.73907e-10	0.00013401	5	81043172	SSBP2
cg06941011	-0.00102359	1.35203e-08	0.0104185	9	130541531	SH2D3C
cg06947286	-0.000700451	2.00725e-08	0.0154676	5	131596602	PDLIM4
cg06959205	-0.000229946	3.19287e-08	0.0246038	16	88991917	CBFA2T3
cg06962918	0.00156953	2.77778e-19	2.14052e-13	7	18127112
cg06977347	-0.000887346	3.45276e-16	2.66065e-10	6	14271508
cg06989132	-0.000514792	1.24527e-12	9.59585e-07	3	150854201	MED12L
cg06991118	-0.000554403	4.02921e-11	3.10486e-05	18	9117348	NDUFV2
cg06991495	0.000286416	2.70875e-14	2.08732e-08	22	38714466	CSNK1E
cg06995479	-0.00175772	1.99109e-22	1.5343e-16	16	19708018	C16orf62
cg07005263	0.000865233	1.44226e-08	0.0111138	2	65571869	SPRED2
cg07014190	0.000493182	8.39572e-11	6.46962e-05	1	32123870	COL16A1
cg07015347	-0.000952657	1.30352e-11	1.00447e-05	2	10518285	HPCAL1
cg07027457	-0.000465329	3.26887e-10	0.000251894	16	89025522	CBFA2T3
cg07031070	0.00100356	1.61712e-12	1.24613e-06	6	28543670	SCAND3
cg07031797	-0.00283592	5.63164e-23	4.33966e-17	22	50483123	TTLL8
cg07041616	-0.000204789	5.78756e-09	0.00445982	3	12858733	CAND2
cg07042301	0.000384173	3.75092e-14	2.89041e-08	14	104338807
cg07044859	0.00120162	1.12031e-10	8.63299e-05	10	101282883
cg07049121	0.000802995	5.38682e-21	4.15101e-15	12	50373783
cg07058058	-0.000102322	2.57623e-13	1.98521e-07	12	29256578
cg07060794	-0.000670762	3.99964e-09	0.00308207	7	23387365	IGF2BP3
cg07090356	-0.00150295	4.89052e-10	0.000376857	18	23668764	SS18
cg07102252	0.000267942	1.4744e-08	0.0113615	15	77281317
cg07103201	-0.000966731	2.41761e-10	0.000186298	17	20171047	CYTSB
cg07104137	-0.000585046	2.44659e-10	0.000188531	8	69097413	PREX2
cg07107113	0.000282851	3.08081e-09	0.00237403	1	16087752	FBLIM1
cg07110659	-0.00143216	5.89294e-22	4.54102e-16	1	85313079	LPAR3
cg07122893	0.000398425	1.16548e-09	0.0008981	1	161993133	OLFML2B
cg07128206	-0.000414922	2.19663e-09	0.00169269	5	76114114	F2RL1
cg07136133	-0.000781527	1.17654e-13	9.06629e-08	11	36422377	PRR5L
cg07148341	9.3273e-05	2.36167e-08	0.0181987	6	43714275
cg07149809	0.000590865	2.16726e-09	0.00167006	6	153536445
cg07156249	-0.000443417	6.85978e-13	5.28605e-07	6	32822911	PSMB9;TAP1
cg07157107	-0.000670883	1.63058e-10	0.00012565	8	42623730	CHRNA6
cg07165066	-7.71351e-05	2.50987e-09	0.00193407	13	23952576	SACS
cg07175423	-0.000698629	2.85656e-13	2.20122e-07	1	146987351	LINC00624
cg07211476	-0.00075683	9.13099e-11	7.03621e-05	18	53448189
cg07217824	-0.000186836	3.07721e-10	0.000237125	7	135665682
cg07218487	-0.000138953	2.35998e-09	0.00181857	12	49418559	MLL2
cg07232465	-0.000411619	1.99604e-10	0.000153812	11	59705801
cg07242609	-0.00160284	7.53394e-11	5.80555e-05	16	11230722	CLEC16A
cg07250128	-0.00107087	2.88888e-09	0.00222613	3	194833983	C3orf21
cg07261313	-0.000434768	4.47669e-08	0.0344967	15	68010345	MAP2K5
cg07273299	-8.66643e-05	6.08239e-10	0.000468701	2	55360844
cg07275437	-0.000699623	4.24636e-14	3.27218e-08	10	27947957
cg07275606	0.000219767	1.08771e-08	0.00838174	5	17267415	BASP1
cg07276534	0.000553258	8.27404e-09	0.00637586	3	193534580
cg07280192	0.000538779	2.39868e-08	0.0184839	4	140770596	MAML3
cg07313162	0.00036797	5.66442e-08	0.0436492	5	34587700
cg07313319	0.000339081	1.0891e-09	0.000839243	22	38714426	CSNK1E
cg07313596	-0.000113392	1.17568e-09	0.00090596	1	236445868	ERO1B
cg07319811	-0.00174739	4.72158e-37	3.63838e-31	1	156896259	LRRC71
cg07328569	-8.41082e-05	8.77377e-14	6.76095e-08	1	61524438
cg07335265	0.000912015	4.59769e-08	0.0354291	22	19710276	SEPT5;SEPT5-GP1BB;GP1BB
cg07337602	7.58463e-05	6.7043e-09	0.00516624	3	186714361	ST6GAL1
cg07338715	-0.000623358	3.95573e-08	0.0304823	2	109649281
cg07349815	0.00043984	6.36612e-08	0.0490565	3	123751269
cg07361047	-0.0022368	2.00123e-25	1.54212e-19	6	167533317	CCR6
cg07379403	-0.00131884	4.69834e-20	3.62047e-14	16	20812880	ERI2
cg07383652	-0.000954986	8.51057e-14	6.55813e-08	4	120206463	USP53
cg07397493	0.00145216	1.24706e-17	9.6097e-12	11	2011312	LOC100133545
cg07402396	-0.000402361	6.70612e-11	5.16764e-05	10	134360977	INPP5A
cg07405419	-0.00027105	2.88471e-22	2.22292e-16	16	68451677	SMPD3
cg07408552	-0.000320987	1.06233e-32	8.18619e-27	17	40611995	ATP6V0A1
cg07411111	-0.000112775	1.65909e-12	1.27847e-06	20	62509309	TPD52L2
cg07415160	-0.000665157	1.99896e-08	0.0154037	6	153550959
cg07420362	-0.00148207	4.43693e-11	3.41904e-05	11	3647419	TRPC2
cg07430714	0.000319272	1.06973e-08	0.00824319	13	51804637	FAM124A
cg07432164	-0.00146936	4.13923e-27	3.18963e-21	18	10057933
cg07443287	-7.3823e-05	2.50552e-09	0.00193072	12	1739687	WNT5B
cg07447845	-0.00124496	8.01692e-09	0.00617773	17	81032781
cg07450210	-0.00130081	6.79569e-22	5.23667e-16	13	99880947	UBAC2
cg07472953	0.000235977	3.69023e-09	0.00284364	17	38170906	CSF3
cg07480762	-0.000407019	8.16696e-09	0.00629335	3	155422145	PLCH1
cg07495000	-0.000730618	6.11124e-15	4.70923e-09	17	77743924
cg07533333	0.000596403	4.35603e-14	3.3567e-08	15	59793834	FAM81A
cg07543667	-0.000193145	1.67619e-08	0.0129165	6	167244520	RPS6KA2
cg07552638	-0.000998894	2.69125e-09	0.00207384	17	65355801	PSMD12
cg07566304	-0.000591682	5.03499e-12	3.87989e-06	9	127883570	SCAI
cg07569293	0.00119262	6.46082e-11	4.97862e-05	11	74551157	RNF169
cg07573872	-0.00104904	1.25877e-20	9.6999e-15	19	1126342	SBNO2
cg07575207	-0.000858483	4.22259e-08	0.0325387	16	75046592	ZNRF1
cg07606234	0.000385771	1.14104e-09	0.000879268	14	24551147	NRL
cg07617577	-0.00038067	1.7856e-08	0.0137596	16	55479760
cg07624582	-0.000923116	6.74222e-14	5.19546e-08	9	14271314	NFIB
cg07627148	-0.000653741	1.55608e-12	1.19909e-06	19	707610	PALM
cg07631359	0.000962772	4.75589e-16	3.66482e-10	3	10276672	IRAK2
cg07638500	0.000919426	3.17151e-34	2.44392e-28	3	123371420	MYLK
cg07656173	-0.00150469	9.18166e-12	7.07526e-06	4	16086023	PROM1
cg07656646	-0.000448568	8.95854e-09	0.00690332	5	133581741
cg07665923	0.00018555	2.99453e-08	0.0230755	7	1174784	C7orf50
cg07667906	-0.000469661	9.44526e-09	0.00727839	14	106329752
cg07672250	-0.00114655	2.01713e-12	1.55437e-06	8	75116361
cg07677174	0.000315333	1.03601e-10	7.98335e-05	6	106001159
cg07682160	0.000513663	1.75574e-08	0.0135295	19	18959935	UPF1
cg07691146	0.000993912	4.06149e-08	0.0312973	13	51797646	FAM124A
cg07703979	0.000241731	4.29575e-08	0.0331025	1	53579547	SLC1A7
cg07719604	-0.000318955	2.0054e-15	1.54533e-09	16	67232460	ELMO3;E2F4
cg07722523	-0.00153513	4.45286e-21	3.43131e-15	20	25071554
cg07722580	-0.000981492	1.25182e-27	9.64635e-22	16	85604047
cg07729794	-0.000522293	1.61062e-13	1.24112e-07	10	17044275	CUBN
cg07738730	0.00336674	1.27322e-35	9.81126e-30	17	47077165	IGF2BP1
cg07749613	-0.000984149	3.67299e-39	2.83036e-33	2	97073539
cg07759814	0.000451475	5.76059e-09	0.00443903	7	140017659
cg07774533	-0.000154383	1.73472e-13	1.33675e-07	11	36171211	LDLRAD3
cg07777909	0.000893199	1.10492e-08	0.00851432	8	21909645	EPB49
cg07784955	-0.000968006	4.81419e-18	3.70975e-12	1	169662449	SELL
cg07788272	-0.000920705	4.03872e-16	3.11218e-10	6	33546464	BAK1
cg07788865	-0.00112278	4.86942e-34	3.75231e-28	10	30101042
cg07790066	-0.00210889	3.4822e-35	2.68333e-29	5	142249731	ARHGAP26-AS1;ARHGAP26
cg07793033	0.000296507	4.99995e-09	0.00385289	16	85256423
cg07803582	-0.000438335	4.9461e-10	0.000381139	13	91795038	LINC00379
cg07810039	-0.00198176	5.07893e-21	3.91375e-15	1	218524558	TGFB2
cg07825799	-0.000897223	4.02125e-14	3.09872e-08	18	22118487
cg07835443	-0.00282115	8.76686e-27	6.75562e-21	16	89734986	C16orf55
cg07856138	-0.000131579	3.22328e-11	2.48381e-05	16	29673465	SPN
cg07858848	-0.00135549	3.28038e-20	2.52782e-14	2	43087177
cg07860222	-0.00042133	1.79669e-16	1.38451e-10	6	159465525	TAGAP
cg07878065	-0.000949913	3.69742e-23	2.84918e-17	18	2641871
cg07881400	-0.00281718	5.93455e-18	4.57308e-12	19	47803608
cg07889368	0.000768182	4.86104e-09	0.00374585	18	12296172
cg07903677	0.00037946	3.21968e-08	0.0248104	1	111218079	KCNA3
cg07904475	0.000116599	2.11481e-10	0.000162964	4	151500931	LRBA
cg07904817	0.000924601	3.93298e-08	0.030307	20	62079385	KCNQ2
cg07905190	0.00144896	1.38407e-08	0.0106654	9	14910216	FREM1
cg07906724	-0.00118709	4.50471e-08	0.0347126	8	42623946	CHRNA6
cg07919149	0.000253496	1.88318e-09	0.00145115	4	2915985	ADD1
cg07930159	0.000540357	3.57904e-08	0.0275796	8	80964882	TPD52
cg07941983	-0.00063278	4.8629e-09	0.00374729	4	36245138	ARAP2
cg07943432	-0.000136766	4.6294e-09	0.00356735	7	94518152
cg07946345	-0.000694986	1.36552e-10	0.000105225	3	188276773	LPP
cg07971188	-0.000932862	1.48047e-16	1.14083e-10	6	31431100	HCP5
cg07985890	-0.00151172	2.99812e-08	0.0231031	11	65190999	NEAT1
cg07988060	-0.00033084	2.62447e-13	2.02238e-07	17	30234789
cg08004525	0.000680749	3.36279e-11	2.59132e-05	13	50703549
cg08016257	-0.000265171	1.47615e-11	1.1375e-05	7	134833166	TMEM140
cg08021348	0.000302033	2.82333e-11	2.17562e-05	2	20280676
cg08025954	-0.000398373	1.16543e-16	8.98065e-11	22	24823455	ADORA2A
cg08045906	0.000306374	2.84619e-12	2.19323e-06	6	32120625	PPT2;PRRT1
cg08046411	0.000530275	1.90591e-08	0.0146866	11	1979572
cg08055131	-0.00107059	8.56954e-20	6.60357e-14	13	28673714	FLT3
cg08055846	-0.000232919	1.14363e-12	8.81264e-07	22	19094011	DGCR2
cg08061302	0.000675342	5.636e-18	4.34303e-12	14	91011605	TTC7B
cg08065408	0.00252872	5.93742e-12	4.57529e-06	6	29520774
cg08077942	-0.00107442	4.07842e-11	3.14277e-05	2	61596228	USP34
cg08084655	0.000362527	6.0299e-09	0.00464656	17	72358213	BTBD17
cg08088996	-0.000283108	2.1741e-10	0.000167533	1	153941904	SLC39A1;CREB3L4
cg08091949	-0.00217182	5.64006e-21	4.34615e-15	5	169740799
cg08101036	0.000376741	1.47884e-13	1.13957e-07	7	27153655	HOXA3
cg08105055	-0.000333324	2.66603e-09	0.0020544	17	37835813	PGAP3
cg08120676	0.000473266	9.02455e-09	0.00695419	1	114545661
cg08133584	0.000645399	7.65261e-14	5.89699e-08	16	609679	C16orf11
cg08161713	-0.000347341	2.15995e-12	1.66443e-06	3	61880724	PTPRG
cg08202910	-0.000208788	3.34295e-12	2.57603e-06	5	42586962	GHR
cg08218495	-0.00042459	1.76859e-18	1.36285e-12	1	111174059	KCNA2
cg08236655	-0.00181974	1.42717e-26	1.09976e-20	3	16930651	PLCL2
cg08237220	-0.00102801	1.58357e-08	0.0122028	3	156332967
cg08239207	-0.000418006	3.55263e-09	0.0027376	20	37633414	DHX35
cg08247321	-0.000817402	1.37458e-09	0.00105923	13	33479697	LINC00423
cg08260034	0.000429049	5.20189e-10	0.00040085	19	11646660
cg08270236	-0.00175504	1.51769e-12	1.16951e-06	4	160027432
cg08273169	-0.000373103	1.61046e-08	0.01241	8	144255650
cg08273750	0.000551665	4.06488e-08	0.0313234	11	2011282	LOC100133545
cg08276042	-0.000701405	5.06247e-32	3.90107e-26	16	2740348	KCTD5
cg08282375	-0.000693831	9.31655e-09	0.00717921	20	48883904	LINC01272
cg08282819	-0.00231915	2.22948e-35	1.71801e-29	16	27437900	IL21R
cg08289839	0.000347058	6.09817e-08	0.0469917	13	111318640	CARS2
cg08305575	-0.000629256	5.84398e-11	4.50329e-05	5	158018481
cg08307171	-0.00065945	2.57724e-10	0.000198599	19	1957775	CSNK1G2
cg08322008	-0.00112343	1.16621e-11	8.98668e-06	8	30245118	RBPMS
cg08326019	0.00153017	3.74833e-13	2.88841e-07	19	11472261	LPPR2
cg08339023	-0.00114199	2.28229e-10	0.00017587	12	57873732	ARHGAP9
cg08344524	0.000787562	7.73937e-10	0.000596385	15	56091621
cg08349425	0.000540827	9.19097e-10	0.000708243	2	233157832	DIS3L2
cg08360599	0.000413545	1.17128e-11	9.02569e-06	3	141087261	ZBTB38
cg08363114	-0.000278478	3.26258e-10	0.00025141	19	54711292	RPS9
cg08368296	-0.000994966	2.20165e-16	1.69656e-10	22	18264102
cg08370173	0.000673807	1.43474e-09	0.00110559	17	75537444
cg08373573	-0.00031605	5.21137e-08	0.0401581	11	1028291	MUC6
cg08377357	-0.00092869	2.29254e-10	0.00017666	12	120675366	PXN
cg08389257	0.000368417	4.22521e-08	0.0325589	17	66938740	ABCA8
cg08392123	-0.000524424	5.20822e-09	0.00401338	6	34512083	SPDEF
cg08393788	0.000168832	5.37581e-08	0.0414253	2	53357721
cg08412913	-0.000573678	2.38834e-08	0.0184042	16	85429522
cg08416522	-0.000226005	1.1702e-19	9.01738e-14	21	30451568	C21orf7
cg08429605	0.000307147	9.7572e-16	7.51876e-10	17	71258613	CPSF4L
cg08431529	7.40259e-05	2.8714e-09	0.00221266	12	6619138	SCARNA10;NCAPD2
cg08435674	0.000849656	9.64837e-10	0.00074349	6	36308494
cg08439728	0.000391712	1.34789e-14	1.03867e-08	6	31097073	PSORS1C1
cg08449748	0.00049678	5.00718e-11	3.85846e-05	16	2349846	ABCA3
cg08452327	-0.000165876	4.45032e-12	3.42936e-06	11	128379171	ETS1
cg08459437	0.000227678	1.61447e-08	0.0124409	7	137580178	CREB3L2
cg08463485	0.000270355	6.06309e-08	0.0467213	3	121740927	ILDR1
cg08478354	0.00035553	2.79873e-09	0.00215666	9	19202608
cg08499559	-0.00110585	2.96963e-11	2.28835e-05	4	146452508	SMAD1
cg08510885	0.000405353	9.75168e-11	7.51451e-05	8	21989452	HR
cg08516641	-0.000860789	1.01116e-19	7.79185e-14	10	129789772	PTPRE
cg08517938	-0.000535997	1.54345e-08	0.0118936	20	39590677
cg08521176	-0.000577535	1.00901e-12	7.77532e-07	5	74147684	FAM169A
cg08531140	0.000368406	1.29371e-08	0.00996918	11	67143062	LOC100130987;CLCF1
cg08537847	-0.000133385	3.63516e-09	0.0028012	5	148810203	MIR145;LOC728264
cg08550517	0.000415101	6.25971e-09	0.00482365	16	85414644
cg08564019	0.000319362	5.69665e-09	0.00438976	1	222164794
cg08565703	-0.000702608	2.16338e-14	1.66707e-08	20	24853492
cg08568146	0.00128576	9.69245e-12	7.46887e-06	12	6874375	PTMS
cg08576185	-0.00140179	9.43785e-23	7.27267e-17	16	2055684	ZNF598
cg08582865	-0.000843568	4.90271e-13	3.77796e-07	2	109715244
cg08583650	0.000128626	2.96782e-08	0.0228696	3	151095810	MED12L;P2RY12
cg08586809	-0.000989368	2.74521e-08	0.0211542	17	46518947
cg08594341	-0.000148306	4.76261e-08	0.0367	11	9825487	SBF2-AS1;SBF2
cg08594681	-0.000809321	3.26388e-08	0.025151	8	27468684	CLU
cg08607272	-0.00108691	2.95966e-16	2.28067e-10	14	71247375	MAP3K9
cg08610901	-0.000446794	1.38778e-10	0.000106941	7	3186766
cg08611694	-0.000212083	8.04891e-13	6.20238e-07	1	6419112	ACOT7
cg08633665	0.0002231	1.03331e-12	7.96254e-07	8	128972829	MIR1205;PVT1
cg08640252	-0.00063553	3.34433e-09	0.0025771	16	1820949	NME3
cg08654091	0.000737226	3.05289e-10	0.000235252	1	227015418
cg08658594	0.000419456	4.28083e-09	0.00329875	12	11062035	TAS2R13;PRR4;PRH1
cg08658892	-0.000607452	1.1733e-14	9.04125e-09	20	56256437	PMEPA1
cg08682687	-0.000320666	3.26084e-08	0.0251275	6	64093976
cg08683249	0.000446342	2.65275e-10	0.000204417	6	43612627	RSPH9
cg08701183	0.00143297	3.24346e-16	2.49937e-10	7	21209781
cg08708961	-0.00115692	1.32327e-10	0.00010197	1	227070630	PSEN2
cg08716255	-0.00171708	1.31545e-09	0.00101367	11	95433344
cg08729243	0.000273238	7.40415e-10	0.000570554	11	34523344	ELF5
cg08730885	-0.0011323	7.32931e-14	5.64786e-08	7	146358158	CNTNAP2
cg08733159	-0.000933665	4.89562e-12	3.7725e-06	7	13914703
cg08749141	0.000246078	4.09405e-09	0.00315482	12	2024669	CACNA2D4
cg08754560	0.000420898	2.23875e-08	0.0172515	10	97597843	ENTPD1;ENTPD1-AS1
cg08757768	-0.000887144	9.47747e-10	0.00073032	19	2423332	TMPRSS9
cg08761605	0.000219817	3.78442e-10	0.000291622	5	58654193	PDE4D
cg08764162	-0.000362544	1.15896e-08	0.00893082	10	31147088	ZNF438
cg08767171	-0.00046322	7.24924e-14	5.58616e-08	13	42491015	VWA8
cg08783253	-0.000976153	3.97803e-20	3.06542e-14	17	40996565	AOC2
cg08789159	-0.00202407	1.08611e-23	8.36941e-18	14	75511046	MLH3
cg08792780	-0.00172667	1.79908e-13	1.38635e-07	5	76249094	CRHBP
cg08794720	0.000367182	2.47852e-11	1.90991e-05	9	35538922	RUSC2
cg08794763	0.000594055	1.0207e-18	7.86538e-13	19	2977843	TLE6
cg08810238	-0.000170656	1.8776e-11	1.44685e-05	17	27225046	FLOT2;DHRS13
cg08810410	-0.000791217	1.66306e-10	0.000128153	1	203300522
cg08814830	-0.000645617	4.95788e-08	0.0382047	10	73049277	UNC5B
cg08817867	-0.00211343	9.74209e-27	7.50712e-21	17	19656554
cg08824095	-2.49706e-05	1.42339e-09	0.00109685	9	128091501	GAPVD1
cg08829107	0.000352862	4.67836e-17	3.60508e-11	10	3520065	LOC105376360
cg08845574	0.000239131	1.00952e-09	0.000777924	5	81055436
cg08848847	-0.000242361	1.78045e-09	0.00137199	11	36399468	PRR5L
cg08854834	-0.000317263	1.8957e-15	1.4608e-09	21	30517941	C21orf7
cg08857310	-6.50466e-05	1.24946e-08	0.00962816	17	75567635
cg08858888	-0.00101392	7.67976e-09	0.00591791	7	105283809	ATXN7L1
cg08889380	-0.000351201	6.00823e-26	4.62985e-20	7	150628473
cg08889996	0.000631635	1.02419e-09	0.000789225	9	98846713	LOC158435
cg08894273	0.000405551	1.49242e-12	1.15003e-06	1	161109487
cg08897388	0.000133559	7.47963e-10	0.00057637	6	112575705	LAMA4
cg08899895	-0.00105104	2.00839e-19	1.54764e-13	16	85684853	KIAA0182
cg08915038	-0.00118514	3.90769e-42	3.01121e-36	1	16562923	C1orf89
cg08919659	-0.00282625	1.71173e-37	1.31904e-31	16	17458277	XYLT1
cg08926477	-0.00106986	2.71913e-16	2.09533e-10	3	171918983	FNDC3B
cg08935122	-0.000201716	1.27758e-09	0.000984487	8	26150452	PPP2R2A
cg08943494	-0.00284778	3.83979e-33	2.95889e-27	11	36422615	PRR5L
cg08945443	0.000579716	2.54696e-08	0.0196265	10	75193254	ZMYND17
cg08946781	-0.000473426	5.51945e-09	0.00425321	17	38732694
cg08953826	0.000513232	2.26024e-15	1.74171e-09	19	46119023	EML2
cg08960443	-0.000716825	6.21626e-09	0.00479016	9	140066947	TMEM210
cg08976101	0.00028948	2.86877e-08	0.0221064	11	44328423	ALX4
cg08976697	-0.00185567	9.93996e-27	7.65959e-21	4	134486717
cg08995087	-0.000314805	5.95392e-10	0.000458801	15	39488566
cg08996208	-0.000249605	2.85875e-09	0.00220291	17	56381392	BZRAP1
cg09000832	0.000821436	2.20388e-09	0.00169828	13	50703589
cg09004661	-0.000109918	3.44221e-12	2.65252e-06	12	131707099
cg09022230	-0.000733641	6.22989e-10	0.000480066	7	5457225	TNRC18
cg09027133	0.000432853	5.51136e-09	0.00424698	1	25945042	MAN1C1
cg09029022	0.000123749	1.0344e-08	0.00797092	5	23405574
cg09031262	-0.000538199	3.93178e-11	3.02977e-05	7	46792852
cg09036996	0.00111991	1.81628e-08	0.013996	19	6752895	SH2D3A
cg09055992	-0.00167754	4.65286e-09	0.00358543	8	1626697	DLGAP2
cg09057885	0.000160975	2.53556e-13	1.95387e-07	21	46913886	COL18A1
cg09072216	-0.00214845	3.70006e-10	0.000285121	13	36919344	SPG20
cg09120934	0.000425887	4.43397e-12	3.41676e-06	11	120187999	POU2F3
cg09124496	0.000604432	5.42279e-11	4.17873e-05	7	41735851	LOC285954;INHBA
cg09125093	-3.63435e-05	2.42988e-08	0.0187243	13	22636446
cg09127379	0.000197118	2.84833e-10	0.000219488	19	916858	KISS1R
cg09143713	-0.000794167	9.00948e-10	0.000694258	20	9141615	PLCB4
cg09148649	-0.000229194	4.63124e-08	0.0356877	11	3253659	MRGPRE
cg09150130	-0.000994925	2.39271e-17	1.84379e-11	20	3083101
cg09158440	-0.0003956	8.08994e-12	6.234e-06	1	151999599
cg09168805	0.00101726	2.93361e-09	0.0022606	1	94514548	ABCA4
cg09188980	0.000379846	3.42047e-08	0.0263577	11	14993378	CALCA
cg09191149	-0.00198475	8.3097e-27	6.40334e-21	16	10962161
cg09191626	0.000559672	5.33738e-15	4.11291e-09	11	13983986	SPON1
cg09197509	-0.0011907	2.02554e-08	0.0156085	7	26414788
cg09199323	-0.00265279	1.71208e-11	1.3193e-05	12	46660338	SLC38A1
cg09200921	-0.000457974	3.59616e-16	2.77115e-10	13	49867061	CDADC1
cg09203577	-0.00108904	1.01851e-09	0.000784852	16	46995848	DNAJA2
cg09221297	0.000310784	4.45413e-08	0.0343229	1	205016193	CNTN2
cg09229850	0.00162849	9.98907e-12	7.69743e-06	17	55839401
cg09233395	-0.00170625	7.96697e-12	6.13924e-06	8	116678582	TRPS1
cg09237454	0.00014153	7.37533e-09	0.00568333	7	152063907	MLL3
cg09238801	-0.00027824	1.38865e-09	0.00107008	14	74179101	PNMA1
cg09244312	-0.000269532	6.83062e-10	0.000526358	13	42120657
cg09255514	-0.00142491	9.23689e-11	7.11782e-05	16	16181832	ABCC1
cg09257734	0.000271384	6.21274e-10	0.000478745	5	170913240
cg09267676	-0.000544675	5.28576e-10	0.000407313	11	95385298
cg09277933	0.000367251	2.69228e-09	0.00207464	19	17320534	MYO9B
cg09303678	0.000365157	1.51264e-08	0.0116562	16	609353	C16orf11
cg09316472	-0.00149861	6.86877e-16	5.29298e-10	7	157131900	DNAJB6
cg09352285	-0.00129135	2.12228e-38	1.6354e-32	20	47919910
cg09370982	-0.00132112	1.64699e-14	1.26915e-08	16	2547559	TBC1D24
cg09393448	-0.000764406	4.04724e-08	0.0311875	6	2768616	WRNIP1
cg09396851	0.000879452	1.63757e-08	0.0126189	6	35458205	TEAD3
cg09409434	-0.000696225	1.61597e-09	0.00124524	17	68340676
cg09413378	-0.000696171	1.39678e-30	1.07634e-24	3	123140729	ADCY5
cg09414827	-0.000128214	1.4263e-09	0.00109909	7	134832671	TMEM140
cg09429753	0.000968221	2.16746e-08	0.0167021	14	101036289	BEGAIN
cg09430344	-0.00186774	1.09905e-09	0.000846915	16	27237355	NSMCE1
cg09430518	0.000808594	9.49927e-10	0.000732	8	118662568
cg09432234	-0.000429087	5.91101e-08	0.0455494	12	49211807	CACNB3
cg09438864	0.000143909	7.02909e-20	5.41652e-14	17	60695140
cg09460462	0.000455751	2.8983e-08	0.0223339	10	75413771	SYNPO2L
cg09476997	0.00177916	7.41449e-44	5.7135e-38	16	2087932	SLC9A3R2
cg09479286	-0.00166365	6.23633e-13	4.80563e-07	2	169659182	NOSTRIN
cg09489864	-0.000721157	1.24258e-16	9.57514e-11	3	18411403	SATB1
cg09492210	-0.000859263	1.19917e-18	9.24064e-13	17	4806564	CHRNE
cg09506564	0.000122422	2.87862e-10	0.000221822	1	208361230	PLXNA2
cg09512696	-0.000333167	3.89047e-09	0.00299794	9	133822383
cg09530217	0.000606827	8.17338e-21	6.29829e-15	15	101728353	CHSY1
cg09531355	-0.000768285	2.29603e-08	0.0176929	5	157662067
cg09557913	-0.000465106	1.77605e-10	0.00013686	12	122986083	ZCCHC8
cg09558987	0.000238625	1.51038e-09	0.00116388	19	5806304
cg09563846	-0.00118948	5.69465e-10	0.000438822	11	875758	CHID1
cg09564361	-0.000120984	5.50968e-09	0.00424568	8	93537362
cg09570614	0.000589832	2.14016e-08	0.0164918	2	112124380
cg09580592	0.000813511	3.99494e-15	3.07845e-09	17	907643	ABR
cg09611279	-0.00188807	7.05067e-25	5.43315e-19	11	86792640	TMEM135
cg09619282	-0.0014257	6.55392e-09	0.00505036	3	16930667	PLCL2
cg09626867	-0.000515648	2.63888e-13	2.03348e-07	3	45053351	EXOSC7
cg09653641	-0.00127641	4.57268e-24	3.52364e-18	7	92455499	CDK6
cg09669275	-0.00070995	9.29464e-12	7.16232e-06	12	76209419
cg09689790	0.000170155	4.91864e-08	0.0379023	17	6882314
cg09693106	-0.000654876	7.37319e-11	5.68167e-05	22	46449821	C22orf26;LOC150381
cg09695851	0.000235646	2.02239e-12	1.55843e-06	17	3907499
cg09700170	0.00114307	4.83657e-08	0.03727	18	54328006	WDR7
cg09704660	-0.0014185	3.40719e-09	0.00262554	21	47738291	C21orf58
cg09709426	-0.00164694	5.44538e-16	4.19614e-10	3	45911521	LZTFL1
cg09718582	0.00103113	2.7586e-15	2.12574e-09	2	240751196
cg09719546	0.000574593	2.09705e-11	1.61596e-05	20	58630428	C20orf197
cg09741846	0.000377163	7.344e-09	0.00565918	10	75413775	SYNPO2L
cg09781748	-0.00128234	4.4103e-11	3.39852e-05	11	117699483	FXYD2;FXYD6-FXYD2
cg09782624	-0.000836661	1.74595e-18	1.3454e-12	3	170908539	TNIK
cg09797356	0.00100235	1.09929e-22	8.47098e-17	21	33865749	EVA1C
cg09827745	-0.0010236	8.70458e-12	6.70763e-06	17	72898015
cg09829983	-0.000270228	4.46241e-15	3.43867e-09	2	7017698	RSAD2
cg09857555	-0.000584964	4.01888e-17	3.09689e-11	7	142026829
cg09858130	0.000452967	7.24042e-12	5.57937e-06	8	134927922
cg09868294	0.00051133	1.25234e-08	0.00965034	17	80314939
cg09871637	0.000381893	1.16358e-08	0.00896635	1	87800511	LMO4
cg09874472	0.000473977	2.19154e-11	1.68877e-05	9	71015092	PGM5
cg09879334	-0.0009688	3.64998e-19	2.81262e-13	11	128481110
cg09881585	-0.00145025	2.21999e-09	0.00171069	22	50483499	TTLL8
cg09887687	-0.000198312	6.13169e-21	4.725e-15	12	10018275	CLEC2B
cg09888330	0.000700882	4.74726e-14	3.65818e-08	1	156786010	SH2D2A;NTRK1
cg09915396	-0.000599205	1.66173e-12	1.2805e-06	17	2907895	RAP1GAP2
cg09936895	-0.000409436	1.75855e-10	0.000135512	14	102785544	ZNF839
cg09937516	0.000660867	5.45519e-12	4.2037e-06	3	185995542	DGKG
cg09938845	-0.00316902	2.46746e-23	1.90139e-17	13	44848747
cg09939448	0.000255283	5.93603e-08	0.0457422	16	27756711	KIAA0556
cg09947985	-0.00081419	6.09452e-10	0.000469635	12	10023092	CLEC2B
cg09949713	-0.000458486	5.75703e-08	0.0443629	17	7146708	GABARAP
cg09951596	-0.000569535	1.82829e-08	0.0140885	8	116791736
cg09962962	0.000505273	3.96025e-10	0.000305172	15	79229779	CTSH
cg09974432	-0.00100039	7.36585e-11	5.67602e-05	1	214591951	PTPN14
cg09992719	-0.000142108	1.66509e-08	0.012831	2	202819100
cg10007956	-0.00173811	1.24088e-10	9.56206e-05	13	32871614
cg10019684	-0.000275441	8.01312e-11	6.1748e-05	3	149095931	TM4SF1-AS1;TM4SF1
cg10020892	-0.00300895	5.89203e-33	4.54032e-27	1	147016901	BCL9
cg10036405	0.000269736	6.69204e-11	5.1568e-05	1	168890218	LINC00970
cg10055680	0.00040335	5.73366e-08	0.0441828	1	61352854
cg10068437	0.000426718	9.43686e-14	7.27191e-08	7	18126994
cg10078482	-0.000295498	5.86342e-09	0.00451827	3	186764116	ST6GAL1
cg10079927	0.000865489	4.77964e-10	0.000368312	7	125037494
cg10081727	-0.00114489	4.11231e-11	3.16889e-05	2	225985098
cg10098622	-0.000604682	7.94143e-11	6.11955e-05	15	92557555	SLCO3A1
cg10099957	-0.00123896	1.30776e-17	1.00774e-11	16	87869757	SLC7A5
cg10117666	0.00103616	7.62714e-09	0.00587736	22	24123839	MMP11
cg10127436	-0.00116982	1.40684e-10	0.000108409	12	7273104	C1RL-AS1
cg10130374	0.00243216	7.31176e-15	5.63434e-09	13	111935412	ARHGEF7
cg10142237	0.00018504	2.45313e-11	1.89035e-05	22	38714395	CSNK1E
cg10143064	-0.00274352	6.33893e-43	4.88469e-37	17	72804065	TMEM104
cg10145533	-0.00123185	7.61444e-09	0.00586758	8	20350779
cg10148702	-0.00063045	1.23357e-10	9.50571e-05	6	144076558	PHACTR2
cg10149487	0.0011419	4.41794e-09	0.00340441	3	8320311	LMCD1-AS1
cg10153341	-0.000312447	1.36607e-08	0.0105267	6	119665694	MAN1A1
cg10153349	0.000396231	2.31852e-24	1.78662e-18	11	13983893	SPON1
cg10161743	0.000573979	6.4219e-09	0.00494862	19	48917816	GRIN2D
cg10167070	0.000672657	4.09376e-17	3.15459e-11	9	133644031	ABL1
cg10191501	0.000485817	4.97903e-09	0.00383677	15	69438337	MIR548H4
cg10201370	0.000331296	2.19771e-09	0.00169353	17	7793976	CHD3
cg10206969	-0.000430785	1.05999e-09	0.000816811	7	5518392	FBXL18
cg10213935	-0.00093516	2.13655e-08	0.0164639	3	172238177	TNFSF10
cg10214492	-0.00100252	1.0923e-09	0.000841713	17	80377647	HEXDC;OGFOD3
cg10221391	0.000370582	6.06156e-08	0.0467095	6	29945726	HCG9
cg10235116	-0.000409275	3.99943e-12	3.08191e-06	1	218479229	RRP15
cg10249285	-0.00053196	1.07173e-19	8.25863e-14	20	22795685
cg10250177	-0.00196306	2.13381e-16	1.64428e-10	1	32739752	LCK
cg10265365	0.000314249	6.55782e-09	0.00505336	19	42827690	TMEM145
cg10269448	0.000535858	4.2561e-09	0.00327969	6	160506503	IGF2R
cg10297271	-0.000756676	1.58452e-08	0.0122101	9	33249248
cg10310595	-0.000500762	1.88406e-11	1.45183e-05	6	32908567	HLA-DMB
cg10316457	0.000298128	1.21548e-08	0.00936633	7	33374063	BBS9
cg10317026	-0.000140233	2.5016e-09	0.0019277	1	155056636	EFNA3
cg10319474	-0.000405117	1.0723e-08	0.00826302	3	48573819	PFKFB4
cg10324998	0.00057998	1.15746e-19	8.91925e-14	1	92338262	TGFBR3
cg10346416	-0.00115824	7.00535e-10	0.000539822	8	23020294	TNFRSF10D
cg10350350	0.00049912	5.96318e-08	0.0459514	11	43983977
cg10354154	-0.00137702	7.82714e-23	6.03149e-17	17	79534694	NPLOC4
cg10357314	-0.000794226	1.50986e-13	1.16348e-07	11	94886261
cg10359157	0.000204035	1.21931e-14	9.39583e-09	13	51418020	DLEU7
cg10380546	-0.000179579	2.2183e-11	1.70939e-05	11	942218	AP2A2
cg10392188	-0.000818802	1.7704e-15	1.36424e-09	10	11203213	CELF2
cg10394903	-0.000258382	3.70532e-13	2.85527e-07	5	145355252	SH3RF2
cg10397389	-0.000725375	1.04878e-09	0.000808177	4	100738011	DAPP1
cg10397819	0.000484499	7.84714e-09	0.0060469	14	75447512
cg10411850	0.00144315	9.74718e-12	7.51104e-06	1	154473912	TDRD10;SHE
cg10414921	-0.000333139	8.24509e-21	6.35355e-15	5	75843463	IQGAP2
cg10422233	0.000243798	4.71711e-08	0.0363494	14	103565915	C14orf73
cg10423607	-0.000812371	8.94827e-19	6.89541e-13	8	68418480	CPA6
cg10426370	0.000746632	1.57345e-11	1.21248e-05	5	54282459	ESM1
cg10427651	-0.0006266	6.37444e-10	0.000491205	16	72015971	PKD1L3
cg10430284	-0.00127371	3.48314e-13	2.68406e-07	19	660589	RNF126
cg10432942	0.000346234	1.9565e-08	0.0150765	14	93836539	UNC79
cg10443019	-0.00035267	3.49612e-09	0.00269406	6	30112423	TRIM40
cg10459430	-0.00124446	7.9271e-13	6.10851e-07	1	93685227	CCDC18
cg10461390	-0.00377078	5.66602e-35	4.36616e-29	4	151324223	LRBA
cg10468849	-0.000733108	1.16305e-27	8.96233e-22	14	93159257
cg10489463	-0.00183254	2.87924e-28	2.2187e-22	2	33546572	LTBP1
cg10492573	0.000455703	6.26199e-14	4.8254e-08	17	59493993
cg10494807	0.000686263	1.57925e-16	1.21695e-10	19	7711171	STXBP2
cg10497231	0.000303683	2.32992e-09	0.0017954	3	58563159	FAM107A
cg10501360	-0.000851319	5.70593e-17	4.39691e-11	10	49671665	ARHGAP22
cg10511346	0.000997826	2.96593e-09	0.0022855	11	95858802	MAML2
cg10511467	0.00054978	4.76653e-08	0.0367302	16	81529963	CMIP
cg10514576	0.00100584	9.25428e-10	0.000713122	3	149343758	WWTR1
cg10526559	-0.000468295	2.06334e-09	0.00158998	13	23952424	SACS
cg10535320	-0.000225694	1.19181e-11	9.1839e-06	17	61908869	PSMC5
cg10544587	-0.000315496	6.16783e-10	0.000475285	4	15767735
cg10545366	-0.00063371	2.21952e-08	0.0171033	16	77630672
cg10573236	-0.000204998	5.23597e-08	0.0403476	2	31547363
cg10575219	-0.00117969	2.43854e-08	0.0187911	7	105313992	ATXN7L1
cg10576238	-0.00169332	8.76582e-15	6.75482e-09	7	142494399
cg10577216	-0.00170715	3.93379e-15	3.03132e-09	6	143265045	HIVEP2
cg10581898	-0.00133016	5.52006e-11	4.25368e-05	6	113703492
cg10582712	0.00122239	4.76721e-22	3.67355e-16	1	17767282	RCC2
cg10591467	-0.000593682	1.99704e-09	0.00153889	17	7980419	ALOX12B
cg10593758	-0.00240454	1.05696e-21	8.14481e-16	5	76248743	CRHBP
cg10595052	-0.000540634	1.52918e-10	0.000117837	7	8194004	ICA1
cg10595422	0.0016068	3.72152e-10	0.000286775	10	88141441
cg10596919	0.000334942	1.77554e-08	0.013682	19	49859512	TEAD2
cg10602939	0.000529573	1.62183e-09	0.00124976	14	101147551
cg10604258	-0.000814713	3.96403e-08	0.0305462	15	93588851	RGMA
cg10619379	-0.000679829	1.0968e-13	8.45181e-08	17	27252884	PHF12
cg10623219	0.000509906	1.24816e-19	9.61817e-14	12	52242807
cg10636490	0.000798868	3.46501e-10	0.000267008	3	149687315	PFN2
cg10646968	-0.00127588	4.29248e-14	3.30772e-08	10	111728983
cg10651375	-0.000575264	1.60184e-16	1.23435e-10	16	70060272	PDXDC2P
cg10653926	-0.000583835	5.5084e-18	4.2447e-12	19	1069320	HMHA1
cg10655396	-0.00142725	4.39786e-20	3.38893e-14	19	1077244	HMHA1
cg10676600	0.000521612	5.66473e-18	4.36516e-12	10	73246475	CDH23
cg10682154	-0.00300738	1.42627e-14	1.09907e-08	6	134561914	SGK1
cg10683392	-0.000896125	2.06021e-14	1.58757e-08	3	154901913
cg10689504	-0.00128418	1.24068e-17	9.56047e-12	8	41863031	KAT6A
cg10706013	-0.00117359	8.82378e-18	6.79948e-12	21	44104950	PDE9A
cg10713589	-0.00299524	1.36251e-37	1.04993e-31	4	119989952
cg10714284	-0.000160294	1.47513e-11	1.13671e-05	6	32908901	HLA-DMB
cg10714509	-0.00157932	7.01302e-17	5.40413e-11	1	234680511
cg10714639	-0.000941753	1.45339e-26	1.11996e-20	19	1075104	HMHA1
cg10716582	0.000264383	5.90079e-10	0.000454707	16	22372839	CDR2
cg10728351	-0.00188744	2.95142e-19	2.27432e-13	4	122628020
cg10734102	-0.00142766	4.12641e-16	3.17975e-10	2	225895015	DOCK10
cg10735015	-0.00146633	4.47127e-09	0.0034455	6	143928643	PHACTR2
cg10777338	-0.000566191	4.41747e-12	3.40404e-06	7	20936700	LINC01162
cg10791541	-0.000292403	1.89506e-13	1.4603e-07	3	55040617	CACNA2D3
cg10808887	-0.0009707	1.01247e-33	7.80193e-28	5	171870781	SH3PXD2B
cg10820980	0.000521818	6.74318e-09	0.0051962	13	99483730	DOCK9-AS1;DOCK9
cg10841025	-0.00106371	4.28712e-10	0.000330359	11	127924442
cg10843276	-0.0017371	1.76505e-15	1.36012e-09	4	726697	PCGF3
cg10844760	-9.33775e-05	1.58347e-15	1.2202e-09	2	7017723	RSAD2
cg10849105	0.00113525	2.85419e-08	0.021994	15	94518571	LINC01580;LINC01581
cg10864298	0.000640221	1.85984e-08	0.0143317	2	169653226	NOSTRIN
cg10865498	-0.000292765	1.10053e-10	8.48056e-05	20	35975022	SRC
cg10878966	-0.000710704	6.4641e-08	0.0498114	21	47813443	PCNT
cg10901633	-0.000811914	8.22768e-23	6.34013e-17	3	4814459	ITPR1
cg10903186	0.000397867	1.46339e-16	1.12767e-10	21	47856857	PCNT
cg10922498	0.00130562	1.03129e-16	7.94698e-11	18	70900410	LOC400655
cg10923838	0.000638717	4.2275e-09	0.00325765	12	120242330	CIT
cg10927461	0.000305275	6.42731e-09	0.00495279	2	122530159
cg10927968	0.00127537	4.98362e-14	3.84031e-08	11	1807333
cg10931237	-0.00090516	9.05274e-17	6.97591e-11	3	45052530	EXOSC7
cg10935165	-0.00261177	2.7337e-16	2.10655e-10	20	60850040	OSBPL2
cg10938046	0.000591804	9.25119e-12	7.12884e-06	6	43969577	C6orf223
cg10958086	-0.000742933	1.18607e-08	0.00913966	17	952903	ABR
cg10961050	-0.000811344	2.30618e-10	0.000177711	9	72661814	MAMDC2
cg10961099	-0.000823121	7.41994e-10	0.00057177	8	2046910	MYOM2
cg10968849	-0.000981789	1.05942e-08	0.00816376	11	61159047	TMEM216
cg10976975	0.000629951	7.30908e-12	5.63228e-06	2	69098569	BMP10
cg10980860	0.000150268	1.95945e-17	1.50993e-11	3	130506709
cg10981764	-0.000642233	2.58312e-08	0.0199051	7	1571912	MAFK
cg10999423	0.00125788	8.11602e-09	0.0062541	1	222461592
cg11009823	0.000548475	1.17724e-09	0.000907168	20	34761098	EPB41L1
cg11011354	-0.00157332	2.5294e-24	1.94912e-18	7	26745413	SKAP2
cg11036672	0.000134123	1.36912e-13	1.05502e-07	4	8476435	C4orf23
cg11046734	-0.00166395	7.4519e-18	5.74233e-12	17	72898009
cg11052187	-0.000526322	4.19583e-12	3.23325e-06	6	15464026	JARID2
cg11064411	-0.000494068	1.36139e-09	0.00104907	2	105851839
cg11065438	-0.000248741	6.11855e-12	4.71487e-06	7	134832432	TMEM140;C7orf49
cg11071366	-0.000195099	1.94329e-13	1.49747e-07	1	55070594	ACOT11
cg11087101	-0.000610373	1.68305e-10	0.000129694	3	195809593	TFRC
cg11092416	-0.00101377	2.03562e-11	1.56862e-05	6	29617549
cg11112948	-0.00198817	4.89523e-21	3.77219e-15	2	231306379	SP100
cg11117649	-0.000586804	9.22411e-16	7.10797e-10	4	77898985	SEPT11
cg11123946	-0.000693431	1.65477e-10	0.000127514	2	65615529	SPRED2
cg11134966	0.000565341	2.70465e-14	2.08416e-08	11	17034791	PLEKHA7
cg11153071	-0.000453172	8.92442e-12	6.87704e-06	17	78748077	RPTOR
cg11166877	-0.000203161	5.33593e-11	4.1118e-05	13	28711268	PAN3-AS1;PAN3
cg11168687	-0.00120429	1.20501e-11	9.28563e-06	4	185726782	ACSL1
cg11169343	-0.000269706	3.43376e-08	0.0264601	8	134388008
cg11177698	-0.000990782	4.42536e-15	3.41012e-09	5	24622017	CDH10
cg11182874	0.000644321	6.09335e-08	0.0469545	8	102472508
cg11186858	0.000332246	1.20764e-14	9.30587e-09	17	75096382
cg11193342	0.000186982	1.89758e-11	1.46225e-05	12	116872185
cg11195360	-0.00111297	6.05423e-08	0.046653	11	124311399	OR8B8
cg11197020	-0.000642782	4.33026e-09	0.00333684	20	48883871	LINC01272
cg11201177	-0.000673725	5.43792e-10	0.000419039	11	2961805
cg11204139	0.000565936	4.21165e-17	3.24543e-11	17	3907470
cg11216632	-0.000469035	2.9633e-14	2.28348e-08	1	155944655	ARHGEF2
cg11228680	-0.000504579	3.52356e-12	2.71521e-06	17	39465330	KRTAP16-1
cg11233113	0.00139106	8.46996e-10	0.000652683	19	13133365	NFIX
cg11236746	0.000387868	1.06865e-17	8.23485e-12	3	33096255	GLB1
cg11237406	0.000642649	3.01427e-08	0.0232275	17	4649333	ZMYND15
cg11253148	-0.000616918	1.49326e-10	0.000115068	11	104540147
cg11258480	0.000367954	3.78688e-11	2.91812e-05	5	153847224
cg11258813	-0.00116371	5.89744e-09	0.00454449	14	53593556	DDHD1
cg11261958	-0.000311398	1.85952e-15	1.43292e-09	3	118958539	B4GALT4
cg11270206	0.000504892	4.02305e-09	0.0031001	2	220264849
cg11276172	0.000398902	3.58289e-24	2.76092e-18	10	106093694	ITPRIP
cg11311405	-0.000296542	2.10844e-08	0.0162473	17	71478745	SDK2
cg11315312	-0.00184649	3.63147e-16	2.79836e-10	17	30153178
cg11320406	-0.000455125	1.06633e-11	8.21701e-06	13	113824550	PROZ
cg11323203	-0.000982524	2.49475e-15	1.92242e-09	7	29236387	CHN2
cg11327857	0.000399427	1.05102e-09	0.000809899	4	123747558	FGF2
cg11348106	0.000565874	5.57997e-08	0.0429985	17	75208807	SEC14L1
cg11351115	-0.000710124	1.182e-14	9.10829e-09	11	75491404	DGAT2
cg11352146	-0.000224018	1.02439e-20	7.89379e-15	11	65192550	NEAT1
cg11354699	-0.000688866	3.86981e-12	2.98202e-06	15	77360273	TSPAN3
cg11360522	-0.00176021	5.74267e-17	4.42522e-11	13	113379828	ATP11A
cg11376341	0.000490053	1.43835e-10	0.000110837	10	21796152
cg11386011	0.000832314	4.17196e-08	0.0321486	6	32121156	PPT2;PRRT1
cg11387576	-0.00185552	6.44927e-47	4.96971e-41	9	18260848
cg11411219	-0.000145269	5.19081e-20	3.99997e-14	13	45941723	TPT1-AS1
cg11415687	-0.000790819	1.4544e-26	1.12074e-20	17	4806623	CHRNE
cg11430223	-0.000594068	2.13553e-28	1.64561e-22	13	42232607	VWA8
cg11435826	-0.000340207	1.43565e-09	0.00110629	12	2792111	CACNA1C
cg11436362	-0.00134686	1.06238e-31	8.18656e-26	11	67053929	ADRBK1
cg11436821	-0.000468446	7.60037e-11	5.85674e-05	2	43302905
cg11449994	0.000665726	9.8789e-10	0.000761254	16	2985833	FLYWCH1
cg11469587	0.000281795	9.38758e-13	7.23393e-07	17	74639849	ST6GALNAC1
cg11471559	-0.00166169	2.25202e-42	1.73537e-36	20	37529715	PPP1R16B
cg11474701	-0.00103443	1.12838e-09	0.000869517	11	121193898
cg11482879	0.00148707	8.45154e-16	6.51264e-10	17	4480083
cg11487438	-4.83453e-05	5.48718e-08	0.0422835	12	57425186	MYO1A
cg11488893	0.000364922	5.15205e-09	0.0039701	11	14994381	CALCA
cg11493474	0.000770375	9.05791e-13	6.9799e-07	1	214746940
cg11494235	-0.00158605	3.68625e-24	2.84057e-18	1	65493570
cg11518301	-0.000563513	8.60518e-21	6.63103e-15	3	72378462
cg11538718	-0.000215009	2.10345e-09	0.00162089	2	20560455
cg11538810	-0.000752761	2.40456e-18	1.85292e-12	22	46481727	LOC400931
cg11540997	0.000294355	4.7108e-08	0.0363008	15	45407818	DUOX2;DUOXA2
cg11549294	-0.00070892	5.35423e-09	0.00412589	7	79245090
cg11551901	-0.00207939	4.67137e-08	0.035997	10	102270793	SEC31B
cg11554780	-0.00107224	1.86943e-12	1.44056e-06	3	4612770	ITPR1
cg11563064	-0.0010177	5.86041e-11	4.51595e-05	2	198169819	ANKRD44
cg11577329	-0.000599073	6.27925e-09	0.0048387	5	1093738	SLC12A7
cg11579708	-0.000475184	9.58745e-24	7.38796e-18	10	13142679	CCDC3;OPTN
cg11581865	0.000467451	7.80709e-13	6.01603e-07	11	120078840
cg11591310	-0.000744679	5.50174e-10	0.000423956	12	12874295	CDKN1B
cg11591485	0.000430184	4.38833e-09	0.00338159	3	124839640	SLC12A8
cg11593913	0.00167307	1.00119e-27	7.71504e-22	8	10640946	PINX1
cg11597902	0.000388842	2.85963e-09	0.00220359	17	75096239
cg11601477	0.000436208	3.71102e-14	2.85966e-08	16	86108504
cg11602882	0.000163332	1.10853e-08	0.00854215	15	76431848	C15orf27
cg11604377	0.00164869	7.41649e-15	5.71505e-09	3	106983926	LINC00883
cg11617938	0.00169144	3.11534e-10	0.000240064	6	29692281	HLA-F
cg11618438	0.000523406	4.67632e-08	0.0360351	2	11821572	LPIN1
cg11624470	-0.00102633	1.83621e-20	1.41495e-14	16	68321484	SLC7A6
cg11637892	-0.00046093	2.01125e-18	1.54984e-12	16	3559696	CLUAP1
cg11640591	0.000251149	2.90344e-11	2.23735e-05	3	46925181	PTH1R
cg11646706	-0.00309964	1.83654e-26	1.41521e-20	3	58514483	ACOX2
cg11657366	-0.00152871	1.42379e-10	0.000109716	14	67955250	TMEM229B
cg11670060	0.000462776	4.44646e-08	0.0342638	5	145316416	SH3RF2
cg11765109	-0.0001637	3.96802e-14	3.0577e-08	8	142449613	MROH5
cg11783834	-0.00064458	3.03388e-14	2.33787e-08	8	27469331	CLU
cg11783901	-0.000538102	5.63665e-09	0.00434353	17	47102000	IGF2BP1
cg11794635	9.67901e-05	1.55125e-09	0.00119537	3	133609143	RAB6B
cg11795114	-0.000622754	5.36041e-12	4.13066e-06	1	112052280	TMIGD3
cg11807314	-0.00107475	3.04728e-15	2.34819e-09	3	31746386	OSBPL10-AS1;OSBPL10
cg11816444	0.000258133	1.55866e-11	1.20108e-05	13	49326573
cg11847468	-0.000819329	3.08103e-08	0.023742	10	3825031	KLF6
cg11854981	-0.00126602	3.28778e-19	2.53352e-13	6	42219847	TRERF1
cg11859584	-0.000369075	3.39427e-08	0.0261557	19	3361374	NFIC
cg11876048	-0.000743633	4.13197e-11	3.18404e-05	17	55337654	MSI2
cg11886100	-0.000903476	5.2167e-10	0.000401991	17	63240599
cg11887376	-0.00131257	3.47465e-16	2.67752e-10	5	1118670
cg11888921	-9.01681e-05	1.33362e-08	0.0102767	12	106529681	NUAK1
cg11897776	-0.000856799	1.3284e-08	0.0102365	20	62434391	ZBTB46
cg11899596	0.00112446	2.53863e-14	1.95623e-08	8	145663791	NFKBIL2
cg11899815	-0.000519867	7.36469e-09	0.00567513	8	11415578	BLK
cg11929752	-0.000616692	7.67083e-09	0.00591103	8	27251134	PTK2B
cg11932158	-0.0013546	7.35295e-28	5.66608e-22	3	155422129	PLCH1
cg11934771	-0.00058857	2.27051e-08	0.0174963	6	31021796	HCG22
cg11939399	0.000696756	1.70832e-12	1.31641e-06	4	57773300	REST
cg11953775	0.000781495	1.13865e-08	0.00877427	1	207597011
cg11960794	-0.00148447	9.83907e-41	7.58185e-35	22	19651048
cg11969491	-0.0016962	7.70185e-13	5.93494e-07	15	90735063	SEMA4B
cg11969813	-0.000640828	1.07188e-22	8.25979e-17	17	79816559	P4HB
cg11982890	-0.000723948	1.76226e-08	0.0135797	22	46795123	CELSR1
cg11993583	-0.000836731	1.91162e-09	0.00147307	20	56195541	ZBP1
cg12001120	0.000452365	3.22129e-11	2.48228e-05	2	219751342	WNT10A
cg12004527	-0.000655401	3.54164e-10	0.000272914	12	63054795	PPM1H
cg12020251	-0.00152958	2.12264e-09	0.00163568	3	159559191	SCHIP1;IQCJ-SCHIP1
cg12047815	-0.000425441	9.94453e-15	7.66312e-09	3	142575982	PCOLCE2
cg12054453	-0.00144337	2.18856e-15	1.68647e-09	17	57915717	TMEM49
cg12064202	0.00107604	1.48009e-12	1.14053e-06	6	31038842
cg12072103	0.000503744	3.97173e-10	0.000306056	6	34240390
cg12073319	-0.000618711	8.0355e-09	0.00619205	4	15965025	FGFBP2
cg12081645	-0.000931677	1.20935e-11	9.31905e-06	4	157920476
cg12085698	0.00130888	3.29761e-09	0.00254109	11	13983784	SPON1
cg12100089	-0.000650643	1.1075e-10	8.53426e-05	5	121004749
cg12103219	-0.000484716	3.33368e-12	2.56889e-06	19	30165308	PLEKHF1
cg12130560	0.000571155	1.22745e-13	9.45855e-08	1	40099010	HEYL
cg12131208	0.000626719	1.21272e-08	0.00934507	17	58499700	C17orf64
cg12134349	0.00148368	1.1337e-12	8.7361e-07	8	142264816
cg12134559	-5.54203e-05	3.66738e-09	0.00282603	7	98573011	TRRAP
cg12148585	-0.00234299	4.00775e-19	3.08831e-13	2	208006420	KLF7
cg12151330	0.00029851	5.01012e-09	0.00386073	12	120114103	PRKAB1
cg12194745	0.000652569	4.25965e-08	0.0328243	17	79423649	BAHCC1
cg12197666	-0.00095398	3.33121e-15	2.56698e-09	13	40511553
cg12202498	-0.000387775	4.11788e-10	0.000317318	3	15482605	EAF1
cg12214451	0.000389244	2.68934e-12	2.07237e-06	4	114900175	ARSJ
cg12218308	0.00046647	1.80479e-09	0.00139074	22	22526183
cg12223939	-0.00057299	2.51487e-08	0.0193792	1	230644035
cg12224375	-0.000336809	2.09698e-16	1.6159e-10	12	94656250	PLXNC1
cg12229459	-0.00101274	4.45663e-11	3.43421e-05	6	145233743
cg12241755	-0.00105144	4.30267e-10	0.000331558	13	72435095	DACH1
cg12255710	0.000665556	2.15731e-08	0.0166239	1	90900170
cg12259187	0.00043787	1.27107e-08	0.00979471	9	82238785	TLE4
cg12264322	-0.000815311	5.49674e-08	0.0423571	8	61720600	CHD7
cg12265757	-0.00194103	3.47592e-11	2.6785e-05	3	4612758	ITPR1
cg12299422	-0.000698812	1.78211e-08	0.0137327	5	136934174
cg12303488	-0.000825827	5.99275e-08	0.0461793	11	67176300	TBC1D10C
cg12306624	-0.000269487	4.97548e-12	3.83403e-06	11	128599459	FLI1
cg12324629	0.000267878	7.43496e-09	0.00572927	17	19771548	ULK2
cg12342675	-0.000929715	2.62724e-27	2.02451e-21	10	60411127	BICC1
cg12359279	-0.000343524	9.34291e-15	7.19951e-09	21	42797953	MX1
cg12368752	0.000645646	2.81621e-09	0.00217013	11	117800233	TMPRSS13
cg12378834	-0.000391022	7.02857e-12	5.41612e-06	5	134646487	C5orf66
cg12381367	-0.000756334	1.4001e-11	1.0789e-05	10	121041196	GRK5
cg12382333	-0.00111042	3.39883e-09	0.00261909	17	47115593	IGF2BP1
cg12390231	-0.000985556	3.91105e-12	3.0138e-06	14	34407637	EGLN3
cg12405088	-0.002811	1.21139e-28	9.33477e-23	22	43257120
cg12408250	0.000484565	2.93961e-08	0.0226522	1	3121727	PRDM16
cg12411425	-0.00138495	4.41924e-12	3.4054e-06	17	67241949	ABCA5;ABCA10
cg12417775	-0.000978309	5.14133e-11	3.96184e-05	1	212463238	PPP2R5A
cg12428797	-0.0016645	2.05275e-22	1.58182e-16	8	144678360	EEF1D
cg12431087	-0.000112261	2.88684e-08	0.0222456	3	71355122	FOXP1
cg12434132	-0.00177437	3.3562e-39	2.58624e-33	2	25268065	EFR3B
cg12435056	-0.00112656	1.764e-12	1.35931e-06	3	36918206	TRANK1
cg12436561	-0.00207473	2.60479e-19	2.00721e-13	18	43593510	PSTPIP2
cg12488187	-0.000223159	2.58868e-10	0.00019948	12	65671664	MSRB3
cg12489028	-0.000972047	8.66847e-14	6.6798e-08	2	32568146
cg12491115	0.000411479	2.09349e-10	0.000161322	11	129992365	APLP2
cg12504148	0.000402065	6.43689e-08	0.0496018	13	43597331	DNAJC15
cg12517732	-0.00181729	1.07248e-21	8.26434e-16	3	100594209	ABI3BP
cg12550597	0.000352889	1.4486e-10	0.000111627	19	17664484	FAM129C
cg12551317	-0.00045551	4.16712e-10	0.000321113	7	129784818
cg12576974	-0.00120308	1.47024e-10	0.000113294	4	122193952
cg12587615	0.000707598	2.07739e-14	1.6008e-08	19	11472397	LPPR2
cg12604162	-0.00040436	1.05821e-08	0.00815442	1	6086148	KCNAB2
cg12615067	-0.000246978	3.07646e-10	0.000237068	5	16618000	FAM134B;LOC101929524
cg12622182	0.000134369	3.8281e-09	0.00294988	1	38513641	POU3F1
cg12624792	0.000196612	2.97395e-09	0.00229168	22	38714001	CSNK1E
cg12625464	-0.000870541	6.29141e-09	0.00484807	6	139561673	TXLNB
cg12626589	0.00112879	8.26504e-11	6.36892e-05	6	32120783	PPT2;PRRT1
cg12628550	-0.000969899	9.7139e-09	0.0074854	14	91817627	CCDC88C
cg12629515	0.000682772	2.55887e-08	0.0197183	6	27859811	HIST1H3J;HIST1H2BO
cg12630354	-0.0004491	1.63316e-09	0.00125849	16	10970709	CIITA
cg12635790	-0.00144222	9.17524e-18	7.07031e-12	8	96112814
cg12647970	0.000985656	1.05509e-18	8.1304e-13	6	3234297
cg12651309	-0.000494985	1.00211e-08	0.0077221	17	80365358	OGFOD3
cg12656272	-0.000395615	4.55816e-13	3.51246e-07	3	100328186	GPR128
cg12668551	0.000538603	1.71566e-08	0.0132206	8	98244624
cg12690127	-0.000280716	1.66812e-11	1.28543e-05	12	7055683	PTPN6
cg12697139	-0.00138159	1.84038e-10	0.000141817	1	209571889
cg12701018	-0.00125813	4.32035e-31	3.3292e-25	1	1144005
cg12708266	-0.000800716	2.58838e-12	1.99457e-06	12	65702725	MSRB3
cg12713583	-0.00264587	1.176e-34	9.06211e-29	19	940724	ARID3A
cg12723011	-0.00036285	1.75607e-11	1.3532e-05	4	15965102	FGFBP2
cg12732215	-0.00299141	1.47064e-42	1.13326e-36	3	37795217	ITGA9-AS1;ITGA9
cg12749246	0.000522174	1.54111e-08	0.0118756	6	29521013
cg12751042	-0.00016282	1.81404e-14	1.39788e-08	12	12874288	CDKN1B
cg12751305	-3.98774e-05	1.71456e-09	0.00132121	1	154764508	KCNN3
cg12754854	-0.00156914	2.53649e-22	1.95458e-16	9	131682859	PHYHD1
cg12757378	0.000338686	2.24901e-08	0.0173305	7	6334715
cg12758082	-0.000615029	3.1279e-08	0.0241032	13	113407769	ATP11A
cg12769732	-0.0005323	4.51907e-08	0.0348233	4	170913525	MFAP3L
cg12774946	0.00065022	1.26194e-10	9.72434e-05	6	129966801	ARHGAP18
cg12784947	-0.000756005	1.05582e-12	8.13598e-07	1	44302040	ST3GAL3
cg12805374	-0.00045854	6.41317e-09	0.0049419	17	43306622	FMNL1
cg12819393	0.000620752	3.46895e-16	2.67312e-10	9	127240449
cg12822816	-0.000785123	1.49943e-12	1.15544e-06	10	134361019	INPP5A
cg12822891	0.0015293	2.61049e-12	2.0116e-06	14	103464954	CDC42BPB
cg12838274	0.00046086	1.43593e-16	1.10651e-10	6	134786039	LOC101928231;LINC01010
cg12840248	-0.000502801	6.39601e-12	4.92867e-06	6	32908718	HLA-DMB
cg12855906	-0.000882979	1.22494e-09	0.000943923	21	44092508	PDE9A
cg12856114	-0.00042093	5.47065e-09	0.00421561	7	73242028
cg12856497	-0.00179861	8.55256e-29	6.59048e-23	17	55525538	MSI2
cg12857541	-0.0006177	3.64838e-09	0.00281139	4	24583375	DHX15
cg12875950	0.000339143	2.43577e-08	0.0187697	10	16565148	C1QL3
cg12880842	-0.000624218	1.39079e-08	0.0107172	1	108079132
cg12882503	0.000878228	4.12314e-16	3.17723e-10	13	113646693	MCF2L
cg12899423	0.000474739	1.81131e-11	1.39577e-05	11	44328154	ALX4
cg12903335	-0.0015921	4.34471e-21	3.34797e-15	20	19672928	SLC24A3
cg12924402	0.000762087	1.47586e-08	0.0113728	2	218898511
cg12925542	-0.000646151	4.57441e-08	0.0352498	3	167371084	WDR49
cg12939025	0.000975001	2.92919e-09	0.00225719	7	7196446
cg12968041	0.000201915	1.25037e-08	0.00963515	22	29280932	ZNRF3
cg12968684	-0.00123093	8.0836e-11	6.22911e-05	5	158246281	EBF1
cg12970171	-0.000496481	6.48504e-10	0.000499728	5	6766613
cg12971683	-0.000441235	8.47137e-12	6.52792e-06	1	27032989	ARID1A
cg12999267	-0.000702914	1.15809e-30	8.92408e-25	12	94376970
cg13002086	-0.000317421	3.25129e-09	0.0025054	4	154405052	KIAA0922
cg13007502	0.000140606	3.88866e-08	0.0299655	2	208795771	PLEKHM3
cg13033086	-0.000283068	4.06386e-13	3.13155e-07	15	57272441	TCF12
cg13066703	-0.00988653	9.2217e-38	7.10611e-32	1	211526705	TRAF5
cg13074526	-0.000565138	5.3893e-09	0.00415292	17	76274743	LOC100996291
cg13077693	-0.00114318	2.43139e-08	0.0187359	1	172327995	DNM3
cg13085403	-0.000565641	5.87934e-09	0.00453054	1	232901128
cg13098633	0.00116549	5.8374e-19	4.49822e-13	9	140259748	EXD3
cg13098738	-0.000169109	3.08649e-11	2.3784e-05	6	15286332	JARID2
cg13104274	-0.000209903	1.3873e-10	0.000106903	1	169078316	ATP1B1
cg13117948	-0.00067936	9.8402e-09	0.00758272	4	16086051	PROM1
cg13121392	-0.00126987	8.90577e-19	6.86266e-13	1	43401136	SLC2A1
cg13125224	0.000367303	2.62709e-09	0.0020244	6	6587445	LY86;LOC285780
cg13125822	-0.000763968	1.99803e-23	1.53965e-17	10	121061302	GRK5
cg13136655	-0.00145918	1.37753e-14	1.06151e-08	6	149806131	ZC3H12D
cg13139542	0.000429743	6.74725e-12	5.19934e-06	2	8242815
cg13148524	-0.00180757	7.81047e-13	6.01864e-07	1	223363874
cg13159505	-0.000558788	2.77953e-10	0.000214186	17	78845804	RPTOR
cg13173268	-0.000957319	3.89879e-15	3.00435e-09	2	198060477	ANKRD44
cg13214630	-0.000470616	5.40594e-08	0.0416574	9	136013579	RALGDS
cg13226160	-0.000405932	4.091e-08	0.0315247	18	32626304	MAPRE2
cg13231954	0.000371621	3.59565e-08	0.0277076	2	8724414
cg13237094	0.000645688	6.7148e-11	5.17433e-05	2	37771327
cg13245626	-0.00169029	2.97002e-13	2.28866e-07	4	75558301
cg13246698	0.0014188	5.20383e-09	0.00401	2	48828744	STON1-GTF2A1L
cg13247871	-0.00130096	8.00225e-12	6.16642e-06	7	88632493	ZNF804B
cg13270001	0.000173154	5.29819e-11	4.08271e-05	16	53925870	FTO
cg13274370	-0.00037754	1.23561e-11	9.52143e-06	2	47516134	LOC101927043
cg13280041	0.00298182	1.29829e-08	0.0100044	6	138866865	NHSL1
cg13294852	-0.00152029	7.28798e-09	0.00561602	2	102672129
cg13322350	-0.000799487	3.21893e-12	2.48046e-06	13	114914275
cg13347910	0.00116506	2.6091e-09	0.00201054	6	10555853	GCNT2
cg13358346	-0.00049605	2.86775e-18	2.20985e-12	17	4348147	SPNS3
cg13359765	0.000449919	3.33482e-08	0.0256977	1	234350988	SLC35F3
cg13377771	-0.00152473	6.81749e-30	5.25346e-24	17	78398120	ENDOV
cg13380995	0.000466558	1.05506e-09	0.000813014	6	37670128
cg13413819	-0.00064561	1.98456e-08	0.0152927	2	43191888
cg13422817	0.000306487	1.3943e-10	0.000107443	12	4550927	FGF6
cg13453436	-0.00178543	5.40248e-10	0.000416307	17	19209859	EPN2-AS1;EPN2
cg13455434	-0.00146657	1.10699e-12	8.53035e-07	8	30243930	RBPMS
cg13457759	0.000913438	2.04331e-16	1.57455e-10	3	39949751	MYRIP
cg13492133	0.00167775	7.18208e-25	5.53441e-19	1	183516266	SMG7
cg13492490	-0.000963908	3.50461e-40	2.7006e-34	15	75341993	PPCDC
cg13497089	0.000818909	6.92973e-14	5.33995e-08	4	83718406	SCD5
cg13497903	0.00033531	1.00113e-09	0.000771455	14	90920641
cg13498235	0.000817428	1.54527e-24	1.19077e-18	6	112603570	LOC101927640
cg13500196	0.00081407	3.08623e-08	0.023782	18	53069573	TCF4
cg13535326	-0.000249839	4.76026e-08	0.0366819	13	52754361	MRPS31P5
cg13536265	0.000205282	3.79423e-08	0.0292378	14	24836539	NFATC4
cg13561409	-0.00119397	4.19543e-15	3.23294e-09	19	3677220	PIP5K1C
cg13570559	-0.00124296	2.12521e-14	1.63766e-08	22	26950172	TPST2
cg13584568	-0.00127824	5.10336e-17	3.93258e-11	6	91182585
cg13586051	-0.000348563	4.31078e-09	0.00332183	3	58200471	DNASE1L3
cg13587823	-0.000841358	2.18301e-17	1.68219e-11	2	158039725
cg13597554	-0.00116875	4.62837e-14	3.56656e-08	15	49732282	FGF7;C15orf33
cg13606421	0.000374641	3.52914e-08	0.0271951	3	16216180	GALNTL2
cg13607205	-0.00306865	4.40608e-24	3.39527e-18	19	50376497	AKT1S1
cg13607248	-0.00124897	3.40803e-11	2.62618e-05	3	183874556	DVL3
cg13608623	-0.000553843	1.65782e-10	0.000127749	1	164600102	PBX1
cg13609344	-0.00115803	1.75754e-10	0.000135434	8	120631500	ENPP2
cg13611686	-0.000247404	8.31561e-10	0.000640789	11	1049800
cg13629388	0.000263808	7.76353e-11	5.98246e-05	6	170687780	FAM120B
cg13631444	0.00106619	1.66232e-11	1.28096e-05	8	110098866	TRHR
cg13641317	-0.00308833	2.62816e-53	2.02522e-47	3	127255552
cg13643339	-0.000105136	4.18963e-13	3.22847e-07	14	76447949	TGFB3
cg13648937	-0.000706305	6.81706e-09	0.00525313	12	25204249	LRMP
cg13654350	0.000680161	2.17684e-10	0.000167744	18	286054
cg13668346	-0.00118062	1.9533e-16	1.50518e-10	22	35871548
cg13668490	0.000150004	5.92528e-08	0.0456594	17	42463640	ITGA2B
cg13681853	0.00080125	1.05722e-09	0.000814679	17	17766145	TOM1L2
cg13687834	-0.00163912	6.2022e-29	4.77933e-23	10	3514783
cg13695726	-0.000854829	1.07504e-15	8.28413e-10	21	43482150	UMODL1
cg13702108	0.000174875	2.44865e-11	1.8869e-05	16	68774709	CDH1
cg13702217	-0.000395076	1.00443e-10	7.73997e-05	11	107735542
cg13702222	-0.000378979	7.19548e-12	5.54473e-06	3	152017240	MBNL1
cg13717343	-0.000723693	1.15966e-26	8.93621e-21	7	140576733	BRAF
cg13733787	0.000105532	3.83946e-10	0.000295863	8	141229379	TRAPPC9
cg13750140	-0.000281119	2.38105e-19	1.83481e-13	1	41688346	SCMH1
cg13750579	0.000814513	3.86051e-09	0.00297486	1	61352587
cg13750929	-0.000421449	2.49641e-12	1.9237e-06	6	158065636	ZDHHC14
cg13752545	-0.000499197	2.65871e-12	2.04877e-06	9	38071235
cg13777717	-0.000432809	1.87503e-09	0.00144487	5	76250527	CRHBP
cg13782491	-0.00078774	5.17608e-22	3.98862e-16	22	45998305
cg13783809	-0.000714088	4.73342e-12	3.6475e-06	7	30590926	LOC401320
cg13784312	-0.000721945	4.47435e-22	3.44787e-16	9	134609065	RAPGEF1
cg13793211	0.000811904	9.67132e-10	0.000745258	21	15954509	SAMSN1-AS1;SAMSN1
cg13795063	-0.00129561	5.46647e-15	4.21239e-09	17	38482555	RARA
cg13806740	-0.000487597	3.38322e-11	2.60706e-05	17	17875029	LRRC48;TOM1L2
cg13848206	-0.000770161	1.01335e-17	7.80877e-12	3	186236256
cg13850921	-0.000307275	5.34083e-08	0.0411557	7	13869826
cg13856340	-0.00115945	6.52057e-10	0.000502466	9	127888818	SCAI
cg13870275	-0.000541801	7.87444e-09	0.00606794	4	170914373	MFAP3L
cg13871826	0.00043235	4.03294e-11	3.10773e-05	1	86045347	CYR61;DDAH1
cg13888808	-0.000509529	3.81755e-08	0.0294175	18	3526902	DLGAP1
cg13894535	-0.000449355	4.362e-11	3.36129e-05	5	35919491	CAPSL
cg13901878	-5.07686e-05	6.25735e-09	0.00482183	3	196421235
cg13910185	-0.00025421	3.88562e-08	0.029942	11	121323832	SORL1
cg13912311	0.000377819	5.95511e-10	0.000458892	9	127265348	NR5A1
cg13915607	-0.00203688	3.275e-21	2.52367e-15	5	74870882	POLK
cg13924996	-0.000257199	6.61477e-23	5.09725e-17	11	67053829	ADRBK1
cg13927463	-0.000274863	3.6818e-08	0.0283714	10	7529722
cg13941235	-0.00110241	3.18437e-27	2.45383e-21	9	137270186	RXRA
cg13949920	-0.000210908	1.86611e-11	1.438e-05	21	45593048
cg13954212	-0.000224618	6.19373e-09	0.0047728	18	64911532
cg13974595	0.000290995	1.96566e-11	1.51471e-05	11	119232198	USP2
cg14002778	-0.00078997	2.40806e-10	0.000185562	6	136603618	BCLAF1
cg14006677	0.00096751	2.33345e-08	0.0179813	11	111808394	DIXDC1
cg14016257	0.000757892	5.85194e-08	0.0450942	4	185926087
cg14023999	0.000534459	5.20862e-21	4.01369e-15	15	90543224
cg14039613	-0.000326999	1.09814e-08	0.00846214	21	16507422
cg14051085	-0.00193684	1.07856e-22	8.31124e-17	22	27816833
cg14083015	-3.84721e-05	2.87959e-08	0.0221897	6	25042090
cg14090154	0.000654653	1.35213e-15	1.04194e-09	12	124947318	NCOR2
cg14094101	-0.000361438	1.10256e-08	0.00849617	4	69305232
cg14097472	-0.000176401	1.15406e-19	8.89302e-14	1	173159897	TNFSF4
cg14147151	-0.000354583	1.5409e-13	1.18739e-07	9	138948000	NACC2
cg14152068	0.00202879	1.64605e-08	0.0126842	19	48273484
cg14152730	-0.00111969	3.69846e-10	0.000284998	6	66256950	EYS
cg14154456	-0.00119236	6.38655e-09	0.00492139	6	82946781	IBTK
cg14161821	-0.00131129	6.64928e-13	5.12384e-07	9	6955559	KDM4C
cg14171369	0.00103401	8.42203e-10	0.00064899	14	75447688
cg14174912	-0.000684077	6.03343e-08	0.0464928	10	3824516	KLF6
cg14184306	-0.00109638	3.67536e-09	0.00283218	4	57594819
cg14186145	-0.00254609	3.35183e-14	2.58287e-08	3	132167655	DNAJC13
cg14206140	-0.000297916	1.85098e-14	1.42634e-08	9	136303481	ADAMTS13
cg14209920	0.000186727	5.60174e-13	4.31662e-07	19	13137642	NFIX
cg14214402	0.000379263	6.54822e-09	0.00504597	7	96637066	DLX6;DLX6-AS1
cg14216201	-0.000633638	2.32045e-09	0.00178811	7	95883422	SLC25A13
cg14228568	0.00025234	5.02431e-09	0.00387167	17	16187227	PIGL
cg14234394	-0.000597616	1.01954e-11	7.85643e-06	1	212787866	ATF3
cg14236758	0.00022166	6.34951e-08	0.0489285	9	137252129	RXRA
cg14237301	0.000441088	1.73295e-09	0.00133539	16	28506477	APOB48R
cg14240536	-0.000287676	4.51184e-09	0.00347676	11	65783221
cg14241320	-0.000478427	1.16992e-09	0.000901528	6	140715091
cg14244842	0.000359775	6.47312e-18	4.98809e-12	4	86935922
cg14250336	0.000300117	9.04866e-10	0.000697277	9	90195885	DAPK1
cg14251252	-0.000579562	8.93349e-11	6.88402e-05	6	88635541
cg14258501	-0.00190776	3.25803e-40	2.51059e-34	6	31680228	LY6G6E
cg14266527	0.000285681	3.23304e-09	0.00249134	4	151501298	LRBA
cg14276580	-0.000879252	1.22234e-11	9.41918e-06	13	40527020
cg14302936	0.000903815	1.12492e-11	8.66849e-06	9	36135812	GLIPR2
cg14319451	0.000504438	2.53397e-11	1.95264e-05	11	63685777	RCOR2
cg14326315	-0.000166132	2.55669e-09	0.00197015	3	151986151	MBNL1-AS1;MBNL1
cg14327711	-0.000760916	3.4835e-14	2.68434e-08	5	57789847	GAPT
cg14347274	-0.00271459	6.48193e-38	4.99489e-32	12	66459516
cg14348532	0.000267762	2.94378e-09	0.00226843	11	14993562	CALCA
cg14368221	-0.00174011	2.1058e-41	1.6227e-35	9	18260702
cg14370568	0.000338623	2.14134e-09	0.00165009	3	24534711	THRB-AS1;THRB
cg14373126	0.00038577	2.63844e-09	0.00203314	9	73085815
cg14383544	-0.000314412	4.90772e-09	0.00378182	11	128763775	KCNJ5
cg14387452	-0.000750959	2.99053e-19	2.30446e-13	9	20512334	MLLT3
cg14410964	-0.00025301	3.03918e-11	2.34195e-05	9	139427106	NOTCH1
cg14415629	-0.000888157	3.30515e-14	2.5469e-08	11	33033607
cg14415981	-0.000426745	1.52076e-15	1.17188e-09	16	11504834
cg14427590	0.000493292	1.26006e-13	9.70988e-08	17	60695089
cg14434099	-0.000219379	5.12772e-10	0.000395135	1	19254867	IFFO2
cg14434213	0.000452088	3.46688e-08	0.0267153	8	38508780
cg14441070	0.000179331	5.22638e-10	0.000402738	11	32095111
cg14442689	-0.000200065	1.61505e-09	0.00124454	15	89929102	LINC00925
cg14455176	0.000599414	1.0195e-13	7.85613e-08	1	156785998	SH2D2A;NTRK1
cg14460485	0.000324591	1.70701e-11	1.3154e-05	15	58810072	LIPC
cg14462534	-4.67758e-05	2.30957e-11	1.77973e-05	17	66311247	ARSG
cg14476984	0.00107882	2.76266e-08	0.0212886	5	58159472
cg14483391	0.000857324	8.71532e-17	6.7159e-11	3	183749227	HTR3D
cg14484274	-0.00112619	3.54397e-16	2.73093e-10	17	47090616	IGF2BP1
cg14489570	-0.000240172	2.31416e-08	0.0178326	8	144099280	LY6E;LOC100133669
cg14493336	-0.00114253	5.56463e-08	0.0428802	2	65295115	CEP68
cg14499274	0.000920974	6.92727e-19	5.33805e-13	9	136705398	VAV2
cg14503291	-0.000259894	4.99135e-09	0.00384626	17	47838533	FAM117A
cg14506696	-0.00144932	4.87493e-09	0.00375655	4	100737830	DAPP1
cg14522942	-0.00137144	9.19928e-23	7.08884e-17	4	141264798	SCOC;SCOC-AS1
cg14533737	-0.000525038	3.56926e-08	0.0275042	6	157455836	ARID1B
cg14543523	0.00122923	4.1383e-12	3.18892e-06	3	129442656	TMCC1
cg14550880	-0.00238308	4.93982e-13	3.80656e-07	13	110414588	IRS2
cg14553895	-0.00160493	4.664e-17	3.59402e-11	3	178899170	PIK3CA
cg14556762	-0.00130527	6.41615e-11	4.9442e-05	1	170532470
cg14557185	0.0016278	1.60864e-12	1.23959e-06	3	149374763	WWTR1
cg14559672	-0.000369049	2.47651e-17	1.90837e-11	11	1049691
cg14565151	0.000358681	3.21679e-08	0.0247881	12	95945384	USP44
cg14565465	-0.000550214	4.32052e-15	3.32933e-09	9	74298933	TMEM2
cg14586914	0.000790036	1.07656e-08	0.00829578	14	74911801
cg14599160	-0.0016724	3.28349e-21	2.53021e-15	8	39818648	IDO2
cg14605877	0.000612084	1.11997e-08	0.00863034	3	184466433
cg14609862	-0.000623994	8.36817e-09	0.0064484	5	80121879	MSH3
cg14616353	-0.00169792	7.97265e-29	6.14361e-23	3	151917645
cg14625066	-0.0021581	4.78147e-23	3.68453e-17	9	131682737	PHYHD1
cg14625581	0.000233111	4.79597e-11	3.6957e-05	17	75692478
cg14628072	-0.000428864	2.57759e-12	1.98626e-06	1	173020236	TNFSF18
cg14630174	-0.000332746	2.43333e-08	0.0187509	16	21963493	UQCRC2
cg14637876	-0.000804754	4.46421e-09	0.00344006	2	227252232
cg14656043	-0.00201138	2.31559e-18	1.78436e-12	10	35419996	CREM
cg14675881	-0.000661226	1.87232e-13	1.44278e-07	2	43396331
cg14697880	-0.000917317	6.71739e-09	0.00517633	22	42356813
cg14722290	-0.000503952	4.64978e-08	0.0358305	11	3144774	OSBPL5
cg14742661	0.00106901	5.91546e-09	0.00455837	11	117475349	DSCAML1
cg14747903	0.00191718	8.76402e-14	6.75343e-08	19	35740509	LSR
cg14754187	0.000771548	1.13968e-08	0.00878221	2	80551413	CTNNA2
cg14771658	0.00036548	8.00553e-09	0.00616895	2	167350883
cg14780255	-0.00037703	5.20436e-08	0.040104	1	201720358	NAV1
cg14799538	0.000330318	2.89461e-08	0.0223055	3	150245999
cg14803240	0.000113298	2.68484e-08	0.020689	6	80739515	TTK
cg14850570	-0.000502274	8.78207e-09	0.00676734	5	153777296	SAP30L-AS1;GALNT10
cg14850831	-0.000246776	5.78182e-08	0.0445539	22	24938711	GUCD1
cg14868453	0.000608444	4.61828e-13	3.55878e-07	2	101996840	CREG2
cg14879165	-0.00133993	1.13802e-14	8.76941e-09	8	107790888
cg14883541	-0.000399444	2.74506e-18	2.11531e-12	22	17544381
cg14899408	-0.000482922	1.51152e-09	0.00116475	11	117698932	FXYD2
cg14907156	-0.000122589	7.90939e-12	6.09486e-06	12	647942	B4GALNT3
cg14908202	-0.00157736	5.6865e-10	0.000438194	8	39184649	ADAM5
cg14935012	-0.000344961	4.30728e-08	0.0331913	17	74449806	AANAT;UBE2O
cg14961841	-0.00175659	2.63044e-23	2.02698e-17	19	35539191	HPN
cg14964970	-0.00266612	8.25733e-17	6.36298e-11	9	123698562
cg14967066	-0.000858564	1.25583e-11	9.67728e-06	11	314341	IFITM1
cg14973857	-0.000411272	5.28135e-25	4.06973e-19	6	88509429	LOC101928911
cg14978691	-0.000263762	4.29613e-09	0.00331054	7	98978748	ARPC1B
cg14980883	-0.00119876	8.52023e-18	6.56557e-12	7	16835396	AGR2
cg14993989	0.000937183	2.33025e-09	0.00179566	12	46786667	LOC100288798
cg14995562	0.000182924	4.08896e-11	3.1509e-05	22	38714166	CSNK1E
cg15013617	-0.000853217	1.22263e-17	9.42145e-12	20	2795378	C20orf141
cg15016379	0.000204353	1.59604e-13	1.22989e-07	1	55009752
cg15016701	-0.000987155	3.07445e-25	2.36913e-19	12	63211683	PPM1H
cg15021339	-0.00054373	5.95285e-12	4.58718e-06	6	76289788
cg15026265	0.000242881	2.9588e-13	2.28001e-07	12	28283812
cg15030415	-0.000407416	8.78013e-09	0.00676585	17	2908068	RAP1GAP2
cg15031003	-0.00162461	4.37253e-43	3.36941e-37	22	40490689	TNRC6B
cg15035133	-0.000660375	4.31666e-24	3.32636e-18	22	37962637	CDC42EP1
cg15043350	-0.00166611	8.00353e-11	6.16741e-05	11	60214279	MS4A5
cg15043384	0.000687855	1.80995e-12	1.39472e-06	3	149374761	WWTR1
cg15043602	0.000196332	5.38473e-08	0.041494	17	17079454	MPRIP
cg15049495	0.000377084	2.83043e-08	0.0218109	10	28029852	MKX
cg15051432	-0.000453668	4.89552e-10	0.000377242	3	99929690
cg15054699	0.000868114	7.18721e-12	5.53837e-06	8	21989447	HR
cg15059232	0.000459417	1.61707e-09	0.00124609	5	146033465	PPP2R2B
cg15060905	-0.000278807	1.43362e-09	0.00110473	11	44612458	CD82
cg15079229	-0.000462605	1.91595e-08	0.0147641	13	31407214
cg15097409	-0.000558687	4.12182e-09	0.00317622	10	54117893
cg15117456	-0.000432818	1.72791e-12	1.3315e-06	9	124209767
cg15118447	-0.00119318	2.73657e-16	2.10877e-10	6	159220343	EZR
cg15129183	-0.00013636	9.03937e-12	6.96562e-06	5	169760269	LOC257358
cg15133043	-0.000657752	1.19234e-09	0.000918801	17	29405668
cg15165154	-0.0017092	8.31859e-14	6.41019e-08	5	139041014	CXXC5
cg15166060	0.000722365	1.70155e-15	1.31119e-09	16	11449467
cg15188268	0.000571279	4.85739e-14	3.74304e-08	5	128795183	ADAMTS19
cg15195477	-0.000851243	2.21439e-15	1.70637e-09	1	159851933	CFAP45
cg15203271	-0.000581795	3.19229e-08	0.0245994	4	1203168	LOC100130872;LOC100130872-SPON2
cg15218354	-0.000459985	3.88375e-12	2.99276e-06	1	94470733	ABCA4
cg15220504	-0.000342986	1.00832e-14	7.76998e-09	1	172150710	DNM3
cg15242517	0.000437416	7.7241e-12	5.95208e-06	16	70759634	VAC14
cg15254238	0.000528919	4.2729e-08	0.0329264	10	70321874	TET1
cg15256407	-0.0015552	3.80852e-14	2.93479e-08	3	125308580	OSBPL11
cg15256491	-0.000305204	3.63782e-13	2.80325e-07	7	4729610	FOXK1
cg15260925	-0.00122387	1.03071e-10	7.94252e-05	3	71436970	FOXP1
cg15263821	-0.000372403	4.94112e-09	0.00380756	6	25042651	FAM65B
cg15273270	-0.000426838	2.22498e-08	0.0171454	4	36324571	DTHD1
cg15281734	0.00037945	8.40235e-10	0.000647473	6	150551118	PPP1R14C
cg15287611	-0.000191051	3.55954e-14	2.74293e-08	18	55500861
cg15311766	-0.00111001	9.36599e-13	7.2173e-07	10	16908364	CUBN
cg15323253	-0.00076964	1.30439e-08	0.0100515	6	3766662
cg15331332	0.00247979	5.79753e-11	4.4675e-05	6	29692111	HLA-F
cg15331751	-0.00107077	4.57997e-09	0.00352926	1	25674235	TMEM50A
cg15335617	-7.80456e-05	4.64341e-08	0.0357815	7	25695815
cg15344028	-0.000926818	4.09179e-08	0.0315308	2	204801510	ICOS
cg15345881	-0.000256256	4.27972e-13	3.29789e-07	17	16919684
cg15362140	-0.00102118	1.37092e-08	0.0105641	4	78743191
cg15368829	-0.000237257	6.01135e-10	0.000463226	10	31293955	ZNF438
cg15370819	0.000417604	1.59989e-13	1.23285e-07	19	54379397	MYADM
cg15393909	-0.00245069	2.38523e-29	1.83803e-23	3	111852242	GCSAM
cg15404019	-0.00054755	5.9183e-13	4.56056e-07	12	105130282	CHST11
cg15417798	-0.000917529	1.93539e-20	1.49139e-14	19	14260651	LPHN1
cg15426006	-0.000436445	9.11987e-19	7.02764e-13	13	99869897	UBAC2
cg15451250	-0.000660414	5.7306e-13	4.41592e-07	4	6955660	TBC1D14
cg15453967	0.00137491	1.43864e-13	1.10859e-07	6	161625996	AGPAT4
cg15462501	-0.00076417	1.36577e-10	0.000105244	22	40437196
cg15469414	-0.000697848	2.26194e-12	1.74302e-06	6	149387408	UST
cg15484721	-0.00092488	8.4595e-09	0.00651877	5	95421056	LOC101929710
cg15491950	0.000546005	3.1443e-08	0.0242295	3	132004600
cg15501255	0.000345063	1.68632e-11	1.29946e-05	9	18330948
cg15521326	-0.000563188	4.30262e-08	0.0331554	18	3045434
cg15535313	0.000675762	6.41334e-08	0.0494203	16	72206322	PMFBP1
cg15540623	-0.000385757	2.70478e-20	2.08426e-14	12	52388221	ACVR1B
cg15576517	0.000680446	3.14124e-09	0.00242059	19	7711153	STXBP2
cg15577373	-0.000232263	1.4206e-10	0.00010947	2	48642414
cg15581537	-0.000394355	8.37134e-10	0.000645084	7	23375935	IGF2BP3
cg15584219	-0.000700089	4.6554e-14	3.58739e-08	8	124050114	DERL1
cg15589477	0.00143113	9.96476e-13	7.67871e-07	20	2672567	EBF4
cg15596810	-0.000918019	1.03811e-09	0.000799954	13	41554217	ELF1
cg15601646	-0.000439136	3.59198e-11	2.76793e-05	13	30722343
cg15612266	-0.00230391	9.34978e-18	7.20481e-12	1	184477049	C1orf21
cg15617775	-0.0010607	3.29286e-30	2.53743e-24	7	1959607	MAD1L1
cg15626350	0.0020478	6.5338e-11	5.03486e-05	6	152130207	ESR1
cg15631477	0.000247914	6.04836e-08	0.0466078	1	9589413
cg15635786	0.000187755	9.34247e-09	0.00719917	8	67474196
cg15642438	-0.000473012	4.8241e-10	0.000371738	20	3057581
cg15650664	0.000682943	1.30268e-08	0.0100382	7	116357092	MET
cg15659420	-0.00244806	2.57201e-24	1.98196e-18	11	20034979	NAV2
cg15667296	-0.00505181	1.03518e-24	7.97693e-19	4	84140666
cg15668490	-0.00283248	4.50953e-21	3.47498e-15	19	16254489	HSH2D
cg15677985	-0.00123576	1.00948e-11	7.7789e-06	2	160031778	TANC1
cg15690598	0.000814813	1.62165e-08	0.0124962	8	134806615
cg15690760	-0.00191284	7.17241e-17	5.52696e-11	5	6729662	POLS
cg15690995	-0.00116492	6.77148e-11	5.21801e-05	1	71395925	PTGER3
cg15701237	-0.000517129	1.55576e-13	1.19885e-07	3	187086154	RTP4
cg15703118	-0.00171495	3.74784e-11	2.88803e-05	2	234295397	DGKD
cg15724607	-0.000559973	2.19136e-13	1.68863e-07	5	158378558	EBF1
cg15728109	-0.000478369	1.04591e-09	0.000805965	10	12375952
cg15733900	-0.00125439	1.45917e-15	1.12441e-09	3	31670633	STT3B
cg15736553	-0.000438821	2.23648e-10	0.00017234	3	11610338	VGLL4
cg15737760	-0.00130601	1.02381e-15	7.88934e-10	7	45106307	CCM2
cg15751131	-0.000250085	1.31305e-08	0.0101182	7	140090416	SLC37A3
cg15783941	0.00112075	9.82954e-16	7.5745e-10	19	13132221	NFIX
cg15800767	-0.000298977	3.88542e-08	0.0299405	16	3084000	LOC100128770;CCDC64B
cg15810190	-0.000549516	4.51147e-08	0.0347648	6	155005110
cg15819987	0.000418589	8.17049e-09	0.00629607	17	3887298
cg15834202	0.0012402	5.14401e-08	0.039639	5	58865918	PDE4D
cg15844777	0.000404601	5.92875e-10	0.000456861	15	51673434	GLDN
cg15849060	-0.000875625	1.83332e-08	0.0141273	17	19649004	ALDH3A1
cg15849349	-0.000956587	1.24587e-09	0.000960046	4	60419633
cg15863355	-0.00096624	5.05913e-16	3.89849e-10	19	15404356
cg15870552	-0.000973311	1.36131e-09	0.00104901	2	202088374	CASP10
cg15879720	0.000711869	1.80872e-09	0.00139377	9	132933878	NCS1
cg15889847	0.000402429	5.40458e-09	0.00416469	14	65183532	PLEKHG3
cg15896766	-0.000912752	5.39397e-15	4.15652e-09	6	139454831	HECA
cg15908709	0.00160883	6.92399e-21	5.33553e-15	17	46676215	LOC404266;HOXB6
cg15940703	-0.00108326	2.2885e-16	1.76349e-10	3	159549786	IQCJ-SCHIP1;SCHIP1
cg15950703	-0.000736415	2.40463e-11	1.85297e-05	16	23091069	USP31
cg15951661	0.000277429	1.06206e-08	0.00818412	14	71277141	MAP3K9
cg15961007	-0.00132315	1.26083e-08	0.00971578	6	153023279	MYCT1
cg15962969	0.000593527	4.46017e-16	3.43695e-10	6	138866887	NHSL1
cg15976637	-0.00156438	3.95727e-29	3.04942e-23	2	65025109
cg15991104	-0.00143165	2.21327e-10	0.000170552	6	88407390	AKIRIN2
cg15996390	0.000358957	9.63152e-11	7.42191e-05	6	89927868	GABRR1
cg16001522	0.000372797	5.52837e-08	0.0426008	1	164899627
cg16002234	-0.00263969	4.5586e-16	3.51279e-10	12	67836379
cg16003238	0.00040309	1.49124e-08	0.0114913	15	65670876	IGDCC3
cg16009632	-0.000973439	2.12114e-08	0.0163452	17	38637169	TNS4
cg16013896	-0.00050595	4.01524e-12	3.09409e-06	9	131314031	SPTAN1;MIR1268A
cg16015397	-0.00232536	8.7059e-48	6.70865e-42	21	46331472	ITGB2
cg16021018	-0.000633875	2.40976e-11	1.85692e-05	3	46449313	CCRL2
cg16055665	-0.000569182	2.16021e-20	1.66462e-14	17	79534165	NPLOC4
cg16058496	0.000468698	3.23302e-10	0.000249132	11	64527499	PYGM
cg16063640	0.000391207	5.07177e-13	3.90824e-07	10	102807511
cg16082989	0.000202536	1.49232e-08	0.0114996	19	42613682	POU2F2
cg16087810	-0.00138091	9.86683e-13	7.60324e-07	5	178961728
cg16097772	0.000593075	2.15086e-10	0.000165742	12	69742232	LYZ
cg16098726	0.000474638	1.32341e-16	1.0198e-10	3	128778738	GP9
cg16103712	-0.00106796	5.79167e-13	4.46298e-07	8	99023869	MATN2
cg16104076	-0.000221501	1.21494e-17	9.36218e-12	5	40682069	PTGER4
cg16107105	0.001178	1.04628e-23	8.06248e-18	7	150646704	KCNH2
cg16116203	0.00033275	2.13535e-14	1.64547e-08	12	6876922	PTMS
cg16116669	0.000945363	5.50138e-08	0.0423929	21	15954403	SAMSN1-AS1;SAMSN1
cg16119449	0.000930976	1.86796e-08	0.0143942	6	151219580	MTHFD1L
cg16122424	0.000302908	4.462e-08	0.0343835	15	41258337
cg16125109	-0.000429573	1.88432e-11	1.45203e-05	20	19060357
cg16138158	-0.000234454	4.07899e-11	3.14321e-05	12	123727023	C12orf65
cg16144450	0.000422326	3.24836e-09	0.00250314	9	128415249	MAPKAP1
cg16151082	0.000229476	6.31612e-08	0.0486711	8	96145483	PLEKHF2
cg16151538	-0.000327642	1.76862e-13	1.36287e-07	20	33676388	TRPC4AP
cg16166442	-0.000233606	1.46954e-09	0.00113241	20	2848872	PTPRA
cg16170346	-0.00169619	5.80206e-11	4.47098e-05	19	2424006	TMPRSS9
cg16192029	-0.000820023	1.81464e-08	0.0139833	7	117864674	ANKRD7
cg16195094	-0.00166259	4.27527e-13	3.29447e-07	14	58820529	ARID4A
cg16196740	-0.000785276	1.79806e-14	1.38556e-08	14	81778390	STON2
cg16236263	-0.000849596	4.9891e-12	3.84453e-06	6	32908605	HLA-DMB
cg16250400	-0.000711275	1.40159e-10	0.000108004	15	67662565	IQCH
cg16263499	-0.000894244	1.53191e-43	1.18047e-37	18	42406631	SETBP1
cg16264777	0.000124199	1.31797e-08	0.0101561	16	85870789
cg16270885	0.00088415	5.19076e-11	3.99993e-05	7	48130197	UPP1
cg16277071	0.000473685	4.33032e-12	3.33689e-06	17	75537317
cg16278877	-0.00149103	2.3618e-10	0.000181997	11	64599084	CDC42BPG
cg16284844	-0.00107483	1.70663e-18	1.31511e-12	6	90308030	ANKRD6
cg16289349	0.000507902	4.53143e-10	0.000349185	3	46784830	PRSS45
cg16289642	-0.00162551	1.84247e-18	1.41978e-12	7	18442581	HDAC9
cg16292768	-0.000166667	3.79697e-08	0.0292589	8	27467783	CLU
cg16294731	-0.000461529	5.06535e-12	3.90329e-06	2	105586077	LOC102724691
cg16300030	-0.000833214	6.85324e-12	5.28101e-06	6	32908980	HLA-DMB
cg16305292	0.000448055	5.06941e-08	0.0390642	8	142219965
cg16306651	-0.00152344	3.97135e-13	3.06027e-07	1	221957045
cg16325432	0.00136691	1.9489e-13	1.5018e-07	7	27176250
cg16340485	-6.00718e-05	5.10868e-08	0.0393668	3	134206015	CEP63;ANAPC13
cg16364693	0.000945904	1.10632e-09	0.000852518	20	36024650	SRC
cg16395432	-0.000338236	2.20124e-10	0.000169624	1	26880807	MIR1976;RPS6KA1
cg16398956	-0.000292413	6.55256e-10	0.000504931	14	100212958
cg16399664	-0.00131911	2.11323e-16	1.62843e-10	12	113417284	OAS2
cg16400969	-0.00168284	8.22772e-15	6.34017e-09	6	25428074	LRRC16A
cg16412772	0.000360901	7.20387e-09	0.0055512	8	65500144
cg16421311	-0.000952528	5.63861e-12	4.34504e-06	3	34306164
cg16426670	0.00134202	2.32014e-09	0.00178787	20	2675996	EBF4
cg16429112	-0.000316901	2.74303e-09	0.00211374	3	43204510
cg16432835	0.00109275	2.60512e-13	2.00747e-07	14	34600502
cg16440309	-0.000413529	6.21576e-11	4.78978e-05	1	89776303
cg16442638	-0.000814257	9.4185e-28	7.25777e-22	2	120989893
cg16444542	0.000413177	1.934e-09	0.00149031	21	35918983	RCAN1
cg16448636	0.00086714	5.93977e-13	4.5771e-07	7	21209509
cg16467757	-0.00047978	2.79897e-12	2.15685e-06	8	95888145	INTS8
cg16478718	-0.000201285	7.05683e-14	5.43789e-08	1	205255989
cg16485845	-0.000259332	5.42971e-09	0.00418406	8	141802466	PTK2
cg16499402	0.00139637	5.67268e-17	4.37129e-11	3	149333648	WWTR1
cg16503933	0.00115426	2.54959e-09	0.00196468	6	105958178
cg16508883	0.000329536	4.73797e-11	3.65101e-05	1	145092330
cg16519217	0.000576792	8.37067e-12	6.45032e-06	6	31038713
cg16522719	-0.000952986	3.02846e-08	0.0233369	5	86636497	RASA1
cg16531578	-0.000429944	6.81327e-18	5.25021e-12	6	42370098	TRERF1
[truncated: 1,132 more rows]
