# Supplementary material for: Nucleated red blood cells explain most of the association between DNA methylation and gestational age
Source: Commun Biol. 2023 Feb 27;6:224. doi: 10.1038/s42003-023-04584-w (PMC9971030; doi:10.1038/s42003-023-04584-w)
Supplement: Supplementary file 10 — Supplementary Data 8 [file 42003_2023_4584_MOESM10_ESM.xlsx]

## Sheet: Supplementary Data 8
Supplementary Data 8. GREAT Gene annotation of nRBC-specific CpGs associated with gestational age in START.
CpG	Gene1	Distance_to_TSS_Gene1	Gene2	Distance_to_TSS_Gene2	Gene3	Distance_to_TSS_Gene3	Gene4	Distance_to_TSS_Gene4	Gene5	Distance_to_TSS_Gene5
cg00024102	SDK1	-208832	CARD11	-48669
cg00024720	WDR26	-105819	CNIH3	-76175
cg00037187	NOP2	-36438	CHD4	+2669
cg00056002	PABPN1L	-971
cg00063402	RAD18	-50432	SRGAP3	+235445
cg00083652	GBP5	-796
cg00093129	FN1	-273972	MREG	+303479
cg00094538	EPHB6	-47107	PRSS1	+48355
cg00118342	UXS1	+33756	C2orf40	+94927
cg00160262	OR6P1	+168
cg00179272	ADORA3	-3990
cg00181497	SIPA1L1	-173835	PCNX	+448085
cg00205384	ABHD17C	-255020	ARNT2	+35931
cg00217080	DCDC2C	+299315
cg00224650	MYOG	+13437	PPFIA4	+21416
cg00228756	DDX27	+29278	ZNFX1	+29594
cg00237606	MAS1L	+481
cg00304947	ADCY9	-23748	SRL	+102147
cg00321478	CRB1	+991
cg00321711	FLCN	-15604	COPS3	+28550
cg00336912	LGALS3	-12720	MAPK1IP1L	+64693
cg00351750	SMYD3	+631743	KIF26B	+720489
cg00352652	ZC3H18	-89255	ZFPM1	+27809
cg00388645	NFIC	-27668	CELF5	+114215
cg00397190	LHPP	+4426	FAM53B	+277789
cg00406098	COG6	+486367	FOXO1	+524553
cg00424785	EDRF1	-676156	CTBP2	-15530
cg00442282	RARA	+5619	GJD3	+49002
cg00449344	B4GALNT3	+89295	NINJ2	+114120
cg00466071	ECE1	-4135
cg00484421	RPA3	-407773	ICA1	+135900
cg00492381	CLVS1	-459636	CHD7	+149541
cg00493035	CDKN1C	+116094	KCNQ1	+324796
cg00498529	TMEM63B	-180010	VEGFA	+176197
cg00508718	EFCAB2	-73180	HNRNPU	-32218
cg00529071	FLRT2	-398467
cg00533994	C6orf1	-56943	NUDT3	+86261
cg00533995	ZNF703	-69810	KCNU1	+841567
cg00542084	TSPAN2	-93628	NGF	+155144
cg00562855	TRIB2	-600735	LPIN1	+438559
cg00595236	SERTAD2	+54053	AFTPH	+75529
cg00596687	SLCO4A1	-122324	GATA5	-100447
cg00604410	SMAD3	+59717	AAGAB	+129174
cg00611674	DNAJC18	-528
cg00618185	DNAJB12	+34980	DDIT4	+46249
cg00619807	GJB5	-532
cg00628919	JPH3	+66193	KLHDC4	+96851
cg00634769	RAPGEF2	-196830	FNIP2	+301769
cg00641420	DPF3	+344753	RGS6	+616900
cg00647839	CLVS1	-548205	CHD7	+60972
cg00657287	ZNF366	+47982	PTCD2	+139378
cg00667636	GMDS	+68435	FOXC1	+566810
cg00675156	HOXB13	-65328	TTLL6	+22708
cg00682367	PTPN1	-163610	CEBPB	+155905
cg00691750	TNKS	-373226	PPP1R3B	-31992
cg00712799	RBM38	+27315	CTCFL	+106385
cg00723656	CNTN2	-82607	NFASC	+131936
cg00735586	NADK	-1808
cg00740389	ITGB7	+10642	ZNF740	+15965
cg00753835	CMBL	+18521	CCT5	+39584
cg00758704	MCFD2	+43594	SOCS5	+173234
cg00759741	ZC3H18	-32901	ZFPM1	+84163
cg00790126	ICA1L	+99407	FAM117B	+137047
cg00794055	ENSG00000260272	-1123
cg00810807	LEPREL1	-46208	CLDN1	+155338
cg00811377	DHX16	+4205	ATAT1	+41946
cg00830459	TRPM1	-2608
cg00840927	RGS6	+90607	DPF3	+871046
cg00846502	GNG13	-120454	LMF1	+49812
cg00851125	CAPN15	-38010	RAB11FIP3	+64227
cg00868131	SSBP3	-80810	ACOT11	-60999
cg00881378	LRRK1	+164198	CHSY1	+168519
cg00883166	MCF2L	-106749	ATP11A	+172143
cg00889791	HINT3	-87481	NCOA7	+88139
cg00897087	LINGO1	-417995	TBC1D2B	+27167
cg00918630	DIAPH1	-7538	HDAC3	+10277
cg00923295	BCCIP	-1492	UROS	+1173
cg00944794	ID2	-568245
cg00976403	C10orf11	-348426	ZNF503	-32429
cg00995893	NUFIP1	-112968	GTF2F2	-18064
cg01008433	PITRM1	-63408	KLF6	+549056
cg01008958	SLC39A11	+179006	SOX9	+792660
cg01013370	HMHA1	+11130	POLR2E	+18546
cg01044765	FAM92B	-301751	GSE1	-198957
cg01059516	FAM92B	-437683	GSE1	-63025
cg01068691	ITGAD	+16295	COX6A2	+18821
cg01079345	SVOPL	-73728	TMEM213	-45145
cg01084448	EPB41L1	-138626	CNBD2	+47517
cg01091117	PTGER4	+2734	TTC33	+73743
cg01097102	DOCK7	+2260	ANGPTL3	+88535
cg01101354	VPS52	+20335	RING1	+43064
cg01120776	CEP170B	-22297	ZBTB42	+42103
cg01123589	FANK1	+174142	ADAM12	+317774
cg01125469	EMX1	+77076	SFXN5	+77285
cg01133215	SUPT3H	-54012	CLIC5	+648450
cg01152055	GMEB2	-15539	STMN3	+18012
cg01158456	SELP	-78572	SELL	+2917
cg01215682	ARHGEF16	+53541	MEGF6	+103528
cg01222864	TMEM150C	-118264	SCD5	+118236
cg01226963	TDRP	-556034	DLGAP2	-397717
cg01233654	ZNF783	+15808	ZNF777	+183144
cg01236747	FZD5	-180741	PLEKHM3	+75256
cg01254034	SCAND3	+11444	GPX5	+49966
cg01293263	DPH2	-2041
cg01310875	SCARA5	-88752	NUGGC	+2392
cg01313234	FABP12	-152265	IMPA1	+2640
cg01323224	C5orf63	-159342	MEGF10	-58025
cg01328106	BMP3	+22234	PRKG2	+161835
cg01331923	IGFBP4	+4968	TNS4	+53168
cg01366985	FAM65B	-256501	LRRC16A	-111960
cg01367627	TRRAP	+1326	SMURF1	+264284
cg01378812	DDX52	-1302
cg01378874	SMARCA4	-13792	C19orf52	+18476
cg01380153	EXOSC10	-76710	ANGPTL7	-12750
cg01421227	CHN2	-735374	CREB5	+46510
cg01443285	SNTB1	+34239	MTBP	+333608
cg01473228	SLC22A23	-69137	PXDC1	+226330
cg01485009	NTSR1	-28780	SLCO4A1	+37612
cg01501623	GSTM4	-20568	AMPD2	+14859
cg01511465	ENSG00000258947	-3501	TUBB3	+613
cg01522095	GGA2	-957
cg01535449	TRAPPC12	-622481	MYT1L	-426088
cg01561077	RANBP3	-36495	RFX2	+95899
cg01562540	PELI2	-310796	KTN1	+227262
cg01565139	DAP	+16070	ROPN1L	+303678
cg01574513	FOXF1	-562412	IRF8	+49312
cg01588249	KHDC1	+333800	KCNQ5	+354618
cg01589781	SARS	-26038	KIAA1324	+73879
cg01599770	SGIP1	-200702	PDE4B	+541066
cg01602068	SHANK2	+116995	CTTN	+496730
cg01615889	DDX1	-21
cg01625155	BZW1	-42223	AOX1	+184265
cg01641432	MYH15	+87008	HHLA2	+139829
cg01665118	KCTD12	-42281	IRG1	-19826
cg01670347	SLC12A6	+4152	EMC4	+108601
cg01672790	NAV2	+71755	DBX1	+374972
cg01679866	GNAZ	-149634	IGLL5	+32946
cg01699967	MYO18B	-5198	ADRBK2	+172106
cg01702356	THEM6	+2764	SLURP1	+12444
cg01703246	MYOM2	+134277
cg01704939	ACVR2A	+59705	ORC4	+116501
cg01716959	CTTN	+271068	SHANK2	+342657
cg01720945	GOLT1A	-43673	PPP1R15B	+154026
cg01732617	ACP5	-1360
cg01769579	HABP2	-284588	TCF7L2	+318188
cg01773689	ARHGEF16	-19374	PRDM16	+365841
cg01781251	TEN1	-27733	FBF1	-10449
cg01794555	CPB2	-63607	LCP1	+42715
cg01802545	LGMN	+18591	RIN3	+216315
cg01831962	MTX3	+43316	CMYA5	+258052
cg01839934	LYVE1	-35998	MRVI1	+89063
cg01844717	MGST2	+65050	MAML3	+423366
cg01860091	LYPD8	-210263	SH3BP5L	+7419
cg01869154	MME	+51555	PLCH1	+544837
cg01874640	HGD	+35589	NDUFB4	+50673
cg01881899	ABCG1	+13477	TFF3	+83056
cg01885255	MYH7B	+43317	TRPC4AP	+74151
cg01887578	RPL31	+30748	TBC1D8	+118222
cg01894038	THRSP	-33033	KCTD14	-7534
cg01898377	PTPN1	-166618	CEBPB	+152897
cg01911808	TNS1	+70404
cg01921773	ADAT1	-4494
cg01939220	ADAMTS9	-671064	MAGI1	+679243
cg01939675	DIO2	-719749	CEP128	+10537
cg01951916	HACL1	-192837	ANKRD28	+65103
cg01964282	MFGE8	-104943	ABHD2	-69796
cg02005847	REEP6	-3559	PCSK4	+2801
cg02028179	CCND1	-556050	TPCN2	+83440
cg02059055	RNF144B	+2723
cg02075970	CBX7	-78627	PDGFB	+13474
cg02077610	DAP	-137524
cg02088390	AHRR	+51031	C5orf55	+87936
cg02090341	EGFL8	+4760	AGPAT1	+7715
cg02099891	NFX1	+41404	AQP7	+70604
cg02112289	SH3RF3	+72516	SEPT10	+553270
cg02113604	KIAA0556	+226701	GSG1L	+286656
cg02144475	SECISBP2L	-634
cg02149136	C11orf73	-18225	EED	+39454
cg02155287	LYST	-162719	NID1	+35523
cg02191985	SUN5	-2877	BPIFB2	-290
cg02197608	HS6ST1	-25733
cg02199898	LGR4	+98180	BBOX1	+333604
cg02220335	P2RX2	-102342	FBRSL1	+26924
cg02234489	CDC42EP4	-239108	SDK2	+92806
cg02236949	CCND1	-482948	TPCN2	+156542
cg02243276	KLF10	-204849	AZIN1	+3986
cg02256644	DDX1	-23
cg02261541	CREBBP	-119589	ADCY9	+115870
cg02273889	ZNF608	+139738
cg02276017	ENSG00000256206	-34762	PSMA1	+88511
cg02279147	SLC7A13	-1068
cg02293425	CASZ1	-152001	TARDBP	-63993
cg02320356	FAM84B	+333531	TRIB1	+794544
cg02353065	CCL5	-12749	RDM1	+37516
cg02353723	NPRL3	+25535	MPG	+34878
cg02374401	KIAA0430	+38140	C16orf45	+170731
cg02393617	DBX1	+94104	NAV2	+352623
cg02411895	DENND1C	-10754	TUBB4A	+10022
cg02412450	LEP	-121211	LRRC4	-89003
cg02414406	CDC42SE2	+8448	RAPGEF6	+362563
cg02428265	CACNG5	-417105	PRKCA	+115186
cg02464112	COX6C	+21248	VPS13B	+859548
cg02475871	C19orf70	-4063	RPL36	+3777
cg02486209	GNG13	-99027	LMF1	+71239
cg02522196	TMEM117	-3507
cg02527830	CARKD	+42646	CARS2	+47850
cg02544829	GEM	-110836	FSBP	+63761
cg02547480	SPOPL	-56883	HNMT	+480608
cg02552773	RIPK2	-283785
cg02556649	MRPL23	-22943	TNNT3	+4773
cg02582427	SNTB1	-48219	HAS2	+779898
cg02604121	ZNF14	+198
cg02620180	ACTR3	+116565
cg02622874	DCK	-22399	MOB1B	+68662
cg02637352	ARHGEF37	+501
cg02640104	UBL3	-51795	KATNAL1	+405005
cg02658051	SEPT7	-85674	HERPUD2	-20208
cg02669047	IL10	+14605	MAPKAPK2	+72852
cg02694974	FAM98B	+48524	RASGRP1	+62155
cg02708687	CHST15	-95643	OAT	+159892
cg02711479	EVA1B	-59270	STK40	+2460
cg02712553	ADO	-428477	ZNF365	+2088
cg02715612	ENSG00000204393	+4772	COMMD7	+151750
cg02719438	CBLL1	-1937
cg02720414	ANXA3	-285965	FRAS1	+207984
cg02735762	SETX	-49891	TTF1	+1946
cg02737486	C4orf27	-238162	MFAP3L	+30293
cg02745419	SFMBT2	-62788	ITIH5	+194843
cg02756136	ATP2B1	-320644	CCER1	+925701
cg02785561	PRSS55	-120834	MSRA	+350444
cg02809591	NME3	+4498	MAPK8IP3	+61049
cg02814719	ENSG00000251357	-4190
cg02820104	DERL1	+115792	ZHX2	+145238
cg02825483	CTAGE6	-125329	FAM115A	+19130
cg02859215	FOXA2	+212503	PAX1	+666301
cg02860019	RAC2	-29116	CYTH4	-8998
cg02880125	STRN4	-15575	SLC1A5	+26138
cg02882186	HAPLN1	-357892	EDIL3	+305287
cg02888490	TRIM10	-1748	TRIM15	-534
cg02912329	GZMB	-184557	STXBP6	+231473
cg02923856	NR1D2	+2374	THRB	+547141
cg02934657	RC3H2	-1410
cg02935718	SLC6A2	+28213	CES1	+148301
cg02940093	EGF	+66896	ELOVL6	+218866
cg02943050	SLC7A14	-174006	RPL22L1	+110403
cg02947951	PSME3	-1208
cg02957094	SEC16B	-80620	RASAL2	-43606
cg02973379	FIBIN	-142014	SLC5A12	-130043
cg02976476	PARD6B	-207620	PTPN1	+13570
cg02993352	PNMA2	+890
cg03022400	C5AR1	-9808	PRR24	+25181
cg03046466	GNG13	-154771	LMF1	+15495
cg03058083	TRIB2	-671928	LPIN1	+367366
cg03064693	FNBP1	+47355	USP20	+160337
cg03067385	ENPP6	-95494	IRF2	+161126
cg03081563	TAS2R40	-16071	TAS2R39	+22547
cg03090889	WNT9B	-27534	WNT3	-5292
cg03097275	LINGO1	-415551	TBC1D2B	+29611
cg03120808	MKI67	+34613	PTPRE	+184711
cg03135805	ATP5S	+31415	CDKL1	+51843
cg03140091	CRB2	+229672	DENND1A	+344175
cg03141298	TMEM71	+170
cg03161093	PTAR1	-52528	C9orf135	-8323
cg03171659	CBFA2T3	-77089	ACSF3	-39516
cg03175208	DIS3L	+29921	TIPIN	+33248
cg03186149	PPP5C	+26950	CCDC8	+39640
cg03196975	BCL2A1	+151
cg03198733	LPCAT3	-41771	C1R	+77546
cg03205160	CACNG5	-409691	PRKCA	+122600
cg03232695	KIF2A	-94953	C5orf64	+573690
cg03250056	SUZ12	-18222	UTP6	-17031
cg03257916	C21orf2	+15094	PFKL	+24248
cg03267419	TACR1	+3203	POLE4	+238004
cg03286833	ZNF618	-295447	RGS3	+136104
cg03293439	NGF	-198989	VANGL1	-104728
cg03311083	GLI2	+148660	TFCP2L1	+344138
cg03341317	CDK6	-21163	SAMD9	+262942
cg03383835	SCXB	-45362	FAM203A	+83483
cg03398073	FOXO3	-19051	LACE1	+246920
cg03400796	BTBD9	+159104	ZFAND3	+661321
cg03406367	NCOR2	+31729	FAM101A	+174359
cg03407562	CLN8	-29006	DLGAP2	+233390
cg03420013	HLX	+161354	DUSP10	+702465
cg03432085	ST3GAL4	+246238	KIRREL3	+348740
cg03504848	CIB4	-1273
cg03511735	PTP4A3	+3135
cg03518729	IRF2BP2	-402474	TOMM20	+144506
cg03538821	POLR3E	-60720	EEF2K	+30407
cg03539151	KDM4C	+48077	TMEM261	+994334
cg03541934	TNNT3	-35254	LSP1	+19143
cg03554159	ZNF250	-29038	ZNF16	+20390
cg03559064	PSMD8	-3708
cg03579589	RERE	+142275	SLC45A1	+357363
cg03596546	HES1	-401608	OPA1	+141393
cg03610516	FAM150B	-353980	TMEM18	+35163
cg03631509	FOXC1	+178762	GMDS	+456483
cg03679637	TNPO3	-82628	TSPAN33	-7116
cg03680932	GMPR	+67873	ATXN1	+455003
cg03684886	KIAA1549	-1240
cg03692091	CDC42BPA	-226330	ZNF678	-18739
cg03698980	FBXW7	-484
cg03703171	IL1RN	-247
cg03706951	KRTAP16-1	-14
cg03723270	SP5	-210534	MYO3B	+326672
cg03731202	COL8A2	+16025	ADPRHL2	+20320
cg03733145	THSD7B	-752341	CXCR4	-13595
cg03735042	SERPINF1	-11353	SERPINF2	+7770
cg03736977	BMP7	+156919	TFAP2C	+480407
cg03764753	TNFAIP6	-50950	NMI	-16585
cg03769161	PTGER4	-192884
cg03832685	USP6NL	+197145	CELF2	+317236
cg03882972	TRIM62	-39909	ZNF362	-34998
cg03922340	GPX1	-1200
cg03929848	SPOCK1	-222882	KLHL3	+13860
cg03930370	SLC20A1	-21859	CHCHD5	+39557
cg03966685	GPR146	-70898	CYP2W1	+1188
cg03978059	OTOF	+41365	DRC1	+115417
cg03984122	CAPN7	+47020	SH3BP5	+79366
cg03998655	GNPTG	+22684	UNKL	+40084
cg04002839	TCF12	-103287	ZNF280D	-81747
cg04023602	TRHDE	-64881	TPH2	+268956
cg04029483	EPS8	-1177
cg04038150	SHANK2	+115575	CTTN	+498150
cg04043077	PARD3	+193762
cg04057429	RASEF	-408717	FRMD3	+66593
cg04061243	EHD3	+41935	XDH	+138443
cg04063109	MXI1	-58733	ADD3	+140910
cg04064448	ADRB1	-90525	NHLRC2	+98861
cg04070200	KLF7	-251289	CREB1	-112658
cg04071779	NOD1	+768
cg04087028	CATSPER4	-9073	CNKSR1	+4085
cg04096150	GPR176	+114904	THBS1	+224895
cg04096454	SCMH1	-193749	FOXO6	-6741
cg04098176	TSPYL6	-90
cg04098288	ODF4	-10680	ARHGEF15	+18901
cg04103410	LCP2	-83559	KCNMB1	+7891
cg04109535	SPERT	-160852	COG3	+76534
cg04122042	BCL2	+219559	PHLPP1	+385119
cg04142643	TNRC6C	-522873	SEPT9	+200772
cg04142988	SNRPA1	-149011	PCSK6	+45406
cg04170282	MAD1L1	+247271	ELFN1	+297852
cg04195858	ABAT	+32408	TMEM186	+52271
cg04197239	CBX4	-83498	TBC1D16	+112921
cg04202945	SLC12A2	+255995	FBN2	+319425
cg04213565	CAPSL	+38841	IL7R	+43089
cg04216139	HMCES	+10537	H1FX	+26900
cg04246422	PDP1	+66628	CDH17	+225012
cg04258133	MRPL23	-14846	TNNT3	+12870
cg04284500	ANKRD13D	-17307	ADRBK1	+5574
cg04299936	PLVAP	+11165	GTPBP3	+28630
cg04314280	TNP1	-962641	TNS1	+121423
cg04362211	MTNR1B	-125222	FAT3	+492402
cg04376645	SMAD3	-318125	SMAD6	+45492
cg04388278	HBP1	-78973	PRKAR2B	+45393
cg04412658	SNTB1	-13956	HAS2	+814161
cg04416414	ASF1B	-12820	LPHN1	+56411
cg04436634	OR10Z1	-455
cg04449045	RAB11FIP4	+175274	COPRS	+292440
cg04473487	SEMA3C	-289613	HGF	+561234
cg04487600	TMEM51	-232228	KAZN	+321600
cg04491155	NRXN3	-543273	ADCK1	+60394
cg04499041	BMP6	-81473	SNRNP48	+55125
cg04499151	TFR2	+9065	MOSPD3	+21146
cg04502411	ACSL3	-23000	MOGAT1	+166147
cg04505824	ACSL5	-43569	TECTB	+48894
cg04548715	AZGP1	-24996	ZKSCAN1	-14428
cg04554624	OR51A7	-14840	OR51T1	+10711
cg04573538	COL21A1	-263492	DST	+131758
cg04597945	SLC16A11	-28328	CLEC10A	+8056
cg04617220	ZFP36L1	+141779	RAD51B	+831653
cg04630141	CCDC174	-85318	SLC6A6	+163877
cg04655662	SLC38A10	-14126	TMEM105	+21243
cg04670255	MIEF1	-13528	MGAT3	+31481
cg04685276	NTMT1	-103081	PPP2R4	+394485
cg04689606	VWA2	+20696	AFAP1L2	+144530
cg04725937	ACTG2	-457
cg04730839	MEA1	-4179	RRP36	-3498
cg04739306	TFR2	+9562	MOSPD3	+20649
cg04764064	TBC1D14	-82366	KIAA0232	+44739
cg04826355	MXD4	-8550	ZFYVE28	+147819
cg04830471	CCDC155	-1109
cg04842268	ADCY5	+32901	SEC22A	+208535
cg04845171	ITGAD	-19778	ITGAX	+18400
cg04859117	MRPL23	+42834	IGF2	+151126
cg04867146	KIF22	-9250	ZG16	+3230
cg04869854	RPS6KB2	-9396	CARNS1	+3019
cg04884118	PHC1	-72500	A2ML1	+19581
cg04902327	TRIM58	-1266
cg04906435	TMEM54	-59849	RNF19B	+3478
cg04906747	FAT2	-5304	SPARC	+112917
cg04919986	RAB27B	-116155	DYNAP	+120885
cg04944312	IMPG2	-189666	SENP7	+2958
cg04959662	SH3RF3	+195290	SEPT10	+430496
cg04960440	FRMD4A	-233832	CDNF	+273356
cg04966159	ADSSL1	-22269	INF2	+17828
cg04992771	CHMP4B	-7204	ZNF341	+72443
cg04997017	ADAMTS9	-844932	MAGI1	+505375
cg05014291	NTSR2	+29843	GREB1	+106205
cg05018467	CHSY1	+83319	LRRK1	+249398
cg05037033	LYPLAL1	-247842	TGFB2	+579767
cg05046117	NIPBL	-252322	SLC1A3	+18082
cg05058282	XYLT1	+172328	NPIPA7	+919498
cg05123019	ALDH18A1	-949
cg05128538	ANO2	+212734	NTF3	+301385
cg05168655	MPC1	-177013	RPS6KA2	+302540
cg05181324	EPHX2	+57814	CLU	+66438
cg05188716	ROPN1L	+78270	DAP	+241478
cg05202657	CLVS1	-587383	CHD7	+21794
cg05208050	MOGS	+2010	WBP1	+5071
cg05258899	SLC29A3	+137504	C10orf105	+263059
cg05264881	TMEM51	-103879	KAZN	+449949
cg05268743	SOCS2	-5851	MRPL42	+96475
cg05275596	C11orf58	-141780	SOX6	-120233
cg05300241	PIK3CD	+25451	CLSTN1	+147330
cg05305683	DNAJA4	-4599
cg05342446	ATAD1	+2098	PAPSS2	+156343
cg05352282	CD300E	-69286	CD300LF	+20030
cg05362119	PPIF	-56210	ZMIZ1	+222232
cg05365964	TTLL11	+27868	DAB2IP	+498618
cg05374741	PRPF18	+141117	FRMD4A	+602839
cg05396425	MGRN1	-87752	CDIP1	-21929
cg05414516	EDN2	-318628	HIVEP3	+115199
cg05422590	UBE2I	-14385	TPSD1	+38362
cg05450193	WNT5A	-398106	ERC2	+580312
cg05512967	DNAH17	-202630	CYTH1	+2270
cg05547260	RSPH9	-877
cg05564780	TSTD2	-3600	NCBP1	+3549
cg05573381	LPCAT1	-129167	MRPL36	+146750
cg05582046	ME3	+49646	CCDC81	+248098
cg05591126	ITGB3	-13949	MYL4	+30835
cg05606696	PRPF18	+243757	FRMD4A	+500199
cg05627004	NADK	-1622
cg05627561	SARS2	-2070	MRPS12	+1877
cg05630470	OR8S1	-36510	ANP32D	+16457
cg05633550	MGP	-32676	ERP27	+20549
cg05658876	CXCL3	-5970	CXCL2	+54634
cg05700627	PARD6G	+44018	ADNP2	+94496
cg05704547	NONE
cg05704952	C4orf32	-25916
cg05710060	NABP1	-140266	MYO1B	+292877
cg05774117	AKT2	-14720	C19orf47	+48412
cg05782841	RASGEF1B	-702006	HNRNPD	+200034
cg05782859	TM7SF2	-7437	VPS51	+8258
cg05790136	RPRD1A	+97101	GALNT1	+315914
cg05813405	NKX2-6	-127453	STC1	+20756
cg05827313	KCNJ13	+7990	GIGYF2	+71232
cg05844572	TEX19	-16859	SECTM1	-8390
cg05844992	CPB1	-47
cg05849406	TCEB2	+8819	SRRM2	+16129
cg05889858	CYB561	+81570	TANC2	+355058
cg05890154	RHEB	-325119	PRKAG2	+32081
cg05891899	TOLLIP	+3972	MUC5B	+82584
cg05896689	TPM4	-47671	OR10H4	+70859
cg05903486	B3GNT3	-37569	FCHO1	+9823
cg05913211	PDE7A	-109960	DNAJC5B	-69648
cg05930881	GATA4	-1172
cg05931497	DIP2C	-131616	LARP4B	+64480
cg05940002	HLF	+50236	MMD	+106744
cg05945668	POMC	-73877	DNMT3A	+99810
cg05955385	MRO	+86292	MAPK4	+173694
cg06002288	PIAS2	-2954
cg06003401	RTN4	+123317	EML6	+202684
cg06024105	TXLNB	+12278	HECA	+144749
cg06026117	KLLN	-120355	RNLS	+599421
cg06048910	SLC22A18AS	-504
cg06083990	PITRM1	-226379	KLF6	+386085
cg06098291	HS3ST2	-38208	NPIPB5	+262446
cg06107544	PDC	-195138	PTGS2	+24167
cg06118712	HSPA13	-198932	SAMSN1	+1283
cg06121906	DLEC1	+23080	ACAA1	+74923
cg06130714	RCVRN	-215360	GAS7	+77570
cg06131323	DLG1	-95167	BDH1	+162244
cg06135399	INO80D	-68050	NDUFS1	+4962
cg06150841	NFIA	+59160	TM2D1	+584401
cg06167858	AGXT2	-42629	PRLR	+139864
cg06174078	TOLLIP	+5133	MUC5B	+81423
cg06186330	SKAP1	-14962	HOXB1	+85845
cg06203970	IGFBP5	-98090	TNP1	+66449
cg06204331	ZNF521	+252139	HRH4	+639384
cg06204577	RUNX2	-650938	CDC5L	+289906
cg06233873	GFRA3	-31368	CDC25C	+25796
cg06243126	FAM98B	+54841	RASGRP1	+55838
cg06258082	ABCG1	-126545	UMODL1	+21257
cg06261059	AGPAT5	-81229	ANGPT2	-63719
cg06263395	ZFAND4	-27845	FAM21C	-27026
cg06265429	AKR1E2	-892327	KLF6	-148652
cg06274117	ENSG00000273045	-319705	MGAT4A	-95084
cg06282288	CTNNB1	-420119	ZNF621	+254435
cg06293823	ATP1A1	-33225	MAB21L3	+228888
cg06308381	FAM83A	-96585	TBC1D31	+9782
cg06314470	NEURL1	+169261	SH3PXD2A	+192167
cg06318274	KLHL25	+187447	AKAP13	+226854
cg06323110	DCHS2	-157721	PLRG1	+1417
cg06333164	RAD51B	+465713	ZFP36L1	+507719
cg06368201	SAMD3	-55333	TMEM200A	-16359
cg06371967	MTMR2	-414705	MAML2	+4180
cg06372820	SLC22A16	-279115	CDK19	+59560
cg06375292	SLC35B1	-995
cg06386266	PPP1R3B	+47275	ERI1	+101274
cg06399905	GK2	-274769	ANTXR2	+389576
cg06402496	FAM20A	-163159	ABCA8	+190803
cg06408138	COPRS	-38878	UTP6	+3550
cg06419258	TRNP1	-94
cg06419750	GLT1D1	-170
cg06440665	PEF1	-22813	COL16A1	+36619
cg06449627	TMEM198	-19351	ASIC4	+9982
cg06453717	AQP7	-43926	AQP3	+1166
cg06465330	RNF144A	+462992
cg06498313	ZMYND11	+207050	DIP2C	+348132
cg06510261	GCSAM	-127
cg06514727	PTPRC	+103298
cg06517181	UTF1	-49525	KNDC1	+20302
cg06534208	IGF2	+19625	MRPL23	+174335
cg06537575	SVOPL	+16293	TRIM24	+202452
cg06555928	ADAM10	+122026	LIPC	+217383
cg06577766	VTCN1	-371
cg06594122	MAT2A	-8029	SH2D6	+96341
cg06606525	FGF7	+263770	ATP8B4	+432356
cg06640991	PDGFD	-541685	CASP12	+192640
cg06646728	C1orf86	+21326	PRKCZ	+122978
cg06655108	PHKG1	-4871
cg06677416	ADO	-68888	ZNF365	+361677
cg06705958	HAAO	-284967	ZFP36L2	+149049
cg06722383	HDDC2	-371811	HEY2	-75794
cg06749819	SOD3	+14686	LGI2	+220730
cg06757548	GAL3ST2	-35761	D2HGDH	+6485
cg06796515	KDM4A	-44792	PTPRF	+74490
cg06799721	TARS	+5730	ADAMTS12	+445496
cg06830544	POLR1C	+7613	XPO5	+51439
cg06831201	CDHR1	-18301	C10orf99	+2619
cg06840298	GALNT6	-22313	SLC4A8	-18895
cg06852605	PGS1	+47920	DNAH17	+150835
cg06865303	HORMAD2	-141919	MTMR3	+55100
cg06865772	TMEM236	-69224	STAM	+38903
cg06867822	DENND3	-108150	PTK2	-19313
cg06869512	ABCB4	+11420	CROT	+118638
cg06869794	MEX3C	+43106	SMAD4	+124001
cg06870470	C19orf80	-34527	KANK2	-7525
cg06878391	RPS11	-1386
cg06891164	AHNAK2	-6556	CDCA4	+36235
cg06895754	MBNL1	-68469	SUCNR1	+325929
cg06901280	FHL2	+1663	C2orf49	+60202
cg06910304	ERCC4	-480226	SHISA9	+538311
cg06912936	GABRP	-274488	KCNIP1	+3621
cg06915667	GATA2	-60696	RPN1	+96968
cg06937491	LRTM2	+14290	CACNA2D4	+84279
cg06937927	NAT1	-87970	ASAH1	-37171
cg06941011	SH2D3C	-512
cg06947286	SLC22A4	-33533	PDLIM4	+3239
cg06972578	CACNA1B	+143838
cg06977987	OR51T1	-584
cg07016979	MTX3	-1516
cg07027714	TSPYL5	-340539	MTDH	-25692
cg07041273	DTX1	+16219	RASAL1	+62315
cg07052787	USE1	-89047	MYO9B	+50530
cg07073801	PPP1R13B	-49561	C14orf2	+24350
cg07120889	ADAMTSL4	+14038	MCL1	+16130
cg07128770	CYP1B1	-289844	ATL2	+11237
cg07167632	PITPNM1	+3402	AIP	+18929
cg07176008	SUSD2	-114460	CABIN1	+54899
cg07181702	TUBD1	+51613	VMP1	+133857
cg07193115	DDHD1	-373426	BMP4	+430287
cg07194832	BAIAP2L1	+51724	BRI3	+67669
cg07222059	C12orf5	+3504	FGF23	+55019
cg07229091	SCN8A	-150571	SLC4A8	+15894
cg07250128	LSG1	-440778	XXYLT1	+157912
cg07260778	CLEC18A	-111966	WWP2	+76908
cg07261848	ACTL6A	-248
cg07266650	LMO4	-186849	HS2ST1	+226945
cg07273870	ACSM1	-7261	THUMPD1	+43567
cg07279377	CASP8	-66745	CASP10	+8410
cg07281948	NXPH4	-8642	LRP1	+79654
cg07283630	DUT	+43817	FBN1	+270609
cg07305723	COL9A3	+10665	TCFL5	+34036
cg07325991	ANGPT4	+28682	FAM110A	+53858
cg07356233	PDSS1	-215107	APBB1IP	+44349
cg07376932	IL17A	+44
cg07394566	EBF1	+47108
cg07415160	OPRM1	-780676	RGS17	-185782
cg07460391	ZADH2	+20846	ZNF407	+557481
cg07480840	OLFML2B	+4659	ATF6	+252901
cg07499317	MAPK9	-38914	GFPT2	+22374
cg07520957	MYO7A	+52582	GDPD4	+106571
cg07533345	GDI2	-48055	FBXO18	-32782
cg07543667	MPC1	-448035	RPS6KA2	+31518
cg07543798	AOAH	-445279	ELMO1	+279420
cg07546062	DPF3	+435801	RGS6	+525852
cg07560025	GLIPR1	-42405	GLIPR1L2	+47205
cg07595845	DIO3	-649300	RTL1	-27204
cg07612200	SAP30L	-69178	GALNT10	+186049
cg07613656	NRBP2	-67142	PLEC	+34756
cg07627148	PALM	-1490
cg07639701	FAM133B	-49179	CDK6	+194344
cg07651252	LDLRAD2	-20780	USP48	-7879
cg07656646	PPP2CA	-19909	CDKL3	+121023
cg07661156	SMEK1	-95526	CATSPERB	+126416
cg07669969	SMIM15	-150227	ZSWIM6	-19572
cg07673979	CDC27	-3675
cg07676849	FOLR3	-1105
cg07691010	MTF1	-28894	INPP5B	+58537
cg07702582	SLAMF6	-29085	CD84	+27166
cg07704502	GATAD2B	-19290	DENND4B	+4431
cg07722580	FAM92B	-457934	GSE1	-42774
cg07725759	PTGER4	+3280	TTC33	+73197
cg07732644	SPATA22	-2970	ASPA	-898
cg07747924	WWOX	+100186
cg07748741	ANKRD2	-2141
cg07758428	PPP6R3	-34688	LRP5	+113473
cg07796826	SMYD3	+501879	KIF26B	+850353
cg07801521	TP53I11	+39034	TSPAN18	+146701
cg07815009	CDH17	+17
cg07835048	PKDCC	-84327
cg07850612	TRIM36	+29539	KCNN2	+789675
cg07853095	AES	-17310	GNA11	-13993
cg07862302	HINT3	-25976	NCOA7	+149644
cg07878297	AHR	-319365	AGR3	-97270
cg07881400	C5AR1	-9522	PRR24	+25467
cg07906724	CHRNA6	-18
cg07921371	GJB2	-4618
cg07930633	TCF7L2	-262544	VTI1A	+240449
cg07941542	SEC13	-145695	ATP2B2	+38711
cg07948256	SNTB1	-44421	HAS2	+783696
cg07949720	SPACA7	-173885	SOX1	+134835
cg07954354	TRIB1	-7819	NSMCE2	+330649
cg07999738	C8orf17	-199029	KCNK9	-29088
cg08019718	GPR149	-593827	MME	-56105
cg08035069	ZNF777	-10129	ZNF746	+26555
cg08042019	FAM109A	+5130	CUX2	+329967
cg08045431	PSMD7	-786668	ZFHX3	-461731
cg08063242	CD80	+1113	TIMMDC1	+59957
cg08077942	USP34	+101675	AHSA2	+191565
cg08087034	CENPBD1	+4656	DEF8	+19103
cg08091706	DNASE2B	-138684	PRKACB	+115577
cg08091949	LCP2	-15569	KCNMB1	+75881
cg08101160	TRAPPC9	+36638	C8orf17	+488624
cg08104736	SENP5	-88940	PAK2	+39059
cg08116858	ZNF19	-23623	CHST4	-12272
cg08123158	GOLPH3	+183746	PDZD2	+351193
cg08142679	NONE
cg08151648	GREM1	-35900	SCG5	+40398
cg08155789	SPATA6	-289923	BEND5	+14822
cg08172637	GADD45B	+79900	GNG7	+146682
cg08191562	TRPC4AP	+36748	MYH7B	+80720
cg08194058	PCK2	-8183	CPNE6	+15118
cg08197714	AXIN2	-56137	CEP112	+574085
cg08253266	MGST3	+14823	ALDH9A1	+53179
cg08262805	C15orf61	-150961	IQCH	+115276
cg08356693	ITLN1	-241
cg08358648	SMYD3	+398832	KIF26B	+953400
cg08372668	LOXL1	+3042	STOML1	+62848
cg08391752	HS3ST1	-42050
cg08409695	TGFBI	-38979	LECT2	-34882
cg08414809	ATXN10	-108476	FBLN1	+60432
cg08416522	MAP3K7CL	-1304
cg08440784	FCER1G	-10904	NDUFS2	+5078
cg08455117	CLEC4E	-55174	AICDA	+16734
cg08455936	KIAA0556	+219597	GSG1L	+293760
cg08478619	ZNF488	+17105	RBP3	+18862
cg08485587	PTGER4	+3349	TTC33	+73128
cg08491721	CD82	-204432	ALX4	-50993
cg08504834	LEMD1	-700
cg08509270	DIO3	-514092	RTL1	-162412
cg08514408	SLC4A4	-161030	DCK	+32817
cg08522596	PRKCQ	+37024	PFKFB3	+340345
cg08530632	PKN2	-112734
cg08532724	EPB41L1	-52376	CNBD2	+133767
cg08543630	SPRY2	+121557	NDFIP2	+736950
cg08545995	CCND3	-80659	TAF8	-28017
cg08583969	PARD3	-150900	CUL2	+108067
cg08586809	SKAP1	-11396	HOXB1	+89411
cg08601899	HDAC2	-86769	HS3ST5	+284991
cg08603359	AQP6	+8252	RACGAP1	+44435
cg08622401	GNPTG	+22602	UNKL	+40166
cg08631004	GJA4	+4069	SMIM12	+62749
cg08654960	GSE1	-326962	FAM92B	-173746
cg08661112	PANK1	-463
cg08662964	EML6	-124093	SPTBN1	+144164
cg08687322	ARHGAP15	+132786	GTDC1	+973638
cg08694618	ID2	-33317
cg08723913	TIGIT	+26002	ZBTB20	+66537
cg08726887	NFIA	+134366	TM2D1	+509195
cg08733159	ETV1	+114867
cg08747034	MED10	+30172	KIAA0947	+925728
cg08763847	SI	-44850	SLITRK3	+72657
cg08769026	IL6ST	-463533	MAP3K1	-357047
cg08783804	ASIC2	-658457	CCL2	-303841
cg08786079	SLC16A13	-7968	BCL6B	+5087
cg08790676	ADORA2B	-161792	TBC1D26	+50848
cg08814830	SLC29A3	-29737	UNC5B	+76951
cg08815403	HSD17B13	-85
cg08822809	MEOX2	-716829	ISPD	+17681
cg08825225	FLI1	+23296	KCNJ1	+125468
cg08831077	HRH1	-115639	SLC6A1	+144336
cg08834225	FRZB	-152696	NCKAP1	+19000
cg08842790	AFAP1L2	-206281	ABLIM1	+47532
cg08845329	ZNF750	-133674	B3GNTL1	+77558
cg08858888	EFCAB10	-61867	ATXN7L1	+233240
cg08901429	LRRC8C	-1134
cg08916447	GCLM	-208041	ABCA4	+3681
cg08929133	AHSG	-685
cg08942545	DIAPH3	+667287
cg08969650	UROD	+23427	ZSWIM5	+170982
cg08987457	NEDD4L	+269461	ALPK2	+315118
cg08991626	PODN	-114884	SCP2	+20100
cg09014603	MGMT	-759675	MKI67	-581124
cg09039893	PITX2	+65310	ENPEP	+81720
cg09047486	NFKB2	-71493	GBF1	+77572
cg09055992	CLN8	-85230	DLGAP2	+177166
cg09078948	SCAND1	+83657	PHF20	+103832
cg09123026	RHBDF2	+16960	AANAT	+31096
cg09138524	TBX1	+32206	C22orf29	+65977
cg09148348	SLC38A8	-17151	MBTPS1	+57598
cg09168326	COMMD9	+95817	LDLRAD3	+249534
cg09180481	FAM3D	-379874
cg09182208	RNF122	-14389	DUSP26	+18592
cg09191149	TVP23A	-49520	CIITA	-8893
cg09220593	NONE
cg09241206	MMP24	-32057	PROCR	+22524
cg09274046	SMOX	+28688	ADRA1D	+71607
cg09277467	ITGB1	-265181	NRP1	+113187
cg09285534	TGM3	-32416	STK35	+161974
cg09293182	SP140L	+377
cg09324628	C8orf17	-141145	KCNK9	-86972
cg09336628	CLCN1	+8339	FAM131B	+38287
cg09337069	DIO3	-514043	RTL1	-162461
cg09365942	SUGCT	+171148
cg09370982	ATP6V0C	-16311	ENSG00000260272	+1527
cg09376361	SLAMF6	-29371	CD84	+26880
cg09383456	FLNC	-17044	CCDC136	+21288
cg09399878	CABP2	-35354	GSTP1	-24845
cg09405265	CHSY3	+625455	HINT1	+635558
cg09416242	GHRHR	-50752	AQP1	+1416
cg09433566	PIWIL3	+24445	GGT1	+147070
cg09442690	GABRP	-23957	KCNIP1	+254152
cg09456503	TBC1D22A	+204373
cg09476306	YPEL1	+3787	PPIL2	+66063
cg09494702	ARRDC3	-93476
cg09502507	MUC19	-80654	LRRK2	+87667
cg09503202	FAM189A1	-64545	TJP1	+187234
cg09515806	DUSP4	-297337	TMEM66	+435201
cg09535163	ATAD1	-24099	PTEN	-20854
cg09549304	ANGPTL5	-134597	YAP1	-59342
cg09563846	CHID1	+29164	TSPAN4	+31313
cg09575532	SNRK	-106268	POMGNT2	-74196
cg09596374	RASEF	-138285	FRMD3	+337025
cg09616857	MECOM	-258825	ACTRT3	+364765
cg09628877	MUC4	-74592	TNK2	+8692
cg09668452	RGS9	+90161	AXIN2	+334012
cg09678937	CASP9	+15012	CELA2B	+33182
cg09690597	LHPP	+131061	FAM53B	+151154
cg09717359	RUNX2	-623551	CDC5L	+317293
cg09720124	CPNE2	+27154	FAM192A	+66303
cg09725286	NDRG1	-109507	ST3GAL1	+164847
cg09732162	SYNDIG1	-320530	GGTLC1	-159889
cg09742913	ZFP36L1	+116577	RAD51B	+856855
cg09751790	GCOM1	-45543	CGNL1	+169860
cg09753749	C1orf21	+3246	EDEM3	+364609
cg09763095	EMCN	-737858	PPP3CA	+91529
cg09766427	PSMD7	-981359	ZFHX3	-267040
cg09777380	PPP4R2	+65878	PDZRN3	+562277
cg09778357	EPN1	-2453
cg09799186	CRABP1	-33750	WDR61	-6780
cg09805818	TACR1	-116060	EVA1A	+253962
cg09828411	ADSS	+149007	ZBTB18	+251844
cg09841666	SYCP2	+29996	PHACTR3	+299111
cg09870026	PRSS55	-7379	MSRA	+463899
cg09888344	XPA	-113247	FOXE1	-42650
cg09920733	LOR	-473
cg09921371	PXDN	+78204	TPO	+252841
cg09922266	CCND1	-540060	TPCN2	+99430
cg09927477	APOBEC4	-46325	COLGALT2	+338090
cg09941766	HABP2	-306853	TCF7L2	+295923
cg09969487	CNEP1R1	-155995	ZNF423	-45676
cg09984096	CNOT7	-91058	MTMR7	+75391
cg10019978	GORAB	-14251	METTL11B	+371877
cg10020892	BCL9	+3720	ACP6	+125716
cg10029065	PIP4K2A	+108227	SPAG6	+260858
cg10034963	SCAF11	-232317	SLC38A1	+46130
cg10037204	HDAC4	-333174	NDUFA10	+309002
cg10037249	MTNR1B	-202800	FAT3	+414824
cg10067792	PHYHIPL	-661141	BICC1	+2309
cg10083258	FAM174B	-163544	CHD2	-80326
cg10086853	SERPINB12	-11700	SERPINB5	+67699
cg10098353	CD28	+74
cg10099957	KLHDC4	-70203	SLC7A5	+33336
cg10106560	RGS12	-205651	HTT	+33815
cg10117666	SMARCB1	-5321	MMP11	+8834
cg10124122	FAM180A	-175545	MTPN	+52925
cg10125882	ANXA11	-58684	MAT1A	+25428
cg10127436	C1RL	-11236	RBP5	+8433
cg10130374	TEX29	-37602	ARHGEF7	+167789
cg10132104	AFAP1	-166791	ABLIM2	+51992
cg10133464	CDH1	-12549	CDH3	+79840
cg10136452	FOXC1	-146605	FOXF2	+74007
cg10158395	ADAR	-235684	KCNN3	+26390
cg10173787	GPR35	+22502	AQP12B	+54953
cg10179673	LRRK1	+143559	CHSY1	+189158
cg10179949	SLAMF8	-950
cg10184771	ICAM2	-4417
cg10190055	FAM132B	+9100	ILKAP	+35621
cg10192483	POMZP3	-375682	CCDC146	-119694
cg10207220	SLC22A23	+66748	PSMG4	+130859
cg10235116	TGFB2	-40347	RRP15	+20601
cg10251554	PAX4	+4337	FSCN3	+17754
cg10260596	PNMA2	+62093	BNIP3L	+69101
cg10279936	SLC8B1	+686
cg10305337	CDC42EP4	-111763	SDK2	+220151
cg10313879	C1orf86	+25777	PRKCZ	+118527
cg10333170	AGBL3	-149947	CALD1	+56911
cg10336261	SYT6	+47879	OLFML3	+125595
cg10343184	REPS1	+42265	ECT2L	+150070
cg10346416	TNFRSF10D	+1248	TNFRSF10C	+60192
cg10351937	DBI	-120673	STEAP3	+22749
cg10387289	ATG12	-104745	ENSG00000172901	-15891
cg10393679	IL21R	+40863	GTF3C1	+106881
cg10397389	DAPP1	+9
cg10417128	NEB	+26276	RIF1	+298270
cg10430155	CCDC167	+24776	CMTR1	+41926
cg10440696	OR52N1	+134
cg10454592	TMX3	+21427
cg10456935	BOLL	-1052
cg10459431	ZBTB7C	-310045	CTIF	-63547
cg10472263	DIO3	-575319	RTL1	-101185
cg10476962	DNASE1	+23009	TRAP1	+42751
cg10486274	IL1A	-49130	IL1B	+3183
cg10492791	CLPSL1	-962
cg10505163	C10orf105	+12849	SLC29A3	+387714
cg10521808	VAMP3	-517578	CAMTA1	+468367
cg10523399	CAMK1D	+215012	CCDC3	+437204
cg10528395	ACO1	-91812
cg10530680	PSMB1	+75533	FAM120B	+171052
cg10550166	SLC12A6	+1221	EMC4	+111532
cg10560689	MESDC2	+40912	KIAA1199	+169595
cg10576238	EPHB6	-58392	PRSS1	+37070
cg10577216	HIVEP2	+1292	GPR126	+641980
cg10597204	ESRRG	-215429	GPATCH2	+692200
cg10629121	PTBP2	-640643	RWDD3	+847024
cg10634032	VIPR1	-79602	LYZL4	-12421
cg10646968	XPNPEP1	-45673	ADD3	-38736
cg10651396	ENOX1	+381181	DNAJC15	+382524
cg10655396	HMHA1	+11323	POLR2E	+18353
cg10656303	SLC25A51	-72837	SHB	+92264
cg10656654	MAF	+336392
cg10664582	IRS2	+21821
cg10665094	SIAH2	-161925	CLRN1	+47406
cg10682154	SLC2A12	-188141	SGK1	+77281
cg10685261	ABCC1	+58272	ABCC6	+215615
cg10695028	LRTM2	+5416	CACNA2D4	+93153
cg10707578	CDH26	+104488
cg10708400	TRIM10	-1739	TRIM15	-543
cg10718894	BHLHA9	-79795	ABR	-10890
cg10735468	RAP1GAP	-55381	USP48	+76370
cg10750730	FOXN3	+17997	TTC8	+776471
cg10768055	RALBP1	+31239	PPP4R1	+108310
cg10768113	SCXB	-78904	FAM203A	+49941
cg10772372	DIO3	-667584	RTL1	-8920
cg10793444	EDN2	-164811	HIVEP3	+269016
cg10795898	PHYKPL	-250956	COL23A1	+106814
cg10804400	HECTD2	-61029	PCGF5	+128528
cg10808887	UBTD2	-159707	SH3PXD2B	+10745
cg10810618	ABTB2	+114312	NAT10	+138094
cg10843276	PCGF3	+27144	CPLX1	+93288
cg10863036	RAB30	+13629	C11orf82	+156510
cg10909858	GNA12	-112716	CARD11	+86905
cg10935165	ADRM1	-28020	OSBPL2	+36461
cg10968817	PALD1	+49691	PRF1	+74263
cg10973879	RNF219	-710798	RBM26	+35811
cg10976732	MCF2L	-98391	ATP11A	+180501
cg10999000	RAB20	+34054	COL4A2	+220412
cg11026385	ZC3H12C	+37594	RDX	+165756
cg11033666	TARBP1	-36202	IRF2BP2	+94220
cg11056384	MAPK8	+146078	ARHGAP22	+152186
cg11071366	FAM151A	+18634	ACOT11	+56694
cg11096593	UVRAG	+130436	WNT11	+260928
cg11123946	SPRED2	+43781	ACTR2	+160559
cg11151586	PBK	-78958	SCARA5	+75674
cg11155579	LMO4	-212025	HS2ST1	+201769
cg11168687	CENPU	-71496	ACSL1	+21189
cg11180131	SLC22A5	+57669	IRF1	+63377
cg11203135	VAMP3	-861107	CAMTA1	+124838
cg11203797	SLC44A4	-9604	EHMT2	+9079
cg11205054	DAPK1	-515216	GAS1	-35476
cg11211942	TCF12	-103198	ZNF280D	-81836
cg11222730	HAS3	-180469	TANGO6	+83465
cg11241187	SAMSN1	-94293	NRIP1	+387305
cg11243391	CACTIN	-21747	PIP5K1C	+51917
cg11308991	ENSG00000204393	-66733	C20orf112	-37274
cg11345132	DPYD	-410477	SNX7	-330223
cg11350799	INSR	+110837	ZNF557	+113737
cg11354383	CDS2	+75510	PROKR2	+114436
cg11366517	SCCPDH	-76349	CNST	+81252
cg11368509	SUV420H2	+145
cg11376596	STX6	+107240	XPR1	+283667
cg11387576	ADAMTSL1	-213043	SH3GL2	+681728
cg11387897	APOBEC4	-291741	COLGALT2	+92674
cg11433897	C12orf10	+6525	AAAS	+15420
cg11442744	DEPDC5	-83037	PISD	-43594
cg11473433	IL15RA	+6075	FBXO18	+77129
cg11483865	TACC1	-1379
cg11484417	MED6	-31431	MAP3K9	+177436
cg11492063	WSCD1	+17920	AIPL1	+348159
cg11510774	TEX9	+7697	MNS1	+92013
cg11521355	BARX2	-151989	ARHGAP32	-31753
cg11548978	IRF1	-12480	IL5	+40244
cg11551901	SEC31B	+8797	WNT8B	+47996
cg11553045	ADAMTS2	+84604	ZNF354C	+200411
cg11556929	HDAC4	-963
cg11568808	DPF3	+435731	RGS6	+525922
cg11577196	PRSS46	+2374	TMIE	+32722
cg11595057	ZC3HAV1	-14542	TTC26	-9588
cg11601663	FAM171A1	-253763	ITGA8	+95303
cg11604377	BBX	-257896
cg11619900	ZDHHC7	+38605	CRISPLD2	+152913
cg11620261	KIAA1731	-75386	SMCO4	-42745
cg11630135	FBLN2	+88536	WNT7A	+242451
cg11632886	ADRBK2	-213000	CRYBB2	+132327
cg11644454	PIGC	-3810
cg11648981	VAV3	+176387	NTNG1	+647937
cg11672144	CEBPD	+85590	SPIDR	+392891
cg11676189	AAK1	-4622
cg11691142	PIM3	-18123	CRELD2	+23755
cg11692403	NODAL	+10335	EIF4EBP2	+26953
cg11706729	PSMB8	-1331
cg11715147	EHF	+12050	APIP	+271985
cg11733655	SEC22A	+109932	ADCY5	+131504
cg11767442	C21orf33	+30946	ICOSLG	+76395
cg11783901	B4GALNT2	-108328	IGF2BP1	+27227
cg11784742	ADIRF	-5110	SNCG	+4426
cg11798358	SPATA20	-11368	EPN3	+3178
cg11798955	RBM33	+35719	SHH	+131875
cg11803843	TTC40	-78729	GPR123	-66591
cg11811705	BSND	-1916
cg11812438	NIPAL1	+49205	TXK	+68277
cg11833125	IL24	+322
cg11847468	PITRM1	-610029	KLF6	+2435
cg11854797	CRISP1	-48721	DEFB133	+34195
cg11868485	MGST2	+196017	MAML3	+292399
cg11876177	SLC17A3	+349
cg11894950	CAMK2A	+2323	SLC6A7	+97349
cg11895704	FITM2	+7886	GDAP1L1	+56036
cg11904464	MMP24	+20106	EIF6	+38225
cg11910521	FAM69B	-3271
cg11919153	SLC13A4	-348
cg11924099	CLDN18	+38942	DZIP1L	+66667
cg11938740	DNAH17	+37430	PGS1	+161325
cg11961865	PRKD1	-448133	G2E3	-183248
cg11962479	TMC6	-1255	TMC8	-834
cg11969254	IL10RA	-44581	TMPRSS13	-12402
cg11990702	OFCC1	-380493	TFAP2A	+95425
cg11993829	SYN3	-48026	LARGE	+814025
cg12000760	RANBP9	-19769	MCUR1	+83235
cg12016063	IRS2	+143889
cg12024553	LRFN1	+1599	IFNL1	+17412
cg12051710	FOXM1	-2919	RHNO1	+2690
cg12069304	SLC5A11	-69637	TNRC6A	+46491
cg12074263	GPR68	+38181	C14orf159	+101374
cg12075202	ACOX2	+15954	KCTD6	+23592
cg12077880	USP54	-8765	MYOZ1	+7342
cg12080709	TSPAN14	+86467
cg12160575	AKNA	+27317	ORM2	+37219
cg12169057	WDYHV1	+29912	FBXO32	+94569
cg12170121	ENSG00000204393	-111
cg12188526	SIPA1L1	-99655	PCNX	+522265
cg12203374	PIAS3	-49270	ITGA10	+1828
cg12211471	SEC61A1	-89869	KBTBD12	+47268
cg12213182	L1TD1	-113379	INADL	+338975
cg12216009	PRDM1	+91541	ATG5	+147930
cg12227401	ENPP6	-50280	IRF2	+206340
cg12236677	SAMD3	-55262	TMEM200A	-16430
cg12252865	HDAC11	-893
cg12275871	GRTP1	-77822	ADPRHL1	+11576
cg12277524	SGIP1	-721045	PDE4B	+20723
cg12280202	CD226	+37783	DOK6	+518158
cg12281647	CLUH	+16514	PAFAH1B1	+101760
cg12284268	SMOC2	-75587	DACT2	-45842
cg12299404	ALDH3A1	-223
cg12327449	SULF2	-859634	PREX1	+169456
cg12346510	RFTN1	+100658	OXNAD1	+147849
cg12362444	MLYCD	-12556	HSBP1	+78727
cg12365920	PRMT2	+26968
cg12381367	GRK5	+74096	RGS10	+261023
cg12382333	B4GALNT2	-94735	IGF2BP1	+40820
cg12393144	NRSN1	-173555
cg12432161	MME	+161130	PLCH1	+435262
cg12479324	ENSG00000204393	+46947	COMMD7	+109575
cg12485738	HBB	-61433	HBD	-53856	HBG1	-38612	OR51B4	+13492	HBE1	+217100
cg12501586	TUBB2A	-38891	TUBB2B	+31318
cg12508078	TIAF1	-99971	MYO18A	+1584
cg12512839	FAM71D	-366487	GPHN	+315534
cg12513901	BCL7A	-85196	WDR66	+16364
cg12541223	CHADL	+8414	L3MBTL2	+27315
cg12554678	FBL	-90180	FCGBP	+13299
cg12576974	TNIP3	-45332	QRFPR	+108261
cg12580943	RER1	-119623	SKI	+43515
cg12583073	PROK2	-477725	RYBP	+184132
cg12615067	FAM134B	-834
cg12617634	FAM105B	-194728	TRIO	+326318
cg12621126	CENPE	-301930	TACR3	+219477
cg12655501	TSPAN2	+28560	TSHB	+31110
cg12663083	SLC2A8	-41884	GARNL3	+90732
cg12670295	BARX2	-95255	ARHGAP32	-88487
cg12671090	PHTF2	+507078
cg12690127	PTPN6	-4750
cg12698737	ANP32A	+2778	CORO2B	+238883
cg12701018	TNFRSF18	-2055
cg12710520	SLC6A5	-131596	PRMT3	+80274
cg12719144	DSCAM	+215994	PCP4	+763828
cg12727576	PDZD8	+52724	SLC18A2	+81650
cg12744758	MCF2L	-55444	ATP11A	+223448
cg12754854	PHYHD1	-827
cg12769732	C4orf27	-234422	MFAP3L	+34033
cg12777178	MUC5B	-88256	MUC5AC	+4460
cg12798274	PDCD11	-2337	USMG5	+1712
cg12801815	BPIFB1	+57018	CDK5RAP1	+61408
cg12813711	ID2	-423779
cg12817634	PEX5	-39229	CLSTN3	+20259
cg12847374	KDM1A	-101719	EPHB2	+206804
cg12850990	ASB14	+12988	APPL1	+51957
cg12857541	PPARGC1A	-691676	DHX15	+2797
cg12866769	SMAD3	-316354	SMAD6	+47263
cg12866870	CCL25	+43483	FBN3	+53363
cg12880842	NTNG1	+395691	VAV3	+428633
cg12921799	SCAF4	+3464	SOD1	+68989
cg12940420	ID1	-35735	HM13	+55120
cg13063617	BCL2L15	-928
cg13066703	TRAF5	+26527	RD3	+139553
cg13077693	C1orf105	-61832	DNM3	+517375
cg13079474	SRPK1	-41457	SLC26A8	+62056
cg13085636	LRTM1	-367486	WNT5A	+194386
cg13109969	SLITRK5	-548557
cg13113121	KLHL29	+139259	ATAD2B	+402637
cg13124226	THBS1	-660433	RASGRP1	-355854
cg13148488	MLNR	-186983	FNDC3A	+57443
cg13148524	TLR5	-53246	SUSD4	+173526
cg13149412	MYT1L	-850243	TRAPPC12	-198326
cg13155106	GCFC2	-24
cg13158676	TMEM165	-10144	SRD5A3	+39704
cg13161727	KIRREL	-133792	CD5L	-18020
cg13170147	SORT1	-24374	PSMA5	+4026
cg13183748	ZNF770	-185760	DPH6	+372121
cg13186567	ADIPOR2	-48835	WNT5B	+12995
cg13205848	NTF3	+134227	ANO2	+379892
cg13213931	RICTOR	-182041	FYB	+14208
cg13216216	SPARCL1	+7097	NUDT9	+99824
cg13221499	GPR89A	-2561
cg13222924	FAM49B	-266805	ASAP1	+195334
cg13274775	OOEP	+517
cg13294852	IL1R1	-87116	IL1R2	+63824
cg13318181	SLC25A42	-23905	SUGP2	-6071
cg13323127	PRKCQ	-592564	SFMBT2	+236476
cg13335048	SLC25A13	-1332
cg13348640	PRKRA	+38875	OSBPL6	+217875
cg13350253	PLA2G4E	-813
cg13381610	KDM7A	-32855	SLC37A3	+188659
cg13396633	HPGD	-12321	GLRA3	+294095
cg13399655	ETS2	+153403	PSMG1	+225143
cg13400600	SLC46A2	-161873	ZFP37	+3930
cg13441142	NKX6-2	+99821	INPP5A	+148411
cg13449257	COL5A1	-178491	RXRA	+136703
cg13453436	B9D1	+56166	EPN2	+69206
cg13458914	HS1BP3	+51688	RHOB	+152326
cg13480465	TAPT1	-567594	LDB2	+104674
cg13492164	NRXN3	-160310	ADCK1	+443357
cg13495025	LRSAM1	+16265	FAM129B	+101310
cg13503677	PTPRT	+240465
cg13519373	CXCR1	+819
cg13519902	CISH	+10123	HEMK1	+32452
cg13526784	NEBL	-437688	MLLT10	-199053
cg13527466	CCDC60	-114941	HSPB8	+41129
cg13546977	DLK1	+5312	RTL1	+152708
cg13555170	BRD4	-21901	AKAP8	+77440
cg13558665	APPL2	+58866	KIAA1033	+69503
cg13572172	CDKN1C	+32715	KCNQ1	+408175
cg13584568	BACH2	-176125	MAP3K7	+114178
cg13592792	DFNA5	-166414	OSBPL3	+55661
cg13600984	MAN1A1	-97201
cg13607205	TBC1D17	-4184
cg13610769	ALS2CR11	-686
cg13614060	MME	+160687	PLCH1	+435705
cg13632729	ZNF750	-190717	B3GNTL1	+20515
cg13641317	TPRA1	+54059	PLXNA1	+548116
cg13662644	CAMSAP3	+16450	XAB2	+17213
cg13686537	SARDH	+31523	DBH	+72037
cg13687881	NGDN	+6444	ZFHX2	+75517
cg13712945	CCK	+9537	TRAK1	+165600
cg13716585	DAD1	+140365	OR4E2	+784513
cg13717343	BRAF	+47830	NDUFB2	+180263
cg13729903	RIC8B	+997
cg13758290	ZHX2	+39892	DERL1	+221138
cg13760616	PRRT3	-26103	EMC3	+8623
cg13772160	PHLDA3	-20201	CSRP1	+20071
cg13773247	EML4	-119501	PKDCC	+1829
cg13778604	NFIB	-249228	ZDHHC21	+130575
cg13793211	HSPA13	-199002	SAMSN1	+1213
cg13795063	RARA	+17110	GJD3	+37511
cg13798558	RUSC2	-1396
cg13808803	GHR	+126066	SEPP1	+262236
cg13870275	C4orf27	-235270	MFAP3L	+33185
cg13886135	ADCYAP1R1	+23670	NEUROD6	+254028
cg13888854	IL1R1	-115347	IL1R2	+35593
cg13900978	PMP22	+425736	HS3ST3B1	+535770
cg13912702	MCF2L	-102617	ATP11A	+176275
cg13912887	ENTPD8	+7163	NOXA1	+10936
cg13914990	ACADS	+11341	SPPL3	+167295
cg13915607	COL4A3BP	-62920	ANKDD1B	-36401
cg13928309	PPIF	-98949	ZMIZ1	+179493
cg13938361	CA9	+6063	TPM2	+11101
cg13944389	NFIL3	-309129	ROR2	+217171
cg13959721	DPYD	+288033	PTBP2	+911168
cg13960986	ATP5G3	-71527
cg13961142	ZNF627	+3864	ZNF823	+137689
cg13968233	DENND1B	+179996	CRB1	+327051
cg13971793	NQO1	-1173
cg13982590	MAP4K1	+30370	RYR1	+153724
cg14034067	APOBEC3A	-66194	CBX6	-14243
cg14042103	CPA3	-72384	CPB1	+1770
cg14048017	SESN3	-211383	FAM76B	+347211
cg14052997	ATAD1	+2370	PAPSS2	+156071
cg14097889	DTWD2	-49853	DMXL1	-33092
cg14102880	TIMM22	+15278	ABR	+167533
cg14108527	OR1K1	+16
cg14118079	PABPC1	-151664	YWHAZ	+78607
cg14125530	CNOT2	-307536	MYRFL	+2925
cg14134851	ATG16L1	-200623	INPP5D	+34405
cg14144320	CAPN13	-81569	GALNT14	+249132
cg14178077	RFK	+231619	PCSK5	+272242
cg14186145	ACKR4	-148425	DNAJC13	+31286
cg14189381	RBM18	-79237	PTGS1	-27004
cg14199090	PDE4B	-267632	LEPR	+104230
cg14211117	SMYD3	+653781	KIF26B	+698451
cg14216201	SLC25A13	+68036	DYNC1I1	+481521
cg14222630	RABEPK	-1164
cg14227558	ERBB4	-580287	IKZF2	+31206
cg14241816	DNAH1	+37331	BAP1	+56700
cg14246480	ADCY7	-17468	PAPD5	+96130
cg14255417	TRIM8	+13725	ARL3	+56186
cg14264219	CD5	-46682	CD6	+84033
cg14273545	NTRK2	+166043	AGTPBP1	+907224
cg14276580	COG6	+297207	FOXO1	+713713
cg14304073	GPR68	+29078	C14orf159	+110477
cg14304264	MCTP2	+56482
cg14317648	DSG4	-33359	DSG1	+25435
cg14321522	NKX6-2	+60471	INPP5A	+187761
cg14321938	SPPL2C	-472
cg14322570	C9orf9	+15118	TSC1	+50605
cg14335429	SMIM19	-54214	VDAC3	+92663
cg14372880	SIAH2	-81138	CLRN1	+128193
cg14387452	SLC24A2	-725409	MLLT3	+110207
cg14414100	ACER2	+138474	SLC24A2	+239395
cg14456395	GLRX	-123481	ELL2	+15876
cg14460198	SLC22A5	+57681	IRF1	+63365
cg14470771	ENTPD2	-9411	SAPCD2	+7132
cg14475502	INSIG1	-221803	HTR5A	+5649
cg14482968	FCN2	-173482	COL5A1	+65556
cg14483412	NRARP	-94470	EXD3	+26541
cg14484274	B4GALNT2	-119712	IGF2BP1	+15843
cg14506696	DAPP1	-172
cg14515585	ARRDC2	-37386	KCNN1	+19489
cg14519134	H1FOO	-226
cg14521115	ALDOB	-16477	TMEM246	+81148
cg14533737	TMEM242	+288796	ARID1B	+356774
cg14547599	DDN	-17157	PRKAG1	+2313
cg14548153	CA4	-59606	HEATR6	-11399
cg14550880	IRS2	+24326
cg14557064	LPCAT1	-228749	MRPL36	+47168
cg14591439	SRFBP1	-106856	FTMT	+3150
cg14604612	ZNF397	-135011	MAPRE2	+64666
cg14620051	PMP22	+30180	HS3ST3B1	+931326
cg14625066	PHYHD1	-949
cg14654171	SLC2A8	-8419	GARNL3	+124197
cg14654609	PRKAB1	+5930	CIT	+203607
cg14664464	LMBR1	-65
cg14684166	BARX2	-138297	ARHGAP32	-45445
cg14685418	TNS1	+55670
cg14697880	SEPT3	-16000	CENPM	-13646
cg14706131	GABARAPL1	-22523	TMEM52B	+11269
cg14707627	TOB1	-57352	SPAG9	+197168
cg14711202	ARRDC2	-18417	KCNN1	+38458
cg14722290	CARS	-66108	OSBPL5	+41809
cg14723524	ADAM23	-119616	ZDBF2	+49260
cg14729325	GZMB	-218647	STXBP6	+197383
cg14735587	CTNNA3	-84864	DNAJC12	+57131
cg14802312	ARHGAP9	-72
cg14813069	MMAA	-130457	SMAD1	+4995
cg14818794	MCFD2	+68399	SOCS5	+148429
cg14837148	ITGA11	-85704	CORO2B	-61377
cg14842108	HLX	+226652	DUSP10	+637167
cg14847305	HPX	-15106	TRIM3	+18289
cg14906130	PC	+23107	LRFN4	+77767
cg14915244	C1orf86	+45999	PRKCZ	+98305
cg14917706	PBK	-55920	SCARA5	+98712
cg14928416	BZW1	-204035	AOX1	+22453
cg14936846	TTR	-80551	DSG2	+13132
cg14947116	CUL1	+23970	EZH2	+161396
cg14958032	NADK	-1753
cg14967066	IFITM1	+489
cg14970373	RPS29	+58948
cg14984066	CYFIP1	+54252	NIPA2	+87493
cg14993121	DDIT4L	-182035	EMCN	+145590
cg15001471	TULP3	-6115	RHNO1	+7577
cg15010213	SLCO4A1	-123307	GATA5	-99464
cg15021640	BRD1	+520649	FAM19A5	+812531
cg15067386	PRSS45	-829
cg15073112	CLCA4	-22963	CLCA1	+55747
cg15117456	DAB2IP	-119631	STOM	-77285
cg15118447	EZR	+20100	SYTL3	+137993
cg15128801	GADD45A	+51310	GNG12	+97096
cg15129183	LCP2	-35039	KCNMB1	+56411
cg15139162	SSBP3	+48204	SSBP3-AS1	+120178
cg15152595	CNTN2	-39506	NFASC	+175037
cg15184393	LIN7C	-16370	BDNF	+177910
cg15189764	PHF12	-3276
cg15199016	SPATA7	+37635	PTPN21	+131568
cg15213052	OR9Q1	-242083	CTNND1	+20001
cg15219664	TRPM4	+32138	SLC6A16	+135346
cg15232214	DERL1	+90631	ZHX2	+170399
cg15233681	IL1RL2	-32830	IL1R1	+11357
cg15234527	HABP2	-406988	TCF7L2	+195788
cg15237356	DPEP1	-8676	CPNE7	+36148
cg15242223	OR2H2	+17695	GABBR1	+27584
cg15244168	SIPA1	-4430
cg15256322	OSBP2	+2764	MORC2	+270630
cg15274195	JAK2	-61426	RCL1	+130950
cg15306071	KLHL42	+72876	PTHLH	+119074
cg15321457	TFAP2A	-107789	GCNT2	-5330
cg15331751	TMEM50A	+9828	RHCE	+73100
cg15361417	KRTAP12-1	-286
cg15368055	FGFR2	-137095	ATE1	+192539
cg15380099	FAM210A	+183510	LDLRAD4	+324263
cg15384400	DTHD1	-28364	ARAP2	-11149
cg15393909	GCSAM	-142
cg15421701	DENND3	-108169	PTK2	-19294
cg15445478	GCFC2	-18
cg15456293	MYOM2	+50994
cg15469414	TAB2	-254779	UST	+318945
cg15487402	IFITM10	-8317	CTSD	+5084
cg15497129	HS3ST3B1	+30608	PMP22	+930898
cg15552370	NEURL1B	+49054	DUSP1	+80875
cg15553112	VAMP3	-730221	CAMTA1	+255724
cg15578143	PIK3R4	+60428	COL6A6	+126067
cg15608402	CARS	-44267	OSBPL5	+63650
cg15616361	PTGDS	-926
cg15629311	PLXND1	+29764	H1FOO	+33840
cg15638358	TRIB2	-706988	LPIN1	+332306
cg15641463	TRIM15	-1646	TRIM10	-636
cg15661018	RBM33	+21500	SHH	+146094
cg15662224	GMEB2	-15674	STMN3	+17877
cg15667296	PLAC8	-104799	COQ2	+65400
cg15668490	HSH2D	-15
cg15676301	FNBP1L	+137216	BCAR3	+261802
cg15676523	XYLT1	+416969	NPIPA7	+674857
cg15677985	WDSUB1	+111324	TANC1	+206596
cg15682697	SERPINC1	-97761	RC3H1	+7158
cg15686225	RAP1A	-84023	ADORA3	-32272
cg15703118	DGKD	+32245	USP40	+178838
cg15739660	FOXD2	+65190	TRABD2B	+495688
cg15792957	MSH2	-25901	EPCAM	+7920
cg15798873	ADHFE1	+73020	MYBL1	+107743
cg15800051	SP5	-246619	MYO3B	+290587
cg15815551	MME	+51691	PLCH1	+544701
cg15849060	ALDH3A1	-233
cg15849439	ITGA9	-37480	C3orf35	+15477
cg15854394	EGR3	-219016	PEBP4	+15590
cg15870552	CASP8	-34384	CASP10	+40771
cg15872714	SLMO1	+86455	SPIRE1	+163783
cg15884880	BCL6	-300647	LPP	-166559
cg15886966	COMMD9	+58633	LDLRAD3	+286718
cg15900052	LMO4	-389771	HS2ST1	+24023
cg15910469	IER3	-91941	DDR1	-47589
cg15950074	CPA3	-9867	CPB1	+64287
cg15955277	MOGAT2	+107
cg15961328	TM4SF19	-8860	UBXN7	+85226
cg15976637	SLC1A4	-191425	SERTAD2	-144063
cg15985400	PRKRIR	+311
cg16015397	PTTG1IP	-37721	ITGB2	+17315
cg16043357	VAX1	-338
cg16049468	LRTM1	-542256	WNT5A	+19616
cg16052439	DUT	+71534	FBN1	+242892
cg16064261	KBTBD11	-91294	ARHGEF10	+58608
cg16074180	PGLYRP2	+320
cg16087299	VCAN	+67665	HAPLN1	+182483
cg16088676	RIN2	-111841	SLC24A3	+562034
cg16104076	PTGER4	+2470	TTC33	+74007
cg16109875	KREMEN1	-155813	ZNRF3	+33713
cg16123687	CCDC3	+299070	CAMK1D	+353146
cg16127835	CPVL	-266256	PRR15	-102279
cg16160458	NUMA1	-2957
cg16161301	DPF3	+325384	RGS6	+636269
cg16171227	LINGO1	-401595	TBC1D2B	+43567
cg16229071	RAB44	+54636	CPNE5	+69886
cg16250178	WNT7B	+119523	ATXN10	+185807
cg16250400	C15orf61	-150840	IQCH	+115397
cg16265717	PDE4B	-265047	LEPR	+106815
cg16323330	MSI2	+169709	CCDC182	+319069
cg16328857	ADO	-69612	ZNF365	+360953
cg16336586	MATN2	-102259	LAPTM4B	+10661
cg16340446	NDUFB5	-3877	MRPL47	+3829
cg16343302	DAP	+112226	ROPN1L	+207522
cg16343616	PHIP	-153001	HMGN3	+3452
cg16356520	TMEM214	-54202	MAPRE3	+8140
cg16362587	C1orf174	+3970	DFFB	+39034
cg16371477	NYNRIN	-29163	NFATC4	+2712
cg16372086	MIEF1	-15340	MGAT3	+29669
cg16381191	MCF2L	-184316	ATP11A	+94576
cg16396822	CALM1	+170318	TTC7B	+249116
cg16412142	NFXL1	-60795	CNGA1	+6201
cg16414660	DGKD	+74936	USP40	+136147
cg16442638	RALB	-20440	TMEM185B	-8910
cg16468350	TNRC6B	-48677	GRAP2	+228166
cg16478412	CHN2	-174518	CREB5	+607366
cg16499469	CLDN11	-5633	SKIL	+53609
cg16582814	PTK2B	+59212	CHRNA2	+108602
cg16619777	PDE6B	-116196	PIGG	+10180
cg16624284	KATNAL1	-31460	HMGB1	+278653
cg16627346	FAHD2A	-10767	KCNIP3	+94655
cg16638425	FLYWCH1	-15194	FLYWCH2	+13619
cg16641861	DPT	+41316	XCL1	+111475
cg16648971	SNAI1	+65631	UBE2V1	+67324
cg16671446	HMGB4	-136285	ZSCAN20	+251570
cg16672659	DDX52	-94731	HNF1B	+7013
cg16691702	AK1	-7881	ST6GALNAC6	+14029
cg16695193	H1FX	-6705	EFCAB12	+105669
cg16695527	CD180	-982164	PIK3R1	-36757
cg16701523	AGAP1	-459091	SH3BP4	+56331
cg16705452	PCMTD2	-39639	MYT1	+51655
cg16711866	MRPS15	-5619	CSF3R	+13222
cg16715662	CCNY	-169738	CREM	+39676
cg16718606	ALOX5	+46316	MARCH8	+174363
cg16736964	ARG1	-204098	AKAP7	+233461
cg16747164	TLR10	+30070	KLF3	+88692
cg16752925	SCXB	-86181	FAM203A	+42664
cg16757605	MTSS1L	+22256	IL34	+83915
cg16778128	APOL3	-41973	APOL4	+1929
cg16784745	COPZ1	+12176	GPR84	+27184
cg16799926	SLC8A3	+109091	SMOC1	+200563
cg16811153	KIAA0513	-45836	ZDHHC7	-5874
cg16812352	CREBBP	-119129	ADCY9	+116330
cg16825545	MTNR1B	-125020	FAT3	+492604
cg16852773	HIVEP2	-73311	AIG1	-42364
cg16855362	ETAA1	-56695	MEIS1	+905224
cg16871916	SIRT5	-1599
cg16875711	POLI	+3049	STARD6	+85511
cg16883488	SLC2A1	-3174
cg16890093	PSMB8	-1261
cg16893790	RHBDF2	+24013	AANAT	+24043
cg16910124	HLX	-86871	MARC1	+4727
cg16911296	ATAD2B	+236071	KLHL29	+305825
cg16912244	GPHN	-128094	FUT8	+968721
cg16916549	CDC42EP4	-239092	SDK2	+92822
cg16924153	DYNLRB1	-39307	ITCH	+113789
cg16929393	PDP1	-79267	TMEM67	+82823
cg16937168	SNED1	-1410
cg16963373	PITRM1	+46226	PFKP	+59065
cg16965769	SPOCD1	-26707	PTP4A2	+95629
cg16986661	MEIS1	-795662	SPRED2	-207559
cg16992870	GUSB	-68812	ASL	-24672
cg17003376	ZNF202	-835
cg17015051	SLC7A11	-718138	CCRN4L	-55302
cg17046586	CERS5	-104570	LIMA1	+11514
cg17050984	FAM105B	-267634	TRIO	+253412
cg17095294	BCL6	-418812	LPP	-48394
cg17140361	SIPA1L3	+62404	DPF1	+254618
cg17147466	FAM174B	-154235	CHD2	-89635
cg17155016	LDLR	-3570
cg17156349	C1orf86	+25980	PRKCZ	+118324
cg17157894	TBC1D22A	+28826
cg17160687	UXS1	+33579	C2orf40	+95104
cg17171019	FRY	-48636	RXFP2	+243122
cg17191060	NINJ2	-73506	WNK1	-15638
cg17191715	CA1	+364
cg17193220	LACTB	-24207	TPM1	+54908
cg17200646	DIP2A	-110990	PCNT	+23998
cg17254383	HLF	+20756	MMD	+136224
cg17314180	CRYGB	-162
cg17357577	LDLRAD4	+4826	FAM210A	+502947
cg17360854	ITGB6	-167960	RBMS1	+125533
cg17372920	EDDM3A	-111
cg17413672	PTN	-429283	DGKI	+73715
cg17415382	CNNM3	-9514	CNNM4	+45834
cg17458390	ARID5B	+91651	RTKN2	+275756
cg17464787	ARHGAP20	-467086	COLCA2	-119439
cg17472889	HOOK1	-147221	FGGY	+370659
cg17474004	SIX3	-260808	CAMKMT	+318991
cg17474302	DBNL	+4862	PGAM2	+16014
cg17491012	CDK20	-317137	SPIN1	-96530
cg17498272	A1BG	-65
cg17498667	CTBS	-49497	SSX2IP	+66584
cg17509561	CSGALNACT1	+40879	SH2D4A	+247999
cg17569303	ASAH2	-302582	SGMS1	+72791
cg17595045	ADC	+30885	TRIM62	+69668
cg17620425	RFXAP	+10192	SMAD9	+90856
cg17644949	FAM180A	-44148	MTPN	+184322
cg17650319	PRKAR2B	-42222	PIK3CG	+136948
cg17659427	CETP	-7258	HERPUD1	+22544
cg17667084	COL6A3	+134134	COPS8	+194929
cg17673511	CORO2B	-91754	ITGA11	-55327
cg17692028	ZDHHC17	+18376	CSRP2	+97096
cg17744729	CYB561	-25429	ACE	-5458
cg17770455	WDR18	-51157	ARID3A	+7174
cg17777683	CASP10	-61081	CFLAR	+5696
cg17787321	KBTBD12	-65947	MGLL	-26427
cg17808242	SIK1	+74476	CRYAA	+183414
cg17836078	PLXNB1	+18982	FBXW12	+38181
cg17836857	ELOF1	-2793
cg17862901	TEX38	+2058	EFCAB14	+45178
cg17866022	B9D1	+56136	EPN2	+69236
cg17876831	FAM83G	-10294	GRAP	+32539
cg17897571	PSPH	-2629	CCT6A	+2603
cg17907457	LMO4	-377553	HS2ST1	+36241
cg17944368	EYA3	-80772	PTAFR	+7720
cg17944801	GPR151	-70901	PPP2R2B	+468883
cg17984811	CLPS	+6449	CLPSL1	+9845
cg17990510	TRAF3IP3	+9971	IRF6	+37575
cg18003028	ST3GAL1	-272145	ZFAT	+868953
cg18004311	ODC1	-78233	NOL10	+163230
cg18019929	GAL3ST2	-35642	D2HGDH	+6604
cg18030133	FUCA2	-96580	PHACTR2	-69695
cg18060965	IPO8	-54831	CAPRIN2	+3697
cg18077061	SIK2	+21372	PPP2R1B	+142619
cg18115119	HIGD1B	-3134
cg18129971	TXNDC2	-1060
cg18132208	NFIA	+159879	TM2D1	+483682
cg18142807	MYO1E	+24589	LDHAL6B	+141468
cg18158464	MAF	+313453
cg18169886	POMC	-126098	DNMT3A	+47589
cg18181209	SPECC1	+15720	LGALS9B	+364793
cg18184129	MRPL17	-63037	OR2AG2	+22617
cg18190909	SPNS2	+22732	MYBBP1A	+33816
cg18194483	KDM4A	-51313	PTPRF	+67969
cg18199992	KCNA5	-10036	KCNA1	+123978
cg18203961	RIN2	-173642	SLC24A3	+500233
cg18207999	GRB7	+19326	IKZF3	+106091
cg18209318	MCF2L2	-85196	KLHL6	+42218
cg18210128	DCN	-819848	BTG1	+142925
cg18258397	NDST1	-34048	RPS14	-24316
cg18301903	PIK3CD	-7662	TMEM201	+55161
cg18303581	ENSG00000182319	+4522	ZNF705B	+438342
cg18331217	DAD1	+359084	OR4E2	+565794
cg18365938	FECH	-715
cg18369325	RAD51B	+449690	ZFP36L1	+523742
cg18376817	SNX22	-5543	SNX1	+50181
cg18383603	CLDN19	+5298	YBX1	+52529
cg18388475	THRB	+118534	NR1D2	+430981
cg18399472	PRR16	-828528	FAM170A	+6198
cg18423749	DAAM1	-490686	DACT1	+134590
cg18431477	MYO16	+560445	IRS2	+629970
cg18435133	TGM3	-6327	STK35	+188063
cg18496543	VGLL3	+23582
cg18500174	GAB2	-35809	NARS2	+121248
cg18515872	DPF3	+417347	RGS6	+544306
cg18545655	SPERT	+11720	SIAH3	+137705
cg18573980	GNLY	-13129	SFTPB	-12421
cg18575863	ARMC2	+104840	SESN1	+141557
cg18587674	RPL15	-38706	UBE2E1	+71936
cg18602649	ZNF783	+15799	ZNF777	+183153
cg18617679	DAZAP2	-572
cg18622097	LXN	-29273	RARRES1	+30730
cg18649943	TRIB2	-230212	LPIN1	+809082
cg18669406	OLIG3	-329631	TNFAIP3	-43419
cg18676080	ATP2A3	-100111	ZZEF1	+78618
cg18678389	TRIM10	-1710	TRIM15	-572
cg18680211	VPREB1	+97113	ZNF280B	+167305
cg18680612	ZNF217	-245757	BCAS1	+230998
cg18702499	CDC7	+149966	TGFBR3	+235156
cg18746686	OSBPL10	+151086	STT3B	+297426
cg18811301	SAP30L	-92568	GALNT10	+162659
cg18839805	PTPN1	-266681	CEBPB	+52834
cg18853390	AMPD3	-22585	ADM	+123012
cg18889453	CCR5	-12927	CCR2	+3471
cg18940067	ITGA4	-257343	UBE2E3	+219276
cg18971054	MGAM	+122
cg18986326	GRID2	-977866
cg19024161	ATOH7	-53191	HNRNPH3	-46770
cg19044706	SNED1	-108569	AGXT	+21790
cg19060687	CDC6	-62601	WIPF2	+5710
cg19081636	TAB2	-172443	UST	+401281
cg19082864	PROK2	-628419	RYBP	+33438
cg19114920	CD69	-3857
cg19120053	BRD1	+257861
cg19131736	ELFN1	+175134	MAD1L1	+369989
cg19139966	ZNF688	-907
cg19140017	SYN3	-503100	LARGE	+358951
cg19185932	CNGA3	-112027	VWA3B	+146936
cg19188597	WNT7B	-96934	PPARA	-76556
cg19220930	SEC14L1	-28493	MGAT5B	+187609
cg19261055	RNF144A	+658502
cg19277969	TNRC6C	-705297	SEPT9	+18348
cg19281135	FAM133B	-51659	CDK6	+191864
cg19284306	USP24	-930159	PPAP2B	+434296
cg19287103	PTPN6	-4761
cg19313673	ZBTB18	+99177	ADSS	+301674
cg19314425	RGS6	-181249	SIPA1L1	+221865
cg19336937	ACOX2	-34735	FAM107A	+5710
cg19364141	UGP2	-222164	MDH1	+30313
cg19390810	HK1	-46819	HKDC1	+21622
cg19398525	ZNRF2	+43656	NOD1	+150817
cg19420933	EGLN3	+381931	NPAS3	+629833
cg19422797	IQCF2	-34805	IQCF3	+9229
cg19433305	MAD1L1	+37308	ELFN1	+507815
cg19459483	SIPA1L1	-179470	PCNX	+442450
cg19476241	RPL32	-44321	IQSEC1	+81760
cg19523505	PELI1	-187870	LGALSL	-121768
cg19540522	DUPD1	+32166	KAT6B	+199723
cg19565299	GAL3ST2	-9002	D2HGDH	+33244
cg19601653	KCNC3	+42792	MYH14	+82940
cg19606569	TMEM156	+4991	FAM114A1	+159613
cg19615798	SIPA1L3	+102527	DPF1	+214495
cg19619073	GALNT2	-370869	URB2	+70106
cg19687075	SEC16A	-56244	NOTCH1	+11929
cg19696057	CLVS1	-433967	CHD7	+175210
cg19714060	SPRY1	+78483
cg19716542	NRD1	+42402	OSBPL9	+219311
cg19766033	VPS37B	-63104	OGFOD2	-15032
cg19851047	CPVL	-2642
cg19862073	SLX4	-30424	DNASE1	-9815
cg19878838	SCARB2	-461
cg19883936	LRRC3B	-606968	OXSM	+225758
cg19886106	MAPK15	-21887	ZNF707	+9864
cg19889126	SLC26A3	+26894	CBLL1	+32616
cg19912546	SERTAD2	-168127	SLC1A4	-167361
cg19944217	NCKIPSD	-3667
cg19951269	ENDOD1	-39070	KDM4E	+25482
cg19971555	FOXA1	-470199	SSTR1	-142766
cg19973659	TRH	-80242	TMCC1	-13597
cg19975645	COL17A1	+39105	SLK	+79696
cg19995595	CHGA	+25773	ITPK1	+166950
cg20000847	LSG1	-440803	XXYLT1	+157887
cg20013302	RAB20	+47246	COL4A2	+207220
cg20021204	TSPAN3	-50161	PEAK1	+298755
cg20031456	TCOF1	-40698	ARSI	-14096
cg20032949	DUSP14	+9137	SYNRG	+90426
cg20036083	FAM84B	+475117	TRIB1	+652958
cg20040041	FANK1	+227567	ADAM12	+264349
cg20040976	TLE3	-375712	UACA	+289705
cg20045327	OR5AC2	-4
cg20055154	AQP2	-38931	FAIM2	-7928
cg20070618	NUP153	-227453	KIF13A	+53729
cg20090782	SLC14A2	-871049	SETBP1	+62854
cg20098054	COX11	-279215	HLF	-17012
cg20109840	GALNT9	-328466	FBRSL1	-47098
cg20127496	TRIB1	+234263	FAM84B	+893812
cg20129177	KDM4A	-59170	PTPRF	+60112
cg20152501	EDNRB	-108929	POU4F1	+574841
cg20190649	SNX11	+70514	SKAP1	+252118
cg20208538	KAT2B	+14832	SGOL1	+131336
cg20217465	IGFBP2	-77975	RPL37A	+57231
cg20221459	FIP1L1	+53561	LNX1	+160410
cg20224404	TTI1	+32864	VSTM2L	+97493
cg20259531	GFOD2	-45227	RANBP10	+42004
cg20277504	SVIL	+203340	LYZL1	+243400
cg20332517	MICALL1	-1237
cg20335152	ABLIM1	-448
cg20369554	SPP2	+60672	ARL4C	+385682
cg20372886	ULK4	-90828	TRAK1	-37812
cg20438207	SETMAR	-458745	LRRN1	+45122
cg20445094	SCN8A	-83726	SLC4A8	+82739
cg20452739	DHX35	-907
cg20470945	GUCA1B	-4535
cg20471600	MGAT3	-44848	TAB1	+12755
cg20490064	MEGF9	-61713	FBXW2	+17229
cg20494992	HABP2	-387618	TCF7L2	+215158
cg20496928	SLC16A3	-11663	CCDC57	-9211
cg20498834	CC2D2A	+57593	FBXL5	+127953
cg20502694	DNAI2	+452
cg20536683	MMAB	-209779	TRPV4	+31238
cg20558512	CTTNBP2	+131937	CFTR	+261607
cg20568490	GBP7	-10694	GBP4	+12198
cg20575856	C10orf128	-32479	DRGX	+171024
cg20609970	ZNF831	-222
cg20638357	MCF2L	-114727	ATP11A	+164165
cg20664638	CRHBP	-78119	S100Z	+24495
cg20689294	MKI67	+78566	PTPRE	+140758
cg20706835	FGFBP2	-75028	PROM1	+45437
cg20717459	SLC16A6	-60544	WIPI1	+105761
cg20741150	NSUN6	+150178	CACNB2	+360767
cg20745568	RAB5C	-14540	KCNH4	+11750
cg20781238	PDDC1	-10202	CEND1	+2437
cg20782117	SLC25A13	+85827	DYNC1I1	+463730
cg20792436	STRA13	+8223	ASPSCR1	+37145
cg20813486	SOD1	-1325
cg20820107	TNFRSF1B	-33960	TNFRSF8	+69666
cg20826442	SEMA3C	-757116	HGF	+93731
cg20848207	MCTP2	+43
cg20857416	TPTE2	-95948	MPHOSPH8	-34454
cg20907840	XYLT1	+138713	NPIPA7	+953113
cg20914502	MSI2	-157223	AKAP1	+14121
cg20926183	ACOX3	+62864	HTRA3	+108082
cg20931951	DHRS3	+169614	VPS13D	+217999
cg20936278	POU2AF1	-80066	BTG4	+52596
cg20944510	TBC1D26	-869
cg20955817	SHANK2	-78189	DHCR7	+222920
cg20969635	FBLN2	+15092	WNT7A	+315895
cg20990296	SENP2	+70450	IGF2BP2	+168432
cg20992181	ANO1	-218122	FGF3	-72494
cg21000538	ANKRD27	+46937	PDCD5	+47194
cg21002651	CASP1	-14
cg21004633	UMODL1	-458
cg21018171	PAPLN	+105229	NUMB	+115791
cg21029883	TEX10	+71550	INVS	+182133
cg21041701	H3F3C	+2406	METTL20	+130147
cg21046364	AFF1	+14945	KLHL8	+270661
cg21051473	CMTM5	+9969	MYH6	+21500
cg21068873	NEFM	-397497	ADAM7	+74489
cg21078679	ARNTL	+78485	BTBD10	+106997
cg21103170	DIO3	-506223	RTL1	-170281
cg21128127	SLC5A9	-166265	TRABD2B	-59527
cg21151784	RGS10	+53049	GRK5	+282070
cg21155834	EPC2	-120343	MBD5	+503630
cg21171954	NFIL3	-309588	ROR2	+216712
cg21180953	SLC14A2	-705158	SETBP1	+228745
cg21189829	SMAD4	+78964	MEX3C	+88143
cg21201603	PRUNE2	+149321	GCNT1	+315100
cg21209600	MFSD4	-41758	CDK18	+22621
cg21227035	UXS1	+33779	C2orf40	+94904
cg21229297	MINK1	-16395	PLD2	+9897
cg21238234	ENSG00000166503	-2770
cg21259588	TNK2	-11712	TFRC	+174916
cg21267167	AJAP1	+71211
cg21272795	ATXN10	-164951	FBLN1	+3957
cg21288022	MPC1	-253768	RPS6KA2	+225785
cg21294945	S100A10	-29381	S100A11	+13264
cg21310636	APOBEC3C	-1178
cg21332420	DNASE1L3	+8571	FLNB	+197700
cg21369874	FAT2	-45994	SPARC	+72227
cg21384131	RDX	+100149	ZC3H12C	+103201
cg21388765	DPT	-358557	ATP1B1	-17876
cg21399359	SLC24A2	+17252	ACER2	+360617
cg21416002	MN1	+395800	CRYBA4	+783758
cg21424611	SLX4	+25864	CLUAP1	+84811
cg21445603	MTAP	-298797	IFNE	-21433
cg21454600	KCNH8	-417882	SATB1	-305999
cg21463368	MPC1	-466540	RPS6KA2	+13013
cg21472542	SLC44A4	-9590	EHMT2	+9093
cg21510704	FOXN3	-268713	EFCAB11	+66846
cg21541644	FBXW11	-55122	STK10	+126624
cg21550372	WARS	-65767	BEGAIN	+125498
cg21578498	HMG20A	+103872	LINGO1	+107944
cg21594588	AAK1	+858
cg21613549	TEX29	-36943	ARHGEF7	+168448
cg21614638	DAPP1	-181
cg21632267	A4GALT	-20183	ARFGAP3	+142233
cg21633426	ETAA1	-183961	MEIS1	+777958
cg21640067	MGST2	+226366	MAML3	+262050
cg21704843	HEY2	-391849	HDDC2	-55756
cg21757973	ARHGAP21	-158797	PRTFDC1	+70139
cg21761813	PRDM5	-88023	NDNF	+61646
cg21772997	MAP3K1	-703785	IL6ST	-116795
cg21811896	MEGF6	+62677	ARHGEF16	+94392
cg21861265	SDC3	-76331	PUM1	+80603
cg21893448	SNX21	+7361	ACOT8	+16193
cg21906444	ACY3	-14645	ALDH3B2	+9327
cg21924438	PHOSPHO1	-59487	ZNF652	+72220
cg21925063	MORC2	+58758	OSBP2	+214636
cg21936292	HDDC2	-415624	HEY2	-31981
cg21952627	NFATC1	-255156	ATP9B	+75786
cg21957296	FGFBP2	-576
cg22014687	LBH	-75281	YPEL5	+9309
cg22047552	SPAG5	-13408	ENSG00000167524	+1474
cg22054328	STOX2	+103711	ENPP6	+208894
cg22066164	PLCD1	+4462	VILL	+32266
cg22069559	CDKN1A	-61493	SRSF3	+22849
cg22080211	ZEB1	-184427	ZNF438	-102808
cg22092876	WNT16	-324907	CPED1	+15419
cg22102405	RSL24D1	-42677	RAB27A	+30650
cg22104437	TFR2	+9456	MOSPD3	+20755
cg22114534	NR3C1	+226252	ARHGAP26	+407053
cg22115204	INSC	+448721	SOX6	+915244
cg22136051	USP42	+47539	CYTH3	+120221
cg22153516	HSD11B2	+10677	ATP6V0D1	+39443
cg22195558	NOTCH4	-108900	C6orf10	+38912
cg22198812	MED17	+2386	VSTM5	+63918
cg22218709	AP5Z1	-91512	FOXK1	+1801
cg22240942	DAP	+14344	ROPN1L	+305404
cg22243685	G6PC	-271
cg22254242	B4GALNT2	-106591	IGF2BP1	+28964
cg22256420	AKR1E2	-808079	KLF6	-232900
cg22260869	ST8SIA2	-538945	SLCO3A1	+1188
cg22261694	AIM1	+7991	RTN4IP1	+109641
cg22262670	ARHGAP25	+32855	BMP10	+103827
cg22277972	SART3	-4844	ISCU	+3632
cg22280704	RASD1	-84210	PEMT	+11097
cg22285168	MRPS6	-141415	ATP5O	-16124
cg22324965	SMAP2	-723
cg22348677	TXLNA	-38334	KPNA6	+33693
cg22351187	KRT80	-306
cg22377152	STARD4	-158918	NREP	+305502
cg22399236	CABLES1	-64089	RBBP8	+137849
cg22403469	RIMBP2	+62709	PIWIL1	+117269
cg22407712	SOGA2	-35934	RAB12	+71992
cg22428969	TPRG1	-651260	LPP	+307782
cg22431309	NDUFB2	-451
cg22445942	IFNGR2	-2893
cg22462582	SGIP1	-316395	PDE4B	+425373
cg22467671	SLC24A2	-725885	MLLT3	+109731
cg22484397	ARV1	-61865	C1orf198	-48531
cg22490346	UBE3A	-5048	ATP10A	+449512
cg22490662	C22orf43	+357
cg22504849	FBXW11	+48555	SMIM23	+172213
cg22510507	SLC12A6	+6244	EMC4	+106509
cg22512634	CAPZB	+22138	PQLC2	+151019
cg22513455	B4GALT4	+3641	UPK1B	+63480
cg22514229	BCAR3	+194651	FNBP1L	+204367
cg22531217	PPARGC1B	-55815	ARHGEF37	+93023
cg22534585	DNMBP	-57037	CPN1	+14921
cg22562591	ZNF704	-215962	PAG1	+21325
cg22595391	OGFOD3	-30580	C17orf62	+1553
cg22602247	VPS13C	+331151
cg22609466	ZBP1	-70574	PMEPA1	+18855
cg22613317	ODF3	-4950	SCGB1C1	-1292
cg22617878	SEC13	-54322	ATP2B2	+130084
cg22651210	PRPH2	-43
cg22653345	CCND1	-148454	TPCN2	+491036
cg22658316	CD33	-58758	SIGLEC7	+24038
cg22672556	KCNMA1	+800814
cg22673442	NECAP2	+14620	NBPF1	+158131
cg22676512	SHANK2	+305640	CTTN	+308085
cg22687795	ACTB	-56239	FSCN1	-5875
cg22699977	FAM132A	-11645	UBE2J2	+15466
cg22720392	ARHGEF16	-237132	PRDM16	+148083
cg22733580	TRIM15	-2466	TRIM10	+184
cg22737448	EIF3A	-50725	SFXN4	+34138
cg22753742	WDR83	-633	MAN2B1	+575
cg22763136	C10orf105	+84577	SLC29A3	+315986
cg22766025	ARRDC3	+29114	GPR98	+795445
cg22794775	TET2	+47028	PPA2	+280760
cg22801158	ENSG00000260272	-1105
cg22879111	SYNPO	-56643	NDST1	+36325
cg22884717	PRDM6	+114921	CEP120	+219260
cg22902998	FAM136A	-99901	TGFA	+152024
cg22903084	SF3A1	-21894	RNF215	+8547
cg22930385	CACNA2D3	+227099	LRTM1	+578309
cg22931888	SOX1	-155711	TEX29	+593187
cg22935551	FXYD3	-56511	HPN	+19245
cg22958315	SOS1	+52505	ARHGEF33	+178666
cg22971939	IGFBP5	-43238	TNP1	+121301
cg23009012	GRHL2	+301553	NCALD	+330922
cg23020857	SAMD4A	-54576	CGRRF1	+3513
cg23093137	MTRNR2L11	-118153
cg23095812	MB	+58
cg23101876	THAP6	-153247	PARM1	+428110
cg23105257	TBC1D22A	+28734
cg23127694	RGS10	+89902	GRK5	+245217
cg23169652	GPR132	-93811	JAG2	+9583
cg23192776	KRTAP19-8	-94495	TIAM1	+426000
cg23238350	SSPN	+298322	ITPR2	+339380
cg23240589	RTN4	+60616	EML6	+265385
cg23242810	TNFSF10	-179159	NCEH1	+8552
cg23245768	ABCG1	-4139
cg23249608	RAVER2	-80927	CACHD1	+193376
cg23274422	NOP56	-49082	TMC2	+66456
cg23290335	GLRX3	+44225
cg23300129	MMS22L	+67449	KLHL32	+290998
cg23310593	VASH1	+9437	ANGEL1	+41314
cg23328412	TCTEX1D1	-127064	SGIP1	+91114
cg23342755	ZP3	-1210
cg23366754	LSM6	+47879	SLC10A7	+298325
cg23378948	MGST2	-81558	SETD7	-27436
cg23389088	BEST2	-4184
cg23434070	PLCB1	+129852
cg23438758	UBE2F	-67967	RAMP1	+39443
cg23462772	WDFY4	-75138	ARHGAP22	-29616
cg23468699	DIO3	-500794	RTL1	-175710
cg23470812	SUMO1	+66193	FZD7	+137828
cg23475109	ANKRD39	-6852	SEMA4C	+5024
cg23480273	UBE2E1	-287449	UBE2E2	+315161
cg23495022	GLT1D1	-22801	SLC15A4	-6752
cg23500559	MRC2	+40075	MARCH10	+140858
cg23513804	C3orf35	-946
cg23519671	RYR1	+87015	MAP4K1	+97079
cg23521666	GALNT9	-238353	FBRSL1	-137211
cg23545449	C8orf17	+259055	TRAPPC9	+266207
cg23556536	CNGA3	-197217	VWA3B	+61746
cg23564627	RASD1	-86293	PEMT	+9014
cg23570321	SNX9	-295519	ZDHHC14	+146612
cg23588735	ZNF608	-605736
cg23592908	SLC4A3	+449548
cg23601766	HAS3	-73863	TANGO6	+190071
cg23622345	MAD1L1	+37838	ELFN1	+507285
cg23624016	SPDYE1	-71986	UBE2D4	+2459
cg23632109	CBX4	-83357	TBC1D16	+113062
cg23667127	ADIPOR2	-60275	WNT5B	+1555
cg23688836	TMOD2	-54120	SCG3	+16088
cg23720822	ZNF414	-55540	MYO1F	+7877
cg23722588	GPR88	-7010	CDC14A	+178636
cg23741702	GLE1	-17770	ODF2	+30508
cg23744638	ADM	-2728
cg23746574	ADD1	-5802	SH3BP2	+19870
cg23760344	THUMPD2	-651959	SLC8A1	+81135
cg23789977	LZTS1	-993634	GFRA2	+491214
cg23797621	FBXL14	+47215	ERC1	+555712
cg23801748	KCNQ1	+16515	CDKN1C	+424375
cg23831864	RASGEF1B	-420395	HNRNPD	+481645
cg23832994	PHYHD1	-21806	LRRC8A	+17100
cg23841333	DPF1	+112766	SIPA1L3	+204256
cg23845400	ETV7	+11891	PNPLA1	+105432
cg23947050	ATP8A2	+99967	SHISA2	+578993
cg23963995	ZNF706	-163536	GRHL2	-123609
cg23980314	KLHL29	+141948	ATAD2B	+399948
cg23986495	DLL4	-17707	VPS18	+17256
cg24000674	HACL1	-151484	ANKRD28	+106456
cg24024262	CCDC81	+125179	ME3	+172565
cg24033503	WARS	-161987	BEGAIN	+29278
cg24036791	CSNK2A3	-231179	GALNT18	+37469
cg24043286	C14orf180	-284079	C14orf144	+51401
cg24062063	ARMC9	-66131	HTR2B	-7297
cg24078074	SP5	-228551	MYO3B	+308655
cg24078602	GCFC2	-4
cg24079672	GALK1	+21951	ITGB4	+22325
cg24085502	CCDC153	-654
cg24094848	GDPD4	+19128	MYO7A	+140025
cg24106498	ITIH3	+11811	ITIH4	+24130
cg24162484	RORA	-238108
cg24166463	OR51T1	+107
cg24175498	SLC1A2	+131850	CD44	+148218
cg24183574	ADORA3	-61591	RAP1A	-54704
cg24186114	ZNF429	-47264	ENSG00000269237	+53141
cg24189304	PKD2	+35213	ABCG2	+116031
cg24193635	ENDOD1	-1354
cg24195535	PDK1	-81727	ITGA6	+46453
cg24229553	TRAPPC9	+163432	C8orf17	+361830
cg24241206	MOCS1	+64455	DAAM2	+70206
cg24247370	RNF113B	-313185	STK24	+31548
cg24260710	SHISA8	+14487	SREBF2	+66974
cg24265087	CTSL	-52868	DAPK1	+174770
cg24268894	LSG1	-410789	XXYLT1	+187901
cg24277817	NFIX	+29241	LYL1	+78018
cg24290269	SLC6A12	+38163	IQSEC3	+109595
cg24303858	FBXL14	+60077	ERC1	+542850
cg24386766	GNPDA2	-1215
cg24390428	SEPT9	-25281	SEC14L1	+167380
cg24399872	OSBPL1A	+77519	CABYR	+181362
cg24410064	C1GALT1	-195
cg24429081	TMEM86B	-845
cg24431161	TBXAS1	-44600	HIPK2	-6835
cg24435244	CAPN9	+22723	C1orf198	+98546
cg24458682	MPZL1	+31290	ADCY10	+160863
cg24465224	NRBP2	-61454	PLEC	+40444
cg24499627	C10orf54	-637
cg24503449	IFI30	-17588	PIK3R2	+2961
cg24547359	DMRTB1	+50429	GLIS1	+224376
cg24556952	SLC28A3	+15195	RMI1	+344690
cg24587175	SH3PXD2A	-55445	OBFC1	+7354
cg24601705	GALNT9	-326096	FBRSL1	-49468
cg24631735	DZIP1L	+26209	CLDN18	+79400
cg24638690	WDR37	+221137	ADARB2	+463055
cg24643381	ADAMTS20	+4345
cg24668753	IL15	-172114	ZNF330	+243600
cg24671734	PWP1	-170144	BTBD11	+197175
cg24680129	GSG1	-62047	EMP1	-31024
cg24682541	IL17REL	-36409	TTLL8	+7867
cg24702216	POLR3E	-77154	EEF2K	+13973
cg24720777	THUMPD2	-651936	SLC8A1	+81158
cg24730676	TNK2	-170059	TFRC	+16569
cg24764255	CRIP2	-66
cg24771380	SH3BGRL3	-21625	CEP85	+23349
cg24794992	OTOA	+63
cg24797865	PTTG1IP	-37719	ITGB2	+17317
cg24803425	MAP7	-18607	MAP3K5	+247439
cg24810998	KIF21B	-49690	CACNA1S	+39176
cg24822462	JARID2	-149118	CD83	+979537
cg24835046	IQSEC1	-391822	NUP210	+60819
cg24841644	BLM	-10719	CRTC3	+176539
cg24853190	ANGPTL2	+1907	RALGPS1	+206202
cg24868645	SPOCK1	-222913	KLHL3	+13829
cg24879614	FAM131C	-9276	EPHA2	+73185
cg24909495	GTF2I	-115002	GTF2IRD1	+88709
cg24919753	RGS10	+164114	GRK5	+171005
cg24921808	MISP	-10812	PALM	+31213
cg24953682	MRPS27	+103602	MAP1B	+109425
cg24955173	ERLIN2	-20431	ZNF703	+20445
cg24968215	PDE6A	+99337	PPARGC1B	+115145
cg24975588	AMZ1	-25575	TTYH3	+21996
cg25015652	ATP5EP2	+5870	CDX2	+20063
cg25022271	FZD10	-226399	TMEM132D	-32394
cg25030049	USP24	-488723	PPAP2B	+875732
cg25082572	CRMP1	-165971	JAKMIP1	+141526
cg25174719	ATP1A1	-154669	MAB21L3	+107444
cg25174728	GPHN	-22092
cg25175158	UNC5CL	-3419	TSPO2	+54
cg25204183	ABL1	+26633	QRFP	+153259
cg25245569	C2orf61	+25920	TTC7A	+188284
cg25249728	RTN4	-113742	CLHC1	+68027
cg25318465	RNF19A	-128495	ANKRD46	+127988
cg25354751	SEC16B	+112575	BRINP2	+685842
cg25379390	SNX15	-1221
cg25408617	NEURL1B	+25245	DUSP1	+104684
cg25435146	TMC4	-7599	MBOAT7	+9123
cg25469418	EFHD2	-195041	TMEM51	+62322
cg25485956	PPIF	+38866	ZCCHC24	+59283
cg25487650	GMEB2	-25683	STMN3	+7868
cg25519440	CTNNA3	+47409	LRRTM3	+722754
cg25553170	ARMC3	-122420	PIP4K2A	-91049
cg25553532	IL17A	+4248	IL17F	+53902
cg25596783	SPRY2	+198210	NDFIP2	+660297
cg25596796	DUSP4	-423630	TMEM66	+308908
cg25602543	ZSWIM1	-2332
cg25630265	TRNAU1AP	-22757	RCC1	+12071
cg25631876	DUSP10	-103326	HHIPL2	+702601
cg25639280	FUS	-2696
cg25660811	OR51V1	-24343	HBB	+2028
cg25671438	ACAP1	+376
cg25683525	USB1	-1850	ZNF319	+335
cg25687272	NFIC	-27826	CELF5	+114057
cg25739411	PFKFB3	+160572	PRKCQ	+216797
cg25820799	FAM84B	+21680
cg25837441	COL14A1	-47869	DEPTOR	+203521
cg25898753	QKI	+327349
cg25924746	IRS2	+5979
cg25937565	TH	-50026	ASCL2	+49121
cg25950036	PTPRN2	+37436
cg25964791	FNBP1L	+143560	BCAR3	+255458
cg25976264	TSHZ3	+442450	ZNF536	+534684
cg25976672	AGAP1	-494954	SH3BP4	+20468
cg25978317	FITM1	-8244	NRL	-8017
cg26014699	STRN4	-31985	SLC1A5	+9728
cg26026951	CNN3	-15938	ALG14	+129729
cg26031947	CDK19	-2613
cg26033177	LAPTM4A	-14316	SDC1	+159089
cg26042800	SDPR	-169218	TMEFF2	+179236
cg26043909	BEND6	-225519	DST	-86777
cg26046825	PIEZO2	+174405	NAPG	+448151
cg26057401	EPN1	-2630
cg26065909	SELENBP1	+35
cg26078976	TAB2	-77919	UST	+495805
cg26083859	WDR93	+12780	MESP1	+47733
cg26092081	GREB1	+26606	NTSR2	+109442
cg26157907	CCDC70	-29738	DHRS12	-28120
cg26159090	PHYHIPL	-462097	BICC1	+201353
cg26174807	RAPGEF2	-196851	FNIP2	+301748
cg26175483	PARK2	-614499	QKI	-72373
cg26176103	ZNRF2	+83099	NOD1	+111374
cg26182003	SMYD2	+60317	PTPN14	+209673
cg26235526	TUBB6	-32604	CIDEA	+21136
cg26251660	PWWP2A	-52454	FABP6	-15490
cg26251854	TMEM78	-133308	RHOU	+381251
cg26266789	ZNF281	+57750	NR5A2	+324704
cg26311108	TSPAN14	+246283
cg26350092	MRPS25	-30584	ZFYVE20	+3229
cg26369642	UBXN2B	-336489	FAM110B	+80221
cg26369930	HSD11B2	+10377	ATP6V0D1	+39743
cg26370062	CLINT1	-276511	EBF1	+964107
cg26422153	TNFRSF21	-103
cg26422579	ZNF106	+32516	CAPN3	+65429
cg26445440	CNNM2	+76373	NT5C2	+198633
cg26446615	JAG1	+59318	SLX4IP	+179425
cg26453621	SLC22A4	-11954	PDLIM4	+24818
cg26484017	HIPK2	+99113	CLEC2L	+169802
cg26489534	KRT4	-9487	KRT79	+10257
cg26495477	RHBDL2	-32813	AKIRIN1	-31573
cg26496163	COL21A1	-100865	DST	+294385
cg26504280	C22orf29	+39498	TBX1	+58685
cg26539736	ODC1	-77956	NOL10	+163507
cg26544510	IL10	+23100	MAPKAPK2	+64357
cg26569315	KLHDC4	-87348	SLC7A5	+16191
cg26597539	PTGER4	+1071	TTC33	+75406
cg26607897	CD247	-23065	CREG1	+12164
cg26619894	B9D1	+16861	EPN2	+108511
cg26648094	CRISPLD2	+54612	ZDHHC7	+136906
cg26682407	F7	-99874	MCF2L	+36712
cg26690525	ACTR1B	+4893	COX5B	+13174
cg26727122	TXLNB	-35309	CITED2	+47172
cg26731143	EDN2	-406858	HIVEP3	+26969
cg26739233	FCHSD2	+129243	ATG16L2	+198710
cg26774164	CCDC33	-1444
cg26779585	GPX3	-4599
cg26783146	VASN	+1784	CORO7	+43032
cg26800893	RPS6KB2	-11375	CARNS1	+1040
cg26813796	LBR	-189547	ENAH	+34778
cg26815414	TUBGCP3	-57640	ATP11A	-44522
cg26837630	DMBX1	+16633	KNCN	+27585
cg26838015	CCNI	-75445	CCNG2	-5701
cg26848594	DNASE2B	-20575	PRKACB	+233686
cg26853855	CSRNP3	+102710	GALNT3	+222325
cg26875626	PET112	-339355	FBXW7	+435723
cg26886755	SLCO3A1	-19436	SV2B	+733974
cg26896748	CDKN1C	+46046	KCNQ1	+394844
cg26915336	TBX20	-113468	HERPUD2	+327519
cg26928483	NSUN7	+161192	APBB2	+303443
cg26949883	VPS36	-4338	CKAP2	-507
cg26955321	ABCD3	-133093	ARHGAP29	-47797
cg26962740	RAB11A	-49787	DENND4A	-27547
cg26987173	TBL1XR1	-182824
cg27051318	CHRNA6	+157
cg27052629	GFOD2	-12553	RANBP10	+74678
cg27062795	ZSCAN5A	+138
cg27074221	DIO3	-527607	RTL1	-148897
cg27104930	MCRS1	-22806	FAM186B	+16394
cg27110849	PRSS23	+8025	FZD4	+147126
cg27129219	CACNG3	-70036	PRKCB	+349493
cg27144766	CCDC69	-1272
cg27148368	BCAR3	+144930	FNBP1L	+254088
cg27150596	TIMP3	+51321	SYN3	+205350
cg27158675	CCND1	-472057	TPCN2	+167433
cg27159719	TMEM71	+85
cg27174787	TPM4	-107
cg27175112	ROCK2	-30321	E2F6	+91243
cg27175302	RUFY3	-1026
cg27188050	ABAT	+3926	TMEM186	+80753
[truncated: 32 more rows]
