# Supplementary material for: Nucleated red blood cells explain most of the association between DNA methylation and gestational age
Source: Commun Biol. 2023 Feb 27;6:224. doi: 10.1038/s42003-023-04584-w (PMC9971030; doi:10.1038/s42003-023-04584-w)
Supplement: Supplementary file 11 — Supplementary Data 9 [file 42003_2023_4584_MOESM11_ESM.xlsx]

## Sheet: Overview
Supplementary Data 9. GO Biological processes enriched in the nRBC-specific CpGs associated with gestational age in START.
Cluster	Term name	Hyper Rank	Hyper Raw P-Value	Hyper FDR Q-Val	Hyper Fold Enrichment	Hyper Foreground Region Hits	Hyper Total Regions	Hyper Region Set Coverage	Hyper Foreground Gene Hits	Total Genes Annotated
(i)	response to corticosteroid	24	3.0233e-08	1.65589e-05	2.0007	75	14230	0.0369458	54	162
(i)	response to glucocorticoid	17	9.46516e-09	7.31879e-06	2.09594	72	13040	0.035468	52	147
(ii)	response to purine-containing compound	48	1.88658e-07	5.16648e-05	2.01634	65	12237	0.0320197	45	145
(ii)	response to cAMP	76	2.42403e-06	0.000419262	2.12117	47	8411	0.0231527	30	97
(iii)	granulocyte migration	55	4.67587e-07	0.000111753	2.67656	34	4822	0.0167488	23	78
(iii)	granulocyte chemotaxis	34	6.5165e-08	2.51939e-05	2.92065	34	4419	0.0167488	23	70
(iii)	neutrophil migration	47	1.57882e-07	4.41565e-05	2.86261	33	4376	0.0162562	22	71
(iii)	neutrophil chemotaxis	22	2.02518e-08	1.21004e-05	3.13404	33	3997	0.0162562	22	64
(iv)	stress-activated protein kinase signaling cascade	64	9.94166e-07	0.000204192	2.00535	58	10979	0.0285714	32	132
(iv)	stress-activated MAPK cascade	32	5.82732e-08	2.39375e-05	2.28804	53	8793	0.0261084	27	103
(iv)	JNK cascade	41	1.21307e-07	3.88922e-05	2.45082	44	6815	0.0216749	23	83

## Sheet: (i) corticosteroid
Supplementary Data 9. GO Biological processes enriched in the nRBC-specific CpGs associated with gestational age in START.
CpG	Gene (distance to TSS)
cg00351750	SMYD3 (+631743)
cg00406098	FOXO1 (+524553)
cg00508718	HNRNPU (-32218)
cg00618185	DDIT4 (+46249)
cg00810807	CLDN1 (+155338)
cg02028179	CCND1 (-556050)
cg02236949	CCND1 (-482948)
cg02547480	HNMT (+480608)
cg02669047	IL10 (+14605)
cg02720414	ANXA3 (-285965)
cg02756136	ATP2B1 (-320644)
cg02973379	FIBIN (-142014)
cg03398073	FOXO3 (-19051)
cg03703171	IL1RN (-247)
cg03735042	SERPINF1 (-11353)
cg04023602	TPH2 (+268956)
cg04122042	BCL2 (+219559)
cg04499041	BMP6 (-81473)
cg04617220	ZFP36L1 (+141779)
cg04906747	SPARC (+112917)
cg05813405	STC1 (+20756)
cg06107544	PTGS2 (+24167)
cg06333164	ZFP36L1 (+507719)
cg06705958	ZFP36L2 (+149049)
cg06869512	ABCB4 (+11420)
cg07796826	SMYD3 (+501879)
cg07921371	GJB2 (-4618)
cg08194058	PCK2 (-8183)
cg08358648	SMYD3 (+398832)
cg08783804	CCL2 (-303841)
cg09123026	AANAT (+31096)
cg09399878	GSTP1 (-24845)
cg09416242	GHRHR (-50752), AQP1 (+1416)
cg09678937	CASP9 (+15012)
cg09742913	ZFP36L1 (+116577)
cg09922266	CCND1 (-540060)
cg12169057	FBXO32 (+94569)
cg12299404	ALDH3A1 (-223)
cg14211117	SMYD3 (+653781)
cg14276580	FOXO1 (+713713)
cg15552370	DUSP1 (+80875)
cg15849060	ALDH3A1 (-233)
cg16250178	WNT7B (+119523)
cg16624284	HMGB1 (+278653)
cg16736964	ARG1 (-204098)
cg16893790	AANAT (+24043)
cg17777683	CFLAR (+5696)
cg17944368	PTAFR (+7720)
cg18365938	FECH (-715)
cg18369325	ZFP36L1 (+523742)
cg18853390	ADM (+123012)
cg19044706	AGXT (+21790)
cg19185932	CNGA3 (-112027)
cg19188597	WNT7B (-96934)
cg19476241	RPL32 (-44321)
cg19687075	NOTCH1 (+11929)
cg19973659	TRH (-80242)
cg20217465	IGFBP2 (-77975)
cg21369874	SPARC (+72227)
cg22069559	CDKN1A (-61493)
cg22114534	NR3C1 (+226252)
cg22153516	HSD11B2 (+10677)
cg22531217	PPARGC1B (-55815)
cg22534585	CPN1 (+14921)
cg22653345	CCND1 (-148454)
cg23556536	CNGA3 (-197217)
cg23744638	ADM (-2728)
cg24968215	PPARGC1B (+115145)
cg25408617	DUSP1 (+104684)
cg25937565	TH (-50026)
cg26033177	SDC1 (+159089)
cg26369930	HSD11B2 (+10377)
cg26544510	IL10 (+23100)
cg27158675	CCND1 (-472057)
cg27653399	PCK2 (-16825)

## Sheet: (ii) purine-containing
Supplementary Data 9. GO Biological processes enriched in the nRBC-specific CpGs associated with gestational age in START.
CpG	Gene (distance to TSS)
cg00493035	KCNQ1 (+324796)
cg00634769	RAPGEF2 (-196830)
cg01158456	SELL (+2917)
cg02220335	P2RX2 (-102342)
cg03538821	EEF2K (+30407)
cg04617220	ZFP36L1 (+141779)
cg04906747	SPARC (+112917)
cg05813405	STC1 (+20756)
cg06107544	PTGS2 (+24167)
cg06203970	IGFBP5 (-98090)
cg06333164	ZFP36L1 (+507719)
cg08601899	HDAC2 (-86769)
cg08783804	CCL2 (-303841)
cg08831077	SLC6A1 (+144336)
cg09123026	AANAT (+31096)
cg09416242	AQP1 (+1416)
cg09535163	PTEN (-20854)
cg09742913	ZFP36L1 (+116577)
cg09828411	ADSS (+149007)
cg10251554	PAX4 (+4337)
cg10486274	IL1B (+3183)
cg12299404	ALDH3A1 (-223)
cg12847374	KDM1A (-101719)
cg12857541	PPARGC1A (-691676)
cg12921799	SOD1 (+68989)
cg13572172	KCNQ1 (+408175)
cg13717343	BRAF (+47830)
cg13982590	RYR1 (+153724)
cg15118447	EZR (+20100)
cg15552370	DUSP1 (+80875)
cg15686225	RAP1A (-84023)
cg15849060	ALDH3A1 (-233)
cg16582814	PTK2B (+59212)
cg16799926	SLC8A3 (+109091)
cg16893790	AANAT (+24043)
cg17650319	PIK3CG (+136948)
cg17944368	PTAFR (+7720)
cg18369325	ZFP36L1 (+523742)
cg19044706	AGXT (+21790)
cg19185932	CNGA3 (-112027)
cg19313673	ADSS (+301674)
cg19889126	SLC26A3 (+26894)
cg20558512	CFTR (+261607)
cg20664638	CRHBP (-78119)
cg20813486	SOD1 (-1325)
cg21002651	CASP1 (-14)
cg21369874	SPARC (+72227)
cg22531217	PPARGC1B (-55815)
cg22971939	IGFBP5 (-43238)
cg23238350	ITPR2 (+339380)
cg23519671	RYR1 (+87015)
cg23556536	CNGA3 (-197217)
cg23760344	SLC8A1 (+81135)
cg23801748	KCNQ1 (+16515)
cg24183574	RAP1A (-54704)
cg24189304	PKD2 (+35213)
cg24702216	EEF2K (+13973)
cg24720777	SLC8A1 (+81158)
cg24810998	CACNA1S (+39176)
cg24968215	PPARGC1B (+115145)
cg25408617	DUSP1 (+104684)
cg26033177	SDC1 (+159089)
cg26174807	RAPGEF2 (-196851)
cg26896748	KCNQ1 (+394844)
cg27298253	ADORA2A (-17248)

## Sheet: (iii) granulocyte migration
Supplementary Data 9. GO Biological processes enriched in the nRBC-specific CpGs associated with gestational age in START.
CpG	Gene (distance to TSS)
cg00336912	LGALS3 (-12720)
cg01599770	PDE4B (+541066)
cg02353065	CCL5 (-12749)
cg03022400	C5AR1 (-9808)
cg05037033	TGFB2 (+579767)
cg05300241	PIK3CD (+25451)
cg05414516	EDN2 (-318628)
cg05658876	CXCL3 (-5970)
cg07881400	C5AR1 (-9522)
cg08440784	FCER1G (-10904)
cg08783804	CCL2 (-303841)
cg08831077	HRH1 (-115639)
cg09047486	GBF1 (+77572)
cg10235116	TGFB2 (-40347)
cg10486274	IL1B (+3183)
cg10793444	EDN2 (-164811)
cg11243391	PIP5K1C (+51917)
cg11648981	VAV3 (+176387)
cg12277524	PDE4B (+20723)
cg12327449	PREX1 (+169456)
cg12866870	CCL25 (+43483)
cg12880842	VAV3 (+428633)
cg14199090	PDE4B (-267632)
cg15849439	ITGA9 (-37480)
cg16015397	ITGB2 (+17315)
cg16265717	PDE4B (-265047)
cg16641861	XCL1 (+111475)
cg16711866	CSF3R (+13222)
cg17650319	PIK3CG (+136948)
cg18301903	PIK3CD (-7662)
cg22462582	PDE4B (+425373)
cg24797865	ITGB2 (+17317)
cg26731143	EDN2 (-406858)
cg27419106	PDE4D (+208866)

## Sheet: (iv) protein kinase
Supplementary Data 9. GO Biological processes enriched in the nRBC-specific CpGs associated with gestational age in START.
CpG	Gene (distance to TSS)
cg00682367	PTPN1 (-163610)
cg01091117	PTGER4 (+2734)
cg01898377	PTPN1 (-166618)
cg02320356	TRIB1 (+794544)
cg02552773	RIPK2 (-283785)
cg02669047	MAPKAPK2 (+72852)
cg02809591	MAPK8IP3 (+61049)
cg02976476	PTPN1 (+13570)
cg03769161	PTGER4 (-192884)
cg04071779	NOD1 (+768)
cg04617220	ZFP36L1 (+141779)
cg05365964	DAB2IP (+498618)
cg05450193	WNT5A (-398106)
cg06333164	ZFP36L1 (+507719)
cg06941011	SH2D3C (-512)
cg07499317	MAPK9 (-38914)
cg07725759	PTGER4 (+3280)
cg07954354	TRIB1 (-7819)
cg08104736	PAK2 (+39059)
cg08485587	PTGER4 (+3349)
cg08769026	MAP3K1 (-357047)
cg08790676	ADORA2B (-161792)
cg09742913	ZFP36L1 (+116577)
cg11056384	MAPK8 (+146078)
cg11484417	MAP3K9 (+177436)
cg13085636	WNT5A (+194386)
cg13584568	MAP3K7 (+114178)
cg13944389	ROR2 (+217171)
cg13982590	MAP4K1 (+30370)
cg14707627	SPAG9 (+197168)
cg14947116	CUL1 (+23970)
cg15117456	DAB2IP (-119631)
cg15469414	TAB2 (-254779)
cg16049468	WNT5A (+19616)
cg16104076	PTGER4 (+2470)
cg16250178	WNT7B (+119523)
cg17474302	DBNL (+4862)
cg18369325	ZFP36L1 (+523742)
cg18839805	PTPN1 (-266681)
cg19081636	TAB2 (-172443)
cg19188597	WNT7B (-96934)
cg19398525	NOD1 (+150817)
cg19975645	SLK (+79696)
cg20036083	TRIB1 (+652958)
cg20127496	TRIB1 (+234263)
cg20471600	TAB1 (+12755)
cg21171954	ROR2 (+216712)
cg21229297	MINK1 (-16395)
cg21541644	FBXW11 (-55122), STK10 (+126624)
cg21772997	MAP3K1 (-703785)
cg22504849	FBXW11 (+48555)
cg23519671	MAP4K1 (+97079)
cg24247370	STK24 (+31548)
cg24803425	MAP3K5 (+247439)
cg26078976	TAB2 (-77919)
cg26176103	NOD1 (+111374)
cg26544510	MAPKAPK2 (+64357)
cg26597539	PTGER4 (+1071)
