# Supplementary material for: Nucleated red blood cells explain most of the association between DNA methylation and gestational age
Source: Commun Biol. 2023 Feb 27;6:224. doi: 10.1038/s42003-023-04584-w (PMC9971030; doi:10.1038/s42003-023-04584-w)
Supplement: Supplementary file 12 — Supplementary Data 10 [file 42003_2023_4584_MOESM12_ESM.xlsx]

## Sheet: Supplementary Data 10
Supplementary Data 10. Examples of genes annotated to nRBC-specific CpGs associated with gestational age that are relevant for erythropoiesis
Gene suffix	Gene name	CpG	Function/complex	Reference
Cell cycle progression and cytokinesis
CCND3	Cyclin D3	cg08545995	Cell cycle regulator	PMID: 22929040
CDK6	Cyclin-dependent kinase 4	cg03341317, cg19281135, cg07639701	Cell cycle regulator	PMID: 22929040
E2F6	E2F transcription factor 6	cg27175112	Cell cycle regulator	PMID: 17600109
CIT	Citron Rho-interacting serine/threonine kinase	cg14654609	Cytokinesis regulator	PMID: 27795297
Chromatin condensation
NCOR2	Nuclear receptor corepressor 2	cg03406367	Chromatin remodeling	PMID: 23576758
CHD4	Chromodomain helicase DNA-binding protein 4	cg00037187	NuRD, chromatin remodeling	PMID: 27235397
HDAC2	Histone deacetylase 2	cg08601899	NuRD, chromatin remodeling	PMID: 27235397
GATAD2B	GATA zinc finger domain containing 2B	cg07704502	NuRD, chromatin remodeling	PMID: 27235397
HDAC4	Histone deacetylase 4	cg10037204, cg11556929	Chromatin remodeling	PMID: 24594363
EED	Embryonic ectoderm development	cg02149136	PRC2, chromatin remodeling	PMID: 28406475, PMID: 29736258, PMID: 33156908, PMID: 23576758
SUZ12	Suz12 polycomb repressive complex 2 subunit	cg03250056	PRC2, chromatin remodeling	PMID: 29736258, PMID: 33156908, PMID: 23576758
EZH2	Enhancer of zeste 2 polycomb repressive complex 2 subunit	cg14947116	PRC2, chromatin remodeling	PMID: 25578878, PMID: 29736258, PMID: 33156908, PMID: 23576758
JARID2	Jumonji and AT-rich interactive domain 2	cg24822462	PRC2, chromatin remodeling	PMID: 25645357
Hemoglobin synthesis and iron metabolism
HBB	Hemoglobin subunit beta	cg12485738, cg25660811	Hemoglobin subunit	PMID: 18667698, PMID: 23209159
HBD	Hemoglobin subunit delta	cg12485738	Hemoglobin subunit	PMID: 23209159
HBE1	Hemoglobin subunit epsilon 1	cg12485738	Hemoglobin subunit	PMID: 23209159
HBG1	Hemoglobin subunit gamma 1	cg12485738	Hemoglobin subunit	PMID: 32534791, PMID: 23209159
HSPA12A	Heat shock protein family A member 12A	cg12485738	Hsp70, hemoglobin biogenesis	PMID: 31253954, PMID: 33832207
HSPA13	Heat shock protein family A member 13	cg13793211, cg06118712	Hsp70, hemoglobin biogenesis	PMID: 31253954, PMID: 33832207
TFRC	Transferrin receptor 1	cg24730676, cg21259588	Cellular iron uptake	PMID: 33110194, PMID: 19805084
PPARGC1B	Peroxisome proliferator-activated receptor-gamma coactivator 1 beta	cg22531217, cg24968215	Hemoglobin biogenesis	PMID: 34429458
FECH	Ferrochetalase	cg18365938	Heme biosynthesis	PMID: 34429458
Degradation of proteins
HSPA12A	Heat shock protein family A member 12A	cg12485738	Hsp70, protein homeostasis	PMID: 31253954
HSPA13	Heat shock protein family A member 13	cg13793211, cg06118712	Hsp70, hemoglobin biogenesis	PMID: 31253954
UBE2D4	Ubiquitin conjugating enzyme E2 D4	cg23624016	Ubiquitin proteasome system	PMID: 31253954
UBE2E1	Ubiquitin conjugating enzyme E2 E1	cg23480273, cg18587674	Ubiquitin proteasome system	PMID: 31253954
UBE2E2	Ubiquitin conjugating enzyme E2 E2	cg23480273	Ubiquitin proteasome system	PMID: 31253954
UBE2E3	Ubiquitin conjugating enzyme E2 E3	cg18940067	Ubiquitin proteasome system	PMID: 31253954
UBE2F	Ubiquitin conjugating enzyme E2 F	cg23438758	Ubiquitin proteasome system	PMID: 31253954
UBE2I	Ubiquitin conjugating enzyme E2 I	cg05422590	Ubiquitin proteasome system	PMID: 31253954
UBE2J2	Ubiquitin conjugating enzyme E2 J2	cg22699977	Ubiquitin proteasome system	PMID: 31253954
UBE2V1	Ubiquitin conjugating enzyme E2 V1	cg16648971	Ubiquitin proteasome system	PMID: 31253954
UBE3A	Ubiquitin conjugating enzyme E3 A	cg22490346	Ubiquitin proteasome system	PMID: 31253954
Degradation of organelles
BNIP3L	BCL2 interacting protein 3-like	cg10260596	Mitochondrial clearance	PMID: 29311991
FOXO3	Forkhead box O3	cg03398073	Mitochondrial clearance	PMID: 26452208
ATG5	Autophagy related 5	cg12216009	Autophagy	PMID: 29311991, PMID: 26452208
ATG16L1	Autophagy related 16 like 1	cg14134851	Autophagy	PMID: 33127840
ATG12	Autophagy related 12	cg10387289	Autophagy	PMID: 23321721
GABARAPL1	GABA type A receptor associated protein like 1	cg14706131	Autophagy	PMID: 29311991, PMID: 26452208
Erythroblastic island formation
ITGA4	Integrin subunit alpha 4	cg18940067	Cell-cell interactions	PMID: 18650462
ITGB1	Integrin subunit beta 1	cg09277467	Cell-cell interactions	PMID: 18650462
Enucleation
FOXO3	Forkhead box O3	cg03398073	Enucleation	PMID: 26452208
HDAC2	Histone deacetylase 2	cg08601899	Chromatin condensation and nuclear pyknosis	PMID: 20823130
TET2	Tet methylcytosine dioxygenase 2	cg22794775	DNA methylation regulation	PMID: 33440185
DIAPH3	Diaphanous-related formin 3	cg08942545	Actin dynamics	PMID: 33440185, PMID: 28255013, PMID: 25805124
RAC2	Ras-related C3 botulinum toxin substrate 2	cg02860019	Actin dynamics	PMID: 33440185, PMID: 20065075, PMID: 18264091
RHOB	Ras homolog family member B	cg13458914	Actin dynamics	PMID: 33440185
RHOU	Ras homolog family member U	cg26251854	Actin dynamics	PMID: 33440185
CDC42BPA	CDC42 binding protein kinase alpha	cg03692091	Actin dynamics	PMID: 22461493, PMID: 32678227
CDC42EP4	CDC42 effector protein 4	cg02234489, cg16916549, cg10305337	Actin dynamics	PMID: 22461493, PMID: 32678227
CDC42SE2	CDC42 small effector 2	cg02414406	Actin dynamics	PMID: 22461493, PMID: 32678227
PHOSPHO1	Phosphoethanolamine/phosphocholine phosphatase 1	cg21924438	Lipid metabolism	PMID: 29712634
CALM1	Calmodulin1	cg16396822	Calcium signaling	PMID: 26731108
THRB	Thyroid hormone receptor beta	cg18388475, cg02923856	Thyroid hormone receptor	PMID: 28864529
MXI1	MAX-interacting protein 1	cg04063109	Chromatin condensation, actin ring formation	PMID: 26452208, PMID: 21196494
SMARCA4	SWI/SNF-related, matrix-associated, actin-dependent regulator of chromatin, subfamily A, member 4	cg01378874	Chromatin condensation	PMID: 26452208
TRIM58	Tripartite motif containing 58	cg04902327	Chromatin condensation	PMID: 26452208
Fetal to adult hemoglobin switch
HBB	Hemoglobin subunit beta	cg12485738, cg25660811	Hemoglobin gene	PMID: 23209159
HBG1	Hemoglobin subunit gamma 1	cg12485738	Hemoglobin gene	PMID: 23209159
KDM1A	Lysine demethylase 1A	cg12847374	Histone modification	PMID: 23576758, PMID: 30992270
SOX6	SRY-box transcription factor 6	cg05275596, cg22115204	Transcriptional regulation	PMID: 20395365
CHD4	Chromodomain helicase DNA-binding protein 4	cg00037187	NuRD, Fetal hemoglobin regulation	PMID: 23576758
HDAC2	Histone deacetylase 2	cg08601899	NuRD, Fetal hemoglobin regulation	PMID: 23576758, PMID: 12920038, PMID: 23209159
IGF2BP1	Insuline-like growth factor 2 mRNA-binding protein 1	cg11783901, cg12382333, cg14484274, cg22254242	Translational regulation	PMID: 28652347, PMID: 32154328
Stress erythropoiesis
NR3C1	Nuclear receptor subfamily 3 group C member 1	cg22114534	Glucocorticoid receptor	PMID: 15699159, PMID: 10580006, PMID: 16407844
CXCR4	CXC motif chemokine receptor 4	cg03733145	Chemokine receptor	PMID: 25755906,
BMP4	Bone morphogenetic protein 4	cg07193115	TGF-beta growth factor	PMID: 25755906, PMID: 32155728, PMID: 32750404
HBG1	Hemoglobin subunit gamma 1	cg12485738	Fetal hemoglobin subunit	PMID: 25608563
IL1B	Interleukin beta 1	cg10486274	Proinflammatory cytokine	PMID: 31506384
ZFP36L2	ZFP36 ring finger protein like 2	cg06705958	GR-target, regulation of erythroid differentiation	PMID: 23748442
